# Supplementary material for: DNA methylation patterns of transcription factor binding regions characterize their functional and evolutionary contexts
Source: Genome Biol. 2024 Jun 6;25:146. doi: 10.1186/s13059-024-03218-6 (PMC11155190; doi:10.1186/s13059-024-03218-6)
Supplement: Supplementary file 2 — Additional file 2: Supplementary Table 1. Description of the WGBS experiments performed in this study, including the unique identifiers for each library and tissue sample collection details for each species. [file 13059_2024_3218_MOESM2_ESM.xlsx]

## Sheet: Sheet1
Species	Provider	Provider Class	Replicates	Sex	Age	Age group	WGBS Sample	Polymerase	Coverage (X)	Mapping Efficiency
Human	Addenbrookes Hospital (UK)	Hospital	4	All M	UN	Adult	UK1	A+E	10.6	81.6% (GRCh38)
Macaque	Medical Research Council (UK)	Research colony	4	M,M,M,F	UN,18,5,11 (Y)	Adult, Juvenile	UK5	A+E	12.3	80.9% (Mmul_10)
Mouse	Charles river (UK)	Research colony	4	All M	10 weeks	Adult	UK15	A+E	10.9	82.2% (GRCm38)
Rat	Harlan ltd (UK)	Research colony	3	All M	10 weeks	Adult	UK18	E	6.3	69.3% (Rnor_6)
Dog	Harlan ltd (UK)	Research colony	3	All M	2.5,1,1 (Y)	Adult, Juveniles	UK29	A+E	15.5	79.8% (canFam3)
