# Supplementary material for: DNA methylation patterns of transcription factor binding regions characterize their functional and evolutionary contexts
Source: Genome Biol. 2024 Jun 6;25:146. doi: 10.1186/s13059-024-03218-6 (PMC11155190; doi:10.1186/s13059-024-03218-6)
Supplement: Supplementary file 3 — Additional file 3: Supplementary Table 2. Length - the normalized peak lengths for each transcription factor and species; modes – antimode, lowest and highest modes of the average methylation level distributions within TFBRs; modes - fraction of TFBRs classified as hypermethylated or intermediately methylated. [file 13059_2024_3218_MOESM3_ESM.xlsx]

## Sheet: length
TF	Species	normalized_pkLength
CEBPA	Human	252
CEBPA	Macaque	212
CEBPA	Mouse	256
CEBPA	Rat	334
CEBPA	Dog	284
CTCF	Human	280
CTCF	Macaque	254
CTCF	Mouse	328
CTCF	Rat	258
CTCF	Dog	262
HNF4A	Human	332
HNF4A	Macaque	256
HNF4A	Mouse	372
HNF4A	Rat	348
HNF4A	Dog	346
ONECUT1	Human	230
ONECUT1	Macaque	232
ONECUT1	Mouse	256
ONECUT1	Rat	286
FOXA1	Human	284
FOXA1	Dog	510
FOXA1	Mouse	334
FOXA1	Rat	334

## Sheet: modes
Species	TF	mode1	antimode	mode2
Dog	CEBPA	1.00022	2.84162	36.0072
Human	CEBPA	1.00084	2.01317	41.4017
Macaque	CEBPA	0.999981	1.90922	26.8932
Mouse	CEBPA	1.00352	3.55662	30.3426
Rat	CEBPA	1	1.32132	26.3699
Macaque	CTCF	1.00222	1.65381	63.1847
Dog	CTCF	1.01551	2.93883	57.841
Human	CTCF	1.01301	1.95267	60.6812
Mouse	CTCF	1.00195	3.0321	87.068
Rat	CTCF	1.00009	1.45141	80.897
Dog	FoxA1	1.0093	2.8495	34.8332
Human	FoxA1	1.00707	2.29427	39.526
Mouse	FoxA1	1.00142	2.83673	31.4998
Rat	FoxA1	0.999973	1.38443	25.2999
Dog	HNF4a	1.00116	3.2577	36.4579
Human	HNF4a	1.05272	6.45858	39.2368
Macaque	HNF4a	1.01667	2.45143	27.4283
Mouse	HNF4a	1.00713	4.00592	35.6565
Rat	HNF4a	1.00071	1.60442	24.5353
Human	ONECUT1	1.0017	2.08012	42.9054
Macaque	ONECUT1	1.00096	1.90205	30.3357
Mouse	ONECUT1	1.00556	3.11718	34.0709
Rat	ONECUT1	1.0002	1.56107	26.1855

## Sheet: IM fraction
Species	TF	n	fraction TFBRs (mode2±15)
Dog	CEBPA	15228	40.5885
Dog	CTCF	4923	14.4209
Dog	FoxA1	3814	59.5101
Dog	HNF4a	20498	49.0113
Human	CEBPA	8765	43.0226
Human	CTCF	5358	13.0105
Human	FoxA1	11636	46.0832
Human	HNF4a	11806	49.0792
Human	ONECUT1	5388	38.0643
Macaque	CEBPA	2085	39.6162
Macaque	CTCF	2549	7.86996
Macaque	HNF4a	11385	37.4002
Macaque	ONECUT1	3177	37.7899
Mouse	CEBPA	20526	44.9039
Mouse	CTCF	13359	23.8052
Mouse	FoxA1	20585	49.6551
Mouse	HNF4a	32335	38.3298
Mouse	ONECUT1	18210	34.4293
Rat	CEBPA	20623	46.3251
Rat	CTCF	6400	14.8076
Rat	FoxA1	24650	49.2262
Rat	HNF4a	21816	52.9052
Rat	ONECUT1	11014	45.1986
