# Supplementary material for: DNA methylation patterns of transcription factor binding regions characterize their functional and evolutionary contexts
Source: Genome Biol. 2024 Jun 6;25:146. doi: 10.1186/s13059-024-03218-6 (PMC11155190; doi:10.1186/s13059-024-03218-6)
Supplement: Supplementary file 4 — Additional file 4: Additional Data 1. Additional details on CEBPA and ONECUT1 binding events. A comprehensive table including transcription factor binding coordinates, genomic and 5mC profiles annotations and their cross-species alignability and conservation. [file 13059_2024_3218_MOESM4_ESM.zip]

Archive with 2 entries (2 files):
- DivergenceTable_CEBPA_HNF6.tab
- README
