# Supplementary material for: DNA methylation patterns of transcription factor binding regions characterize their functional and evolutionary contexts
Source: Genome Biol. 2024 Jun 6;25:146. doi: 10.1186/s13059-024-03218-6 (PMC11155190; doi:10.1186/s13059-024-03218-6)
Supplement: Supplementary file 6 — Additional file 6: Additional Data 3. Additional details on HNF4A binding events. A comprehensive table including transcription factor binding coordinates, genomic and 5mC profiles annotations and their cross-species alignability and conservation. [file 13059_2024_3218_MOESM6_ESM.zip › DivergenceTable_HNF4A.tab]

chr	start	end	summit	foldE	pval	nCpGtot	nCpGfilt	avgMethtot	avgMethfilt	align	num_align	bindingCons	num_bindingCons	cat	label	binding	TF	Species	SpeciesFrom	clusterN	Clusters	CGI	MethFrag	motCoord	motCpG	RegRegion	DistanceTSS	Gene	yesCTCFnames	yesCTCF	noCTCFnames	noCTCF
1	18	33484230	33484576	18-33484403-33484404	25.28182	64.90877	36	36	0.540789166667	0.540789166667	Human,Mouse,Dog	3	Mouse,Dog	2	evoDynamic	evoDynamic	bound	HNF4a	Dog	Dog	3	flat	CGI	UMR	18-33484370-33484378	0	Promoters	368	exon	HNF4a	1TF	HNF4a	1TF
2	2	39211556	39211902	2-39211729-39211730	50.78858	152.67612	16	2	32.438912875	29.231975	Human,Macaque,Mouse,Rat,Dog	5	Dog	1	SpSpecificGains	DogSpecificGains	bound	HNF4a	Dog	Dog	2	left	nonCGI	UMR	2-39211633-39211641	0	noOverlap	30051986	intergenic	CEBPA,FoxA1,HNF4a	3TFs	CEBPA,FoxA1,HNF4a	3TFs
3	X	104525211	104525557	X-104525384-104525385	25.26513	56.78569	6	6	24.2063493333	24.2063493333	Human,Macaque,Mouse,Rat,Dog	5	Dog	1	SpSpecificGains	DogSpecificGains	bound	HNF4a	Dog	Dog	1	up	nonCGI	LMR	X-104525351-104525359	1	Enhancers	94076269	intron	HNF4a	1TF	HNF4a	1TF
4	38	2673245	2673591	38-2673418-2673419	10.79677	26.6287	5	5	66.4594976	66.4594976	Human,Macaque,Mouse,Rat,Dog	5	Dog	1	SpSpecificGains	DogSpecificGains	bound	HNF4a	Dog	Dog	1	up	nonCGI	FMR	38-2673299-2673307	0	primedEnhancers	164742	intron	HNF4a	1TF	HNF4a	1TF
5	3	53354899	53355245	3-53355072-53355073	9.41346	17.21411	7	7	27.4884954286	27.4884954286	Human,Macaque,Rat,Dog	4	Dog	1	SpSpecificGains	DogSpecificGains	bound	HNF4a	Dog	Dog	2	left	nonCGI	LMR	3-53354917-53354925	0	noOverlap	50004486	intron	CTCF,HNF4a	2TFs	HNF4a	1TF
6	25	12796747	12797093	25-12796920-12796921	27.59334	98.85054	16	16	20.959595875	20.959595875	Human,Macaque,Dog	3	Dog	1	SpSpecificGains	DogSpecificGains	bound	HNF4a	Dog	Dog	2	left	nonCGI	UMR	25-12796760-12796768	0	Promoters	58534	intergenic	HNF4a	1TF	HNF4a	1TF
7	20	30307394	30307740	20-30307567-30307568	18.67334	43.56146	7	1	19.9250034286	31.818182	Human,Macaque,Mouse,Dog	4	Dog	1	SpSpecificGains	DogSpecificGains	bound	HNF4a	Dog	Dog	4	right	nonCGI	LMR	20-30307408-30307416	0	Enhancers	475765	intergenic	HNF4a	1TF	HNF4a	1TF
8	9	30681407	30681753	9-30681580-30681581	34.78255	87.96921	1	1	42.105263	42.105263	Human,Macaque,Dog	3	Dog	1	SpSpecificGains	DogSpecificGains	bound	HNF4a	Dog	Dog	NC	NC	nonCGI	FMR	9-30681438-30681446	0	noOverlap	168672	intron	CEBPA,HNF4a	2TFs	CEBPA,HNF4a	2TFs
9	22	60997250	60997596	22-60997423-60997424	12.89091	25.60793	4	4	16.76024975	16.76024975	Human,Macaque,Dog	3	Dog	1	SpSpecificGains	DogSpecificGains	bound	HNF4a	Dog	Dog	1	up	nonCGI	LMR	22-60997264-60997272	0	primedEnhancers	60619	intron	FoxA1,HNF4a	2TFs	FoxA1,HNF4a	2TFs
10	35	415480	415826	35-415653-415654	8.29755	12.31846	2	2	46.875	46.875	Human,Macaque,Dog	3	Dog	1	SpSpecificGains	DogSpecificGains	bound	HNF4a	Dog	Dog	1	up	nonCGI	FMR	35-415625-415633	0	noOverlap	53669445	intron	CEBPA,HNF4a	2TFs	CEBPA,HNF4a	2TFs
11	20	39148112	39148458	20-39148285-39148286	73.11576	266.15378	10	6	13.6117328	11.7543218333	Macaque,Mouse,Dog	3	Macaque,Mouse,Dog	3	evoDynamic	evoDynamic	bound	HNF4a	Dog	Dog	2	left	nonCGI	LMR	20-39148174-39148182	0	noOverlap	14832	intron	CEBPA,CTCF,FoxA1,HNF4a	4TFs	CEBPA,FoxA1,HNF4a	3TFs
12	4	14389970	14390316	4-14390143-14390144	38.49879	111.70403	8	1	31.115184375	50	Human,Macaque,Mouse,Rat,Dog	5	Rat,Dog	2	evoDynamic	evoDynamic	bound	HNF4a	Dog	Dog	4	right	nonCGI	LMR	4-14389977-14389985	0	Enhancers	77556	intergenic	CEBPA,HNF4a	2TFs	CEBPA,HNF4a	2TFs
13	28	29937670	29938016	28-29937843-29937844	10.84465	19.5798	35	35	40.9058900857	40.9058900857	Human,Macaque,Mouse,Rat,Dog	5	Dog	1	SpSpecificGains	DogSpecificGains	bound	HNF4a	Dog	Dog	2	left	CGI	LMR	28-29937732-29937740	0	Promoters	79012	intron	HNF4a	1TF	HNF4a	1TF
14	20	50152324	50152670	20-50152497-50152498	9.63128	16.35903	22	22	0.606060590909	0.606060590909	Human,Macaque,Dog	3	Dog	1	SpSpecificGains	DogSpecificGains	bound	HNF4a	Dog	Dog	3	flat	CGI	UMR	20-50152333-50152341	0	Promoters	11064	exon	HNF4a	1TF	HNF4a	1TF
15	35	6974838	6975184	35-6975011-6975012	14.22577	28.53672	7	7	44.3040385714	44.3040385714	Human,Macaque,Dog	3	Dog	1	SpSpecificGains	DogSpecificGains	bound	HNF4a	Dog	Dog	1	up	nonCGI	LMR	35-6974842-6974850	0	Enhancers	49912152	intron	HNF4a	1TF	HNF4a	1TF
16	17	21194822	21195168	17-21194995-21194996	15.78212	34.33554	7	7	40.1824365714	40.1824365714	Human,Macaque,Mouse,Rat,Dog	5	Dog	1	SpSpecificGains	DogSpecificGains	bound	HNF4a	Dog	Dog	4	right	nonCGI	UMR	17-21194829-21194837	0	noOverlap	913	intron	HNF4a	1TF	HNF4a	1TF
17	29	38715341	38715687	29-38715514-38715515	6.85849	16.40858	20	18	30.40377785	31.4522262778	Human,Macaque,Mouse,Rat,Dog	5	Dog	1	SpSpecificGains	DogSpecificGains	bound	HNF4a	Dog	Dog	2	left	nonCGI	UMR	29-38715354-38715362	0	Enhancers	60608	intron	HNF4a	1TF	HNF4a	1TF
18	4	50429448	50429794	4-50429621-50429622	34.36849	96.82241	7	7	31.4505802857	31.4505802857	Human,Macaque,Mouse,Rat,Dog	5	Dog	1	SpSpecificGains	DogSpecificGains	bound	HNF4a	Dog	Dog	4	right	nonCGI	UMR	4-50429476-50429484	1	Enhancers	20956	intron	HNF4a	1TF	HNF4a	1TF
19	8	3185507	3185853	8-3185680-3185681	8.28975	14.21267	3	3	10.9784266667	10.9784266667	Human,Macaque,Mouse,Rat,Dog	5	Dog	1	SpSpecificGains	DogSpecificGains	bound	HNF4a	Dog	Dog	3	flat	nonCGI	UMR	8-3185518-3185526	0	Promoters	1901	intron	CTCF,HNF4a	2TFs	HNF4a	1TF
20	2	10006864	10007210	2-10007037-10007038	14.49955	50.69167	0	0	0	0	Human,Dog	2	Dog	1	SpSpecificGains	DogSpecificGains	bound	HNF4a	Dog	Dog	2	left	nonCGI	FMR	2-10006915-10006923	0	Enhancers	423335	intron	HNF4a	1TF	HNF4a	1TF
21	9	53483409	53483755	9-53483582-53483583	103.81181	391.49628	1	1	35.714286	35.714286	Human,Macaque,Mouse,Rat,Dog	5	Human,Macaque,Mouse,Dog	4	SpSpecificLoss	RatSpecificLoss	bound	HNF4a	Dog	Dog	3	flat	nonCGI	UMR	9-53483452-53483460	0	noOverlap	5505	intergenic	CEBPA,FoxA1,HNF4a	3TFs	CEBPA,FoxA1,HNF4a	3TFs
22	19	38993199	38993545	19-38993372-38993373	19.88344	63.23512	2	2	7.2727275	7.2727275	Human,Macaque,Dog	3	Dog	1	SpSpecificGains	DogSpecificGains	bound	HNF4a	Dog	Dog	2	left	nonCGI	LMR	19-38993239-38993247	0	Enhancers	115459	intron	FoxA1,HNF4a	2TFs	FoxA1,HNF4a	2TFs
23	4	6354389	6354735	4-6354562-6354563	8.04323	17.40049	0	0	0	0	Macaque,Dog	2	Dog	1	SpSpecificGains	DogSpecificGains	bound	HNF4a	Dog	Dog	2	left	nonCGI	FMR	4-6354451-6354459	0	Enhancers	56689891	intron	HNF4a	1TF	HNF4a	1TF
24	3	8110835	8111181	3-8111008-8111009	6.93186	10.19656	0	0	0	0	Human,Macaque,Dog	3	Dog	1	SpSpecificGains	DogSpecificGains	bound	HNF4a	Dog	Dog	NC	NC	nonCGI	FMR	3-8110850-8110858	0	Enhancers	2898022	intron	CEBPA,HNF4a	2TFs	CEBPA,HNF4a	2TFs
25	17	62480791	62481137	17-62480964-62480965	19.04288	76.29983	9	9	43.6817191111	43.6817191111	Macaque,Dog	2	Dog	1	SpSpecificGains	DogSpecificGains	bound	HNF4a	Dog	Dog	3	flat	nonCGI	UMR	17-62480858-62480866	0	noOverlap	189634	intergenic	CTCF,HNF4a	2TFs	HNF4a	1TF
26	2	81881398	81881744	2-81881571-81881572	12.84743	43.13456	15	15	1.09523813333	1.09523813333	Human,Dog	2	Dog	1	SpSpecificGains	DogSpecificGains	bound	HNF4a	Dog	Dog	2	left	nonCGI	UMR	2-81881458-81881466	0	Enhancers	1100	intergenic	HNF4a	1TF	HNF4a	1TF
27	8	72243240	72243586	8-72243413-72243414	15.59498	34.02633	7	7	25.3990058571	25.3990058571	Human,Macaque,Mouse,Rat,Dog	5	Dog	1	SpSpecificGains	DogSpecificGains	bound	HNF4a	Dog	Dog	3	flat	nonCGI	UMR	8-72243327-72243335	0	noOverlap	54323	intron	HNF4a	1TF	HNF4a	1TF
28	9	31094362	31094708	9-31094535-31094536	12.9996	34.12514	8	6	28.003057625	28.5296935	Mouse,Rat,Dog	3	Dog	1	SpSpecificGains	DogSpecificGains	bound	HNF4a	Dog	Dog	2	left	nonCGI	LMR	9-31094503-31094511	0	Enhancers	10169	intron	HNF4a	1TF	HNF4a	1TF
29	10	2758116	2758462	10-2758289-2758290	15.20243	43.38077	8	4	80.151654375	81.39705875	Human,Macaque,Mouse,Rat,Dog	5	Dog	1	SpSpecificGains	DogSpecificGains	bound	HNF4a	Dog	Dog	1	up	nonCGI	FMR	10-2758122-2758130	1	Enhancers	24809162	intron	HNF4a	1TF	HNF4a	1TF
30	17	21775725	21776071	17-21775898-21775899	29.41213	78.79804	1	1	42.857143	42.857143	Human,Macaque,Mouse,Rat,Dog	5	Dog	1	SpSpecificGains	DogSpecificGains	bound	HNF4a	Dog	Dog	NC	NC	nonCGI	FMR	17-21775784-21775792	0	primedEnhancers	87806	intergenic	CEBPA,HNF4a	2TFs	CEBPA,HNF4a	2TFs
31	1	118705810	118706156	1-118705983-118705984	47.99276	193.25079	9	9	66.6693916667	66.6693916667	Human,Macaque,Dog	3	Dog	1	SpSpecificGains	DogSpecificGains	bound	HNF4a	Dog	Dog	2	left	nonCGI	LMR	1-118705869-118705877	0	Enhancers	43184	intron	HNF4a	1TF	HNF4a	1TF
32	11	65195913	65196259	11-65196086-65196087	23.5667	58.42141	6	5	49.3827161667	42.5925928	Human,Macaque,Dog	3	Dog	1	SpSpecificGains	DogSpecificGains	bound	HNF4a	Dog	Dog	1	up	nonCGI	LMR	11-65195932-65195940	0	noOverlap	918	intergenic	CEBPA,HNF4a	2TFs	CEBPA,HNF4a	2TFs
33	21	20775768	20776114	21-20775941-20775942	8.86929	19.6141	3	2	5.25252533333	4.5454545	Human,Macaque,Dog	3	Dog	1	SpSpecificGains	DogSpecificGains	bound	HNF4a	Dog	Dog	2	left	nonCGI	LMR	21-20775876-20775884	0	noOverlap	14210	intergenic	HNF4a	1TF	HNF4a	1TF
34	1	106874417	106874763	1-106874590-106874591	24.16578	61.03506	28	19	0.721153857143	1.06275305263	Human,Macaque,Dog	3	Macaque,Dog	2	evoDynamic	evoDynamic	bound	HNF4a	Dog	Dog	3	flat	CGI	UMR	1-106874470-106874478	0	Promoters	342	intergenic	CEBPA,HNF4a	2TFs	CEBPA,HNF4a	2TFs
35	26	10251094	10251440	26-10251267-10251268	13.36373	27.02354	2	2	3.3333335	3.3333335	Human,Macaque,Dog	3	Dog	1	SpSpecificGains	DogSpecificGains	bound	HNF4a	Dog	Dog	2	left	nonCGI	FMR	26-10251095-10251103	0	noOverlap	9232432	exon	HNF4a	1TF	HNF4a	1TF
36	15	3258175	3258521	15-3258348-3258349	27.95564	157.02116	4	3	39.405876	41.7568543333	Mouse,Rat,Dog	3	Dog	1	SpSpecificGains	DogSpecificGains	bound	HNF4a	Dog	Dog	4	right	nonCGI	LMR	15-3258229-3258237	0	noOverlap	15612	intron	CEBPA,FoxA1,HNF4a	3TFs	CEBPA,FoxA1,HNF4a	3TFs
37	5	78640887	78641233	5-78641060-78641061	12.06485	24.2093	5	5	58.8032036	58.8032036	Human,Macaque,Mouse,Rat,Dog	5	Macaque,Dog	2	evoDynamic	evoDynamic	bound	HNF4a	Dog	Dog	2	left	nonCGI	FMR	5-78640964-78640972	0	Enhancers	30854	intergenic	CEBPA,HNF4a	2TFs	CEBPA,HNF4a	2TFs
38	22	58148779	58149125	22-58148952-58148953	7.27152	18.36732	10	10	48.5920624	48.5920624	Human,Dog	2	Dog	1	SpSpecificGains	DogSpecificGains	bound	HNF4a	Dog	Dog	2	left	nonCGI	LMR	22-58148821-58148829	0	noOverlap	950496	intergenic	HNF4a	1TF	HNF4a	1TF
39	33	28961837	28962183	33-28962010-28962011	13.70584	25.58051	3	3	40.15873	40.15873	Macaque,Dog	2	Dog	1	SpSpecificGains	DogSpecificGains	bound	HNF4a	Dog	Dog	2	left	nonCGI	LMR	33-28961917-28961925	0	Enhancers	3967	intron	HNF4a	1TF	HNF4a	1TF
40	19	48793079	48793425	19-48793252-48793253	12.89091	25.60793	3	3	23.478261	23.478261	Human,Macaque,Dog	3	Dog	1	SpSpecificGains	DogSpecificGains	bound	HNF4a	Dog	Dog	4	right	nonCGI	LMR	19-48793140-48793148	0	Enhancers	43927512	intergenic	CEBPA,FoxA1,HNF4a	3TFs	CEBPA,FoxA1,HNF4a	3TFs
41	4	43429749	43430095	4-43429922-43429923	7.10682	10.36322	5	5	46.5459322	46.5459322	Human,Macaque,Dog	3	Dog	1	SpSpecificGains	DogSpecificGains	bound	HNF4a	Dog	Dog	3	flat	nonCGI	UMR	4-43429782-43429790	0	noOverlap	64547	intron	HNF4a	1TF	HNF4a	1TF
42	9	45876034	45876380	9-45876207-45876208	76.91509	313.73172	4	4	24.405742	24.405742	Human,Macaque,Mouse,Rat,Dog	5	Human,Macaque,Mouse,Rat,Dog	5	UltraCons	UltraCons	bound	HNF4a	Dog	Dog	2	left	nonCGI	UMR	9-45876052-45876060	0	Promoters	16579	intergenic	FoxA1,HNF4a	2TFs	FoxA1,HNF4a	2TFs
43	29	36837032	36837378	29-36837205-36837206	56.33219	210.97539	3	3	41.111111	41.111111	Human,Macaque,Dog	3	Dog	1	SpSpecificGains	DogSpecificGains	bound	HNF4a	Dog	Dog	4	right	nonCGI	LMR	29-36837048-36837056	0	Enhancers	89492	exon	CEBPA,FoxA1,HNF4a	3TFs	CEBPA,FoxA1,HNF4a	3TFs
44	4	14019285	14019631	4-14019458-14019459	36.8765	127.38879	1	1	17.391304	17.391304	Human,Macaque,Mouse,Dog	4	Dog	1	SpSpecificGains	DogSpecificGains	bound	HNF4a	Dog	Dog	2	left	nonCGI	LMR	4-14019293-14019301	0	Enhancers	92068	intron	HNF4a	1TF	HNF4a	1TF
45	5	73071352	73071698	5-73071525-73071526	76.08456	267.54901	9	9	24.8890988889	24.8890988889	Human,Macaque,Dog	3	Human,Dog	2	evoDynamic	evoDynamic	bound	HNF4a	Dog	Dog	2	left	nonCGI	LMR	5-73071377-73071385	0	noOverlap	1105852	intron	CEBPA,FoxA1,HNF4a	3TFs	CEBPA,FoxA1,HNF4a	3TFs
46	X	11563952	11564298	X-11564125-11564126	54.01601	149.17024	2	2	52.2727275	52.2727275	Human,Macaque,Rat,Dog	4	Dog	1	SpSpecificGains	DogSpecificGains	bound	HNF4a	Dog	Dog	3	flat	nonCGI	LMR	X-11564028-11564036	0	Enhancers	103767622	intron	HNF4a	1TF	HNF4a	1TF
47	4	21183526	21183872	4-21183699-21183700	77.32365	271.9213	1	1	8.333333	8.333333	Mouse,Rat,Dog	3	Mouse,Rat,Dog	3	LineageLoss	PrimateLoss	bound	HNF4a	Dog	Dog	1	up	nonCGI	UMR	4-21183532-21183540	0	noOverlap	778	intergenic	CEBPA,HNF4a	2TFs	CEBPA,HNF4a	2TFs
48	27	3568771	3569117	27-3568944-3568945	20.32546	48.33522	6	6	34.6560848333	34.6560848333	Human,Macaque,Dog	3	Dog	1	SpSpecificGains	DogSpecificGains	bound	HNF4a	Dog	Dog	2	left	nonCGI	LMR	27-3568890-3568898	0	noOverlap	32093633	intron	HNF4a	1TF	HNF4a	1TF
49	19	31458312	31458658	19-31458485-31458486	18.66382	39.17802	2	2	18.3423915	18.3423915	Human,Macaque,Mouse,Dog	4	Dog	1	SpSpecificGains	DogSpecificGains	bound	HNF4a	Dog	Dog	2	left	nonCGI	LMR	19-31458478-31458486	0	noOverlap	61685920	intergenic	CEBPA,HNF4a	2TFs	CEBPA,HNF4a	2TFs
50	9	51403850	51404196	9-51404023-51404024	8.29916	17.12143	11	11	60.8666599091	60.8666599091	Human,Dog	2	Dog	1	SpSpecificGains	DogSpecificGains	bound	HNF4a	Dog	Dog	1	up	nonCGI	FMR	9-51403923-51403931	0	noOverlap	11038	intron	HNF4a	1TF	HNF4a	1TF
51	20	48442001	48442347	20-48442174-48442175	53.78092	172.51891	31	31	0.882092806452	0.882092806452	Macaque,Dog	2	Dog	1	SpSpecificGains	DogSpecificGains	bound	HNF4a	Dog	Dog	3	flat	CGI	UMR	20-48442085-48442093	0	Promoters	777	intergenic	CTCF,HNF4a	2TFs	HNF4a	1TF
52	23	7662309	7662655	23-7662482-7662483	17.43425	38.89188	0	0	0	0	Human,Macaque,Rat,Dog	4	Dog	1	SpSpecificGains	DogSpecificGains	bound	HNF4a	Dog	Dog	NC	NC	nonCGI	FMR	23-7662354-7662362	0	Enhancers	29964389	intergenic	HNF4a	1TF	HNF4a	1TF
53	X	104547041	104547387	X-104547214-104547215	12.47788	24.2093	3	3	13.8528136667	13.8528136667	Human,Macaque,Mouse,Rat,Dog	5	Dog	1	SpSpecificGains	DogSpecificGains	bound	HNF4a	Dog	Dog	2	left	nonCGI	LMR	X-104547201-104547209	0	noOverlap	94098099	intron	HNF4a	1TF	HNF4a	1TF
54	33	26485340	26485686	33-26485513-26485514	14.29303	50.69167	6	5	29.1880641667	30.025677	Human,Macaque,Mouse,Rat,Dog	5	Dog	1	SpSpecificGains	DogSpecificGains	bound	HNF4a	Dog	Dog	2	left	nonCGI	LMR	33-26485468-26485476	0	noOverlap	157900	intron	HNF4a	1TF	HNF4a	1TF
55	8	26573683	26574029	8-26573856-26573857	78.44743	279.08234	2	2	22.222222	22.222222	Mouse,Dog	2	Dog	1	SpSpecificGains	DogSpecificGains	bound	HNF4a	Dog	Dog	4	right	nonCGI	LMR	8-26573752-26573760	0	noOverlap	128036	intergenic	CEBPA,HNF4a	2TFs	CEBPA,HNF4a	2TFs
56	10	28231736	28232082	10-28231909-28231910	10.54821	18.36051	3	0	52.7451643333	0	Human,Rat,Dog	3	Dog	1	SpSpecificGains	DogSpecificGains	bound	HNF4a	Dog	Dog	1	up	nonCGI	FMR	10-28231917-28231925	0	Enhancers	39053	intron	HNF4a	1TF	HNF4a	1TF
57	9	23310108	23310454	9-23310281-23310282	27.43083	72.97388	13	13	1.09351430769	1.09351430769	Human,Mouse,Rat,Dog	4	Mouse,Dog	2	evoDynamic	evoDynamic	bound	HNF4a	Dog	Dog	3	flat	nonCGI	UMR	9-23310204-23310212	0	Promoters	23077145	intron	HNF4a	1TF	HNF4a	1TF
58	35	16090166	16090512	35-16090339-16090340	19.64088	50.25073	4	4	37.87774725	37.87774725	Human,Macaque,Rat,Dog	4	Dog	1	SpSpecificGains	DogSpecificGains	bound	HNF4a	Dog	Dog	2	left	nonCGI	LMR	35-16090187-16090195	0	Enhancers	396397	intergenic	HNF4a	1TF	HNF4a	1TF
59	1	71875634	71875980	1-71875807-71875808	9.85859	19.22324	3	3	51.193278	51.193278	Human,Macaque,Mouse,Rat,Dog	5	Dog	1	SpSpecificGains	DogSpecificGains	bound	HNF4a	Dog	Dog	1	up	nonCGI	FMR	1-71875679-71875687	0	Enhancers	53145739	intron	CEBPA,HNF4a	2TFs	CEBPA,HNF4a	2TFs
60	37	9473994	9474340	37-9474167-9474168	98.3882	366.13788	19	10	40.4097350526	39.8462901	Human,Macaque,Dog	3	Dog	1	SpSpecificGains	DogSpecificGains	bound	HNF4a	Dog	Dog	2	left	CGI	UMR	37-9474021-9474029	0	Promoters	8530053	exon	HNF4a	1TF	HNF4a	1TF
61	26	16567440	16567786	26-16567613-16567614	36.18364	182.33257	2	2	25.6944445	25.6944445	Human,Macaque,Mouse,Rat,Dog	5	Dog	1	SpSpecificGains	DogSpecificGains	bound	HNF4a	Dog	Dog	4	right	nonCGI	LMR	26-16567498-16567506	0	Enhancers	9698	intergenic	HNF4a	1TF	HNF4a	1TF
62	33	22435045	22435391	33-22435218-22435219	18.78754	41.04538	1	1	30.769231	30.769231	Human,Macaque,Dog	3	Dog	1	SpSpecificGains	DogSpecificGains	bound	HNF4a	Dog	Dog	1	up	nonCGI	FMR	33-22435151-22435159	0	Enhancers	9752736	intergenic	CEBPA,HNF4a	2TFs	CEBPA,HNF4a	2TFs
63	38	15483150	15483496	38-15483323-15483324	16.60818	37.36003	11	11	78.5886340909	78.5886340909	Macaque,Mouse,Dog	3	Macaque,Dog	2	evoDynamic	evoDynamic	bound	HNF4a	Dog	Dog	1	up	nonCGI	FMR	38-15483181-15483189	1	noOverlap	19602	intron	HNF4a	1TF	HNF4a	1TF
64	4	69636541	69636887	4-69636714-69636715	10.52142	25.42371	6	6	38.9044286667	38.9044286667	Human,Macaque,Mouse,Dog	4	Dog	1	SpSpecificGains	DogSpecificGains	bound	HNF4a	Dog	Dog	1	up	nonCGI	LMR	4-69636546-69636554	0	primedEnhancers	11014	intron	CEBPA,HNF4a	2TFs	CEBPA,HNF4a	2TFs
65	25	1392038	1392384	25-1392211-1392212	48.44207	173.8989	3	3	21.033868	21.033868	Human,Macaque,Dog	3	Dog	1	SpSpecificGains	DogSpecificGains	bound	HNF4a	Dog	Dog	4	right	nonCGI	UMR	25-1392099-1392107	0	noOverlap	49968555	intron	CEBPA,FoxA1,HNF4a	3TFs	CEBPA,FoxA1,HNF4a	3TFs
66	16	25191669	25192015	16-25191842-25191843	13.55031	36.71734	5	5	13.8303032	13.8303032	Human,Macaque,Dog	3	Human,Macaque,Dog	3	LineageLoss	RodentLoss	bound	HNF4a	Dog	Dog	3	flat	nonCGI	LMR	16-25191767-25191775	0	noOverlap	635735	intergenic	FoxA1,HNF4a	2TFs	FoxA1,HNF4a	2TFs
67	18	38661881	38662227	18-38662054-38662055	13.55031	36.71734	24	18	19.9028081667	24.5000405556	Human,Macaque,Mouse,Rat,Dog	5	Macaque,Mouse,Rat,Dog	4	SpSpecificLoss	HumanSpecificLoss	bound	HNF4a	Dog	Dog	4	right	nonCGI	UMR	18-38661914-38661922	0	Promoters	8845	intron	CEBPA,FoxA1,HNF4a	3TFs	CEBPA,FoxA1,HNF4a	3TFs
68	28	24105621	24105967	28-24105794-24105795	12.47788	24.2093	3	0	27.0325203333	0	Human,Macaque,Mouse,Rat,Dog	5	Human,Macaque,Mouse,Rat,Dog	5	UltraCons	UltraCons	bound	HNF4a	Dog	Dog	1	up	nonCGI	FMR	28-24105721-24105729	0	Enhancers	139548	intron	CEBPA,CTCF,HNF4a	3TFs	CEBPA,HNF4a	2TFs
69	8	64415071	64415417	8-64415244-64415245	31.99899	120.27569	2	0	11.666667	0	Human,Macaque,Rat,Dog	4	Dog	1	SpSpecificGains	DogSpecificGains	bound	HNF4a	Dog	Dog	4	right	nonCGI	LMR	8-64415168-64415176	0	noOverlap	31844	intergenic	CEBPA,HNF4a	2TFs	CEBPA,HNF4a	2TFs
70	19	17934191	17934537	19-17934364-17934365	9.25993	14.99017	1	1	47.058824	47.058824	Human,Macaque,Mouse,Rat,Dog	5	Rat,Dog	2	evoDynamic	evoDynamic	bound	HNF4a	Dog	Dog	NC	NC	nonCGI	FMR	19-17934255-17934263	0	noOverlap	108006	intron	HNF4a	1TF	HNF4a	1TF
71	11	23961799	23962145	11-23961972-23961973	78.28729	320.1015	11	6	20.9911787273	22.9294746667	Human,Macaque,Mouse,Rat,Dog	5	Human,Macaque,Rat,Dog	4	SpSpecificLoss	MouseSpecificLoss	bound	HNF4a	Dog	Dog	2	left	nonCGI	UMR	11-23961832-23961840	1	Promoters	23346	intron	CEBPA,CTCF,FoxA1,HNF4a	4TFs	CEBPA,FoxA1,HNF4a	3TFs
72	33	28254460	28254806	33-28254633-28254634	16.60818	37.36003	2	2	21.031746	21.031746	Mouse,Dog	2	Dog	1	SpSpecificGains	DogSpecificGains	bound	HNF4a	Dog	Dog	2	left	nonCGI	FMR	33-28254499-28254507	0	Enhancers	40438	intron	CEBPA,HNF4a	2TFs	CEBPA,HNF4a	2TFs
73	20	52222718	52223064	20-52222891-52222892	55.18386	179.54364	5	5	39.6510298	39.6510298	Mouse,Dog	2	Dog	1	SpSpecificGains	DogSpecificGains	bound	HNF4a	Dog	Dog	2	left	nonCGI	LMR	20-52222730-52222738	0	noOverlap	21711	intron	HNF4a	1TF	HNF4a	1TF
74	20	50132100	50132446	20-50132273-50132274	7.30119	14.2141	5	5	36.2928828	36.2928828	Human,Macaque,Dog	3	Dog	1	SpSpecificGains	DogSpecificGains	bound	HNF4a	Dog	Dog	2	left	nonCGI	LMR	20-50132149-50132157	1	noOverlap	32222	intron	HNF4a	1TF	HNF4a	1TF
75	13	19111693	19112039	13-19111866-19111867	48.41153	150.42616	2	2	39.4285715	39.4285715	Human,Dog	2	Dog	1	SpSpecificGains	DogSpecificGains	bound	HNF4a	Dog	Dog	3	flat	nonCGI	LMR	13-19111700-19111708	0	noOverlap	99796	intron	CEBPA,HNF4a	2TFs	CEBPA,HNF4a	2TFs
76	4	55371750	55372096	4-55371923-55371924	19.34784	42.01261	0	0	0	0	Human,Macaque,Dog	3	Dog	1	SpSpecificGains	DogSpecificGains	bound	HNF4a	Dog	Dog	NC	NC	nonCGI	FMR	4-55371818-55371826	0	Enhancers	51125	intron	HNF4a	1TF	HNF4a	1TF
77	21	18915043	18915389	21-18915216-18915217	49.06187	155.39055	4	4	37.390531	37.390531	Mouse,Rat,Dog	3	Dog	1	SpSpecificGains	DogSpecificGains	bound	HNF4a	Dog	Dog	1	up	nonCGI	FMR	21-18915129-18915137	1	primedEnhancers	148041	intergenic	CEBPA,HNF4a	2TFs	CEBPA,HNF4a	2TFs
78	35	22778932	22779278	35-22779105-22779106	81.44086	254.58293	4	4	28.48930475	28.48930475	Human,Macaque,Dog	3	Dog	1	SpSpecificGains	DogSpecificGains	bound	HNF4a	Dog	Dog	4	right	nonCGI	LMR	35-22778985-22778993	0	Enhancers	8088	intergenic	HNF4a	1TF	HNF4a	1TF
79	2	66508708	66509054	2-66508881-66508882	41.74163	138.3792	3	3	28.4313726667	28.4313726667	Human,Mouse,Rat,Dog	4	Dog	1	SpSpecificGains	DogSpecificGains	bound	HNF4a	Dog	Dog	2	left	nonCGI	FMR	2-66508710-66508718	0	Enhancers	60020931	intergenic	HNF4a	1TF	HNF4a	1TF
80	24	12333897	12334243	24-12334070-12334071	8.94182	14.96062	1	1	44.444444	44.444444	Human,Mouse,Dog	3	Dog	1	SpSpecificGains	DogSpecificGains	bound	HNF4a	Dog	Dog	1	up	nonCGI	FMR	24-12333937-12333945	0	noOverlap	80310	intergenic	HNF4a	1TF	HNF4a	1TF
81	23	12052215	12052561	23-12052388-12052389	17.75296	54.52854	1	1	28.571429	28.571429	Human,Dog	2	Human,Dog	2	evoDynamic	evoDynamic	bound	HNF4a	Dog	Dog	1	up	nonCGI	FMR	23-12052219-12052227	0	Enhancers	17994	intron	CEBPA,HNF4a	2TFs	CEBPA,HNF4a	2TFs
82	1	49836138	49836484	1-49836311-49836312	13.16232	25.31061	10	9	5.0384615	2.63532755556	Human,Macaque,Dog	3	Dog	1	SpSpecificGains	DogSpecificGains	bound	HNF4a	Dog	Dog	3	flat	CGI	UMR	1-49836146-49836154	0	Promoters	49339067	intron	HNF4a	1TF	HNF4a	1TF
83	3	84252488	84252834	3-84252661-84252662	58.77008	212.46513	5	5	36.6666666	36.6666666	Human,Macaque,Mouse,Rat,Dog	5	Dog	1	SpSpecificGains	DogSpecificGains	bound	HNF4a	Dog	Dog	2	left	nonCGI	LMR	3-84252537-84252545	0	Enhancers	105987	intron	CEBPA,HNF4a	2TFs	CEBPA,HNF4a	2TFs
84	36	17390928	17391274	36-17391101-17391102	14.95606	31.36613	6	6	38.8587931667	38.8587931667	Human,Macaque,Dog	3	Dog	1	SpSpecificGains	DogSpecificGains	bound	HNF4a	Dog	Dog	1	up	nonCGI	FMR	36-17390943-17390951	0	Enhancers	36970	intron	CEBPA,HNF4a	2TFs	CEBPA,HNF4a	2TFs
85	16	6687644	6687990	16-6687817-6687818	64.57048	221.72574	21	21	39.6880631905	39.6880631905	Human,Macaque,Mouse,Rat,Dog	5	Dog	1	SpSpecificGains	DogSpecificGains	bound	HNF4a	Dog	Dog	1	up	nonCGI	LMR	16-6687675-6687683	0	Enhancers	37070	intron	FoxA1,HNF4a	2TFs	FoxA1,HNF4a	2TFs
86	17	18995733	18996079	17-18995906-18995907	11.40309	19.93392	1	1	65	65	Human,Macaque,Dog	3	Dog	1	SpSpecificGains	DogSpecificGains	bound	HNF4a	Dog	Dog	NC	NC	nonCGI	FMR	17-18995865-18995873	0	noOverlap	265838	intron	HNF4a	1TF	HNF4a	1TF
87	26	34754584	34754930	26-34754757-34754758	17.3544	41.35194	6	5	70.8468501667	72.2384424	Human,Dog	2	Dog	1	SpSpecificGains	DogSpecificGains	bound	HNF4a	Dog	Dog	1	up	nonCGI	LMR	26-34754622-34754630	0	noOverlap	34415934	intergenic	HNF4a	1TF	HNF4a	1TF
88	14	39205890	39206236	14-39206063-39206064	26.93394	70.0571	4	2	34.0246925	27.8708135	Human,Macaque,Dog	3	Dog	1	SpSpecificGains	DogSpecificGains	bound	HNF4a	Dog	Dog	4	right	nonCGI	LMR	14-39205961-39205969	0	Enhancers	549649	exon	CEBPA,HNF4a	2TFs	CEBPA,HNF4a	2TFs
89	22	50023190	50023536	22-50023363-50023364	21.76497	47.06809	48	48	0.6755050625	0.6755050625	Human,Macaque,Dog	3	Human,Dog	2	evoDynamic	evoDynamic	bound	HNF4a	Dog	Dog	3	flat	CGI	UMR	22-50023226-50023234	1	Promoters	74412	intron	HNF4a	1TF	HNF4a	1TF
90	27	40978489	40978835	27-40978662-40978663	55.18386	179.54364	3	3	25.074074	25.074074	Macaque,Mouse,Rat,Dog	4	Dog	1	SpSpecificGains	DogSpecificGains	bound	HNF4a	Dog	Dog	4	right	nonCGI	FMR	27-40978512-40978520	0	Enhancers	33119019	intron	HNF4a	1TF	HNF4a	1TF
91	19	23004936	23005282	19-23005109-23005110	43.36757	126.47251	3	3	18.5185186667	18.5185186667	Human,Macaque,Dog	3	Dog	1	SpSpecificGains	DogSpecificGains	bound	HNF4a	Dog	Dog	1	up	nonCGI	FMR	19-23005008-23005016	0	noOverlap	40554	intron	CEBPA,CTCF,HNF4a	3TFs	CEBPA,HNF4a	2TFs
92	14	39509144	39509490	14-39509317-39509318	24.23831	53.16142	31	15	0.535707387097	0.5738706	Human,Macaque,Dog	3	Dog	1	SpSpecificGains	DogSpecificGains	bound	HNF4a	Dog	Dog	3	flat	CGI	UMR	14-39509162-39509170	1	Promoters	192	intergenic	CEBPA,HNF4a	2TFs	CEBPA,HNF4a	2TFs
93	10	61763550	61763896	10-61763723-61763724	24.04273	61.51925	8	7	4.166666625	0	Mouse,Rat,Dog	3	Dog	1	SpSpecificGains	DogSpecificGains	bound	HNF4a	Dog	Dog	3	flat	nonCGI	UMR	10-61763592-61763600	0	Promoters	178496	exon	HNF4a	1TF	HNF4a	1TF
94	21	839656	840002	21-839829-839830	42.21607	126.94953	1	1	12.5	12.5	Human,Macaque,Dog	3	Dog	1	SpSpecificGains	DogSpecificGains	bound	HNF4a	Dog	Dog	NC	NC	nonCGI	LMR	21-839752-839760	0	Enhancers	7373610	intron	HNF4a	1TF	HNF4a	1TF
95	17	63879361	63879707	17-63879534-63879535	22.70134	69.36162	5	5	24.3347954	24.3347954	Human,Macaque,Mouse,Dog	4	Mouse,Dog	2	evoDynamic	evoDynamic	bound	HNF4a	Dog	Dog	2	left	nonCGI	LMR	17-63879387-63879395	0	noOverlap	132480	intron	HNF4a	1TF	HNF4a	1TF
96	13	19611100	19611446	13-19611273-19611274	11.77911	20.99629	1	1	18.181818	18.181818	Human,Macaque,Mouse,Dog	4	Dog	1	SpSpecificGains	DogSpecificGains	bound	HNF4a	Dog	Dog	2	left	nonCGI	LMR	13-19611103-19611111	0	Enhancers	297127	intron	CEBPA,FoxA1,HNF4a	3TFs	CEBPA,FoxA1,HNF4a	3TFs
97	5	81294305	81294651	5-81294478-81294479	15.75313	46.11438	2	2	35.4615385	35.4615385	Human,Macaque,Mouse,Rat,Dog	5	Dog	1	SpSpecificGains	DogSpecificGains	bound	HNF4a	Dog	Dog	2	left	nonCGI	LMR	5-81294348-81294356	0	noOverlap	6880	intron	CEBPA,HNF4a	2TFs	CEBPA,HNF4a	2TFs
98	10	64105262	64105608	10-64105435-64105436	9.91019	16.81457	16	15	0.328947375	0.3508772	Human,Macaque,Dog	3	Dog	1	SpSpecificGains	DogSpecificGains	bound	HNF4a	Dog	Dog	3	flat	nonCGI	UMR	10-64105288-64105296	0	Promoters	16926	intergenic	HNF4a	1TF	HNF4a	1TF
99	37	16349655	16350001	37-16349828-16349829	23.21667	58.16553	3	3	67.121212	67.121212	Mouse,Dog	2	Dog	1	SpSpecificGains	DogSpecificGains	bound	HNF4a	Dog	Dog	1	up	nonCGI	FMR	37-16349663-16349671	0	noOverlap	15916	intron	HNF4a	1TF	HNF4a	1TF
100	10	19657497	19657843	10-19657670-19657671	66.99789	226.60338	13	11	6.96835576923	8.23532954545	Human,Macaque,Dog	3	Dog	1	SpSpecificGains	DogSpecificGains	bound	HNF4a	Dog	Dog	2	left	nonCGI	UMR	10-19657592-19657600	0	Enhancers	97470	intron	CEBPA,HNF4a	2TFs	CEBPA,HNF4a	2TFs
101	27	4717773	4718119	27-4717946-4717947	85.58426	309.52542	2	2	48.529412	48.529412	Human,Macaque,Dog	3	Dog	1	SpSpecificGains	DogSpecificGains	bound	HNF4a	Dog	Dog	2	left	nonCGI	LMR	27-4717886-4717894	0	Enhancers	28290	intron	HNF4a	1TF	HNF4a	1TF
102	2	45902026	45902372	2-45902199-45902200	111.7661	390.91595	1	1	0	0	Human,Macaque,Dog	3	Dog	1	SpSpecificGains	DogSpecificGains	bound	HNF4a	Dog	Dog	1	up	nonCGI	FMR	2-45902090-45902098	0	Enhancers	56824	intron	CEBPA,HNF4a	2TFs	CEBPA,HNF4a	2TFs
103	17	54651047	54651393	17-54651220-54651221	22.14061	93.56961	2	2	45.454545	45.454545	Human,Macaque,Dog	3	Dog	1	SpSpecificGains	DogSpecificGains	bound	HNF4a	Dog	Dog	4	right	nonCGI	LMR	17-54651086-54651094	0	noOverlap	26655	intergenic	HNF4a	1TF	HNF4a	1TF
104	8	1701784	1702130	8-1701957-1701958	48.07418	157.13248	3	3	11.641414	11.641414	Human,Macaque,Dog	3	Dog	1	SpSpecificGains	DogSpecificGains	bound	HNF4a	Dog	Dog	4	right	nonCGI	UMR	8-1701941-1701949	0	noOverlap	1623	intron	HNF4a	1TF	HNF4a	1TF
105	17	7033665	7034011	17-7033838-7033839	24.01374	82.96936	17	17	41.5618897059	41.5618897059	Human,Rat,Dog	3	Human,Rat,Dog	3	evoDynamic	evoDynamic	bound	HNF4a	Dog	Dog	4	right	nonCGI	UMR	17-7033670-7033678	1	Enhancers	23352	intron	HNF4a	1TF	HNF4a	1TF
106	25	10038309	10038655	25-10038482-10038483	9.67759	19.57993	9	8	16.6314273333	14.543689125	Human,Macaque,Mouse,Rat,Dog	5	Human,Macaque,Dog	3	LineageLoss	RodentLoss	bound	HNF4a	Dog	Dog	4	right	nonCGI	UMR	25-10038329-10038337	0	Enhancers	40792751	intron	CEBPA,CTCF,HNF4a	3TFs	CEBPA,HNF4a	2TFs
107	6	31577597	31577943	6-31577770-31577771	28.14404	102.0921	5	5	34.9966554	34.9966554	Human,Macaque,Mouse,Rat,Dog	5	Dog	1	SpSpecificGains	DogSpecificGains	bound	HNF4a	Dog	Dog	2	left	nonCGI	LMR	6-31577608-31577616	0	Enhancers	68329	intron	CEBPA,HNF4a	2TFs	CEBPA,HNF4a	2TFs
108	5	48609633	48609979	5-48609806-48609807	13.26046	45.62158	3	3	29.0064103333	29.0064103333	Human,Macaque,Mouse,Rat,Dog	5	Mouse,Rat,Dog	3	LineageLoss	PrimateLoss	bound	HNF4a	Dog	Dog	2	left	nonCGI	UMR	5-48609720-48609728	1	Enhancers	341447	intron	CEBPA,HNF4a	2TFs	CEBPA,HNF4a	2TFs
109	1	14910371	14910717	1-14910544-14910545	26.10788	68.33267	7	7	30.9199134286	30.9199134286	Human,Macaque,Mouse,Rat,Dog	5	Human,Macaque,Dog	3	LineageLoss	RodentLoss	bound	HNF4a	Dog	Dog	1	up	nonCGI	LMR	1-14910372-14910380	0	noOverlap	96542	intron	HNF4a	1TF	HNF4a	1TF
110	3	86310356	86310702	3-86310529-86310530	66.91212	208.52876	1	1	22.222222	22.222222	Human,Macaque,Mouse,Rat,Dog	5	Dog	1	SpSpecificGains	DogSpecificGains	bound	HNF4a	Dog	Dog	NC	NC	nonCGI	LMR	3-86310437-86310445	0	noOverlap	80106862	intergenic	CEBPA,HNF4a	2TFs	CEBPA,HNF4a	2TFs
111	8	72251234	72251580	8-72251407-72251408	26.61457	69.52143	14	14	13.866652	13.866652	Human,Macaque,Mouse,Rat,Dog	5	Dog	1	SpSpecificGains	DogSpecificGains	bound	HNF4a	Dog	Dog	2	left	nonCGI	LMR	8-72251259-72251267	0	noOverlap	62317	intergenic	HNF4a	1TF	HNF4a	1TF
112	1	121106481	121106827	1-121106654-121106655	26.272	66.01718	10	10	36.6317216	36.6317216	Human,Macaque,Mouse,Rat,Dog	5	Dog	1	SpSpecificGains	DogSpecificGains	bound	HNF4a	Dog	Dog	2	left	nonCGI	LMR	1-121106494-121106502	0	noOverlap	100056434	intron	HNF4a	1TF	HNF4a	1TF
113	30	5912045	5912391	30-5912218-5912219	89.30154	325.22659	4	2	26.238606	32.193732	Human,Macaque,Mouse,Rat,Dog	5	Dog	1	SpSpecificGains	DogSpecificGains	bound	HNF4a	Dog	Dog	1	up	nonCGI	FMR	30-5912112-5912120	0	noOverlap	109311	intron	CEBPA,FoxA1,HNF4a	3TFs	CEBPA,FoxA1,HNF4a	3TFs
114	5	15376863	15377209	5-15377036-15377037	32.09478	78.85131	1	1	100	100	Human,Macaque,Dog	3	Dog	1	SpSpecificGains	DogSpecificGains	bound	HNF4a	Dog	Dog	1	up	nonCGI	FMR	5-15376866-15376874	0	noOverlap	6569	intergenic	CEBPA,HNF4a	2TFs	CEBPA,HNF4a	2TFs
115	4	66129942	66130288	4-66130115-66130116	15.77644	32.70558	8	8	38.8310185	38.8310185	Human,Dog	2	Human,Dog	2	evoDynamic	evoDynamic	bound	HNF4a	Dog	Dog	4	right	nonCGI	LMR	4-66130092-66130100	0	noOverlap	147251	intergenic	HNF4a	1TF	HNF4a	1TF
116	12	12278276	12278622	12-12278449-12278450	51.71577	164.42584	6	6	34.4552288333	34.4552288333	Human,Macaque,Mouse,Rat,Dog	5	Mouse,Dog	2	evoDynamic	evoDynamic	bound	HNF4a	Dog	Dog	4	right	nonCGI	FMR	12-12278363-12278371	0	Enhancers	11056474	intergenic	CEBPA,HNF4a	2TFs	CEBPA,HNF4a	2TFs
117	34	19770715	19771061	34-19770888-19770889	59.15009	168.73895	1	1	54.166667	54.166667	Mouse,Rat,Dog	3	Dog	1	SpSpecificGains	DogSpecificGains	bound	HNF4a	Dog	Dog	NC	NC	nonCGI	FMR	34-19770866-19770874	0	Enhancers	26623	intergenic	HNF4a	1TF	HNF4a	1TF
118	26	28237451	28237797	26-28237624-28237625	59.53436	272.07513	18	18	31.0673886667	31.0673886667	Human,Macaque,Dog	3	Human,Macaque,Dog	3	LineageLoss	RodentLoss	bound	HNF4a	Dog	Dog	2	left	nonCGI	UMR	26-28237499-28237507	0	noOverlap	35548	intron	CTCF,HNF4a	2TFs	HNF4a	1TF
119	37	9473423	9473769	37-9473596-9473597	59.6146	185.22411	6	6	36.955993	36.955993	Human,Macaque,Dog	3	Dog	1	SpSpecificGains	DogSpecificGains	bound	HNF4a	Dog	Dog	2	left	nonCGI	UMR	37-9473512-9473520	0	noOverlap	8529482	intron	FoxA1,HNF4a	2TFs	FoxA1,HNF4a	2TFs
120	1	95021354	95021700	1-95021527-95021528	17.72476	37.57467	3	3	23.75	23.75	Mouse,Rat,Dog	3	Dog	1	SpSpecificGains	DogSpecificGains	bound	HNF4a	Dog	Dog	1	up	nonCGI	FMR	1-95021547-95021555	0	Enhancers	44834595	intron	CEBPA,HNF4a	2TFs	CEBPA,HNF4a	2TFs
121	6	8708584	8708930	6-8708757-8708758	27.21446	74.70011	10	10	51.8893534	51.8893534	Human,Macaque,Dog	3	Dog	1	SpSpecificGains	DogSpecificGains	bound	HNF4a	Dog	Dog	4	right	nonCGI	FMR	6-8708613-8708621	0	noOverlap	7917	intron	HNF4a	1TF	HNF4a	1TF
122	4	43411084	43411430	4-43411257-43411258	18.72877	44.77036	5	5	49.0673486	49.0673486	Human,Macaque,Dog	3	Macaque,Dog	2	evoDynamic	evoDynamic	bound	HNF4a	Dog	Dog	4	right	nonCGI	FMR	4-43411183-43411191	0	Enhancers	45882	intron	HNF4a	1TF	HNF4a	1TF
123	6	37784523	37784869	6-37784696-37784697	62.66646	189.22289	27	27	0.761316888889	0.761316888889	Human,Macaque,Mouse,Rat,Dog	5	Mouse,Dog	2	evoDynamic	evoDynamic	bound	HNF4a	Dog	Dog	3	flat	CGI	UMR	6-37784569-37784577	0	Promoters	30289	exon	CEBPA,HNF4a	2TFs	CEBPA,HNF4a	2TFs
124	3	21503325	21503671	3-21503498-21503499	40.9054	107.82172	3	3	10.582011	10.582011	Human,Macaque,Mouse,Rat,Dog	5	Mouse,Rat,Dog	3	LineageLoss	PrimateLoss	bound	HNF4a	Dog	Dog	2	left	nonCGI	LMR	3-21503351-21503359	0	Enhancers	20026790	intron	HNF4a	1TF	HNF4a	1TF
125	5	70043766	70044112	5-70043939-70043940	56.67213	184.77899	3	3	27.877386	27.877386	Human,Macaque,Dog	3	Dog	1	SpSpecificGains	DogSpecificGains	bound	HNF4a	Dog	Dog	4	right	nonCGI	LMR	5-70043939-70043947	0	Enhancers	9797	intergenic	CEBPA,HNF4a	2TFs	CEBPA,HNF4a	2TFs
126	8	12900791	12901137	8-12900964-12900965	27.71855	77.00821	28	28	0.538548785714	0.538548785714	Human,Macaque,Mouse,Rat,Dog	5	Mouse,Dog	2	evoDynamic	evoDynamic	bound	HNF4a	Dog	Dog	3	flat	CGI	UMR	8-12900792-12900800	0	Promoters	11672315	exon	HNF4a	1TF	HNF4a	1TF
127	7	33973026	33973372	7-33973199-33973200	6.93186	10.19656	1	0	12.903226	0	Human,Dog	2	Dog	1	SpSpecificGains	DogSpecificGains	bound	HNF4a	Dog	Dog	NC	NC	nonCGI	FMR	7-33973032-33973040	0	primedEnhancers	136768	exon	HNF4a	1TF	HNF4a	1TF
128	5	11961838	11962184	5-11962011-11962012	13.97014	26.04243	0	0	0	0	Human,Macaque,Rat,Dog	4	Dog	1	SpSpecificGains	DogSpecificGains	bound	HNF4a	Dog	Dog	NC	NC	nonCGI	FMR	5-11961865-11961873	0	noOverlap	10796717	intergenic	CEBPA,HNF4a	2TFs	CEBPA,HNF4a	2TFs
129	20	3791697	3792043	20-3791870-3791871	46.28326	132.69843	27	27	9.18144333333	9.18144333333	Human,Macaque,Mouse,Rat,Dog	5	Dog	1	SpSpecificGains	DogSpecificGains	bound	HNF4a	Dog	Dog	2	left	nonCGI	UMR	20-3791710-3791718	1	Promoters	34097448	intergenic	HNF4a	1TF	HNF4a	1TF
130	9	57780630	57780976	9-57780803-57780804	25.77853	58.61404	4	4	30.45634925	30.45634925	Human,Macaque,Mouse,Rat,Dog	5	Dog	1	SpSpecificGains	DogSpecificGains	bound	HNF4a	Dog	Dog	1	up	nonCGI	FMR	9-57780691-57780699	0	primedEnhancers	333798	intron	HNF4a	1TF	HNF4a	1TF
131	3	58242830	58243176	3-58243003-58243004	67.30974	265.62381	8	6	35.7083335	34.0887915	Human,Macaque,Mouse,Rat,Dog	5	Dog	1	SpSpecificGains	DogSpecificGains	bound	HNF4a	Dog	Dog	2	left	nonCGI	UMR	3-58242933-58242941	0	Enhancers	49825	intron	CEBPA,FoxA1,HNF4a	3TFs	CEBPA,FoxA1,HNF4a	3TFs
132	2	85112952	85113298	2-85113125-85113126	5.97382	9.07168	10	8	51.65499	55.9749875	Human,Mouse,Rat,Dog	4	Dog	1	SpSpecificGains	DogSpecificGains	bound	HNF4a	Dog	Dog	1	up	nonCGI	LMR	2-85113071-85113079	0	noOverlap	114359	intergenic	HNF4a	1TF	HNF4a	1TF
133	33	27634664	27635010	33-27634837-27634838	24.82531	110.02464	9	8	9.03434377778	9.330303375	Human,Macaque,Mouse,Rat,Dog	5	Rat,Dog	2	evoDynamic	evoDynamic	bound	HNF4a	Dog	Dog	3	flat	nonCGI	UMR	33-27634708-27634716	0	Promoters	473160	intron	HNF4a	1TF	HNF4a	1TF
134	24	24264785	24265131	24-24264958-24264959	70.46783	252.7095	1	1	5.555556	5.555556	Human,Macaque,Mouse,Rat,Dog	5	Dog	1	SpSpecificGains	DogSpecificGains	bound	HNF4a	Dog	Dog	3	flat	nonCGI	UMR	24-24264806-24264814	0	noOverlap	31952	intron	HNF4a	1TF	HNF4a	1TF
135	9	30357874	30358220	9-30358047-30358048	79.53928	299.08267	5	1	47.4617762	31.25	Human,Macaque,Dog	3	Macaque,Dog	2	evoDynamic	evoDynamic	bound	HNF4a	Dog	Dog	1	up	nonCGI	FMR	9-30357904-30357912	0	Enhancers	30379	intron	HNF4a	1TF	HNF4a	1TF
136	23	8937594	8937940	23-8937767-8937768	10.41273	18.79928	0	0	0	0	Human,Macaque,Dog	3	Dog	1	SpSpecificGains	DogSpecificGains	bound	HNF4a	Dog	Dog	NC	NC	nonCGI	FMR	23-8937688-8937696	0	noOverlap	29969828	intergenic	FoxA1,HNF4a	2TFs	FoxA1,HNF4a	2TFs
137	6	28699617	28699963	6-28699790-28699791	47.08595	127.7037	1	1	41.666667	41.666667	Human,Macaque,Dog	3	Dog	1	SpSpecificGains	DogSpecificGains	bound	HNF4a	Dog	Dog	NC	NC	nonCGI	FMR	6-28699618-28699626	0	Enhancers	70443	intron	CEBPA,HNF4a	2TFs	CEBPA,HNF4a	2TFs
138	2	3144936	3145282	2-3145109-3145110	45.87559	124.37328	0	0	0	0	Macaque,Dog	2	Dog	1	SpSpecificGains	DogSpecificGains	bound	HNF4a	Dog	Dog	1	up	nonCGI	FMR	2-3145054-3145062	0	noOverlap	1724884	intergenic	HNF4a	1TF	HNF4a	1TF
139	34	22516574	22516920	34-22516747-22516748	46.7594	144.49287	12	9	17.85824075	20.107284	Human,Macaque,Dog	3	Dog	1	SpSpecificGains	DogSpecificGains	bound	HNF4a	Dog	Dog	4	right	nonCGI	LMR	34-22516714-22516722	0	Enhancers	74077	intergenic	HNF4a	1TF	HNF4a	1TF
140	1	63998534	63998880	1-63998707-63998708	12.71356	23.89163	9	8	21.3952545556	21.15299475	Human,Macaque,Dog	3	Dog	1	SpSpecificGains	DogSpecificGains	bound	HNF4a	Dog	Dog	2	left	nonCGI	LMR	1-63998593-63998601	0	Enhancers	24041283	intron	HNF4a	1TF	HNF4a	1TF
141	35	10689816	10690162	35-10689989-10689990	34.20182	132.13792	7	7	33.1760774286	33.1760774286	Human,Macaque,Dog	3	Dog	1	SpSpecificGains	DogSpecificGains	bound	HNF4a	Dog	Dog	2	left	nonCGI	LMR	35-10689901-10689909	0	Enhancers	113967	intergenic	CEBPA,HNF4a	2TFs	CEBPA,HNF4a	2TFs
142	19	22597472	22597818	19-22597645-22597646	26.29194	60.45282	4	4	53.76717025	53.76717025	Macaque,Dog	2	Dog	1	SpSpecificGains	DogSpecificGains	bound	HNF4a	Dog	Dog	1	up	nonCGI	FMR	19-22597541-22597549	0	primedEnhancers	6790	intron	HNF4a	1TF	HNF4a	1TF
143	14	7598386	7598732	14-7598559-7598560	25.79454	59.55956	3	3	15.3174603333	15.3174603333	Human,Macaque,Dog	3	Dog	1	SpSpecificGains	DogSpecificGains	bound	HNF4a	Dog	Dog	1	up	nonCGI	LMR	14-7598430-7598438	0	Enhancers	20056	intron	HNF4a	1TF	HNF4a	1TF
144	17	22382711	22383057	17-22382884-22382885	19.60808	61.76504	3	3	15.7865496667	15.7865496667	Human,Macaque,Mouse,Rat,Dog	5	Dog	1	SpSpecificGains	DogSpecificGains	bound	HNF4a	Dog	Dog	2	left	nonCGI	LMR	17-22382720-22382728	0	Enhancers	41389	intergenic	HNF4a	1TF	HNF4a	1TF
145	36	10045753	10046099	36-10045926-10045927	9.58667	17.49717	30	22	1.39642713333	0.877825863636	Human,Macaque,Dog	3	Macaque,Dog	2	evoDynamic	evoDynamic	bound	HNF4a	Dog	Dog	3	flat	CGI	UMR	36-10045932-10045940	0	Promoters	596	intron	HNF4a	1TF	HNF4a	1TF
146	2	77677121	77677467	2-77677294-77677295	34.32501	170.62776	2	2	12.6984125	12.6984125	Human,Macaque,Dog	3	Dog	1	SpSpecificGains	DogSpecificGains	bound	HNF4a	Dog	Dog	3	flat	nonCGI	UMR	2-77677140-77677148	0	noOverlap	76910783	intergenic	CEBPA,FoxA1,HNF4a	3TFs	CEBPA,FoxA1,HNF4a	3TFs
147	3	62957066	62957412	3-62957239-62957240	31.72364	120.27569	4	4	44.28921575	44.28921575	Human,Macaque,Mouse,Dog	4	Dog	1	SpSpecificGains	DogSpecificGains	bound	HNF4a	Dog	Dog	1	up	nonCGI	FMR	3-62957071-62957079	0	noOverlap	33445756	intergenic	CEBPA,HNF4a	2TFs	CEBPA,HNF4a	2TFs
148	7	6982429	6982775	7-6982602-6982603	39.98425	161.78491	5	5	43.2771512	43.2771512	Human,Macaque,Dog	3	Dog	1	SpSpecificGains	DogSpecificGains	bound	HNF4a	Dog	Dog	1	up	nonCGI	FMR	7-6982455-6982463	0	Enhancers	62657635	intron	HNF4a	1TF	HNF4a	1TF
149	24	36110704	36111050	24-36110877-36110878	35.06318	114.64198	1	1	55.555556	55.555556	Human,Macaque,Dog	3	Human,Dog	2	evoDynamic	evoDynamic	bound	HNF4a	Dog	Dog	2	left	nonCGI	FMR	24-36110790-36110798	1	Enhancers	156534	intron	CEBPA,HNF4a	2TFs	CEBPA,HNF4a	2TFs
150	3	40382308	40382654	3-40382481-40382482	7.24807	10.88379	3	3	34.1931216667	34.1931216667	Macaque,Dog	2	Dog	1	SpSpecificGains	DogSpecificGains	bound	HNF4a	Dog	Dog	1	up	nonCGI	FMR	3-40382444-40382452	0	primedEnhancers	155696	intron	CEBPA,HNF4a	2TFs	CEBPA,HNF4a	2TFs
151	6	58710502	58710848	6-58710675-58710676	10.24606	24.23245	4	4	26.17424225	26.17424225	Mouse,Dog	2	Dog	1	SpSpecificGains	DogSpecificGains	bound	HNF4a	Dog	Dog	2	left	nonCGI	LMR	6-58710577-58710585	0	Enhancers	15134	intergenic	CEBPA,HNF4a	2TFs	CEBPA,HNF4a	2TFs
152	17	29897071	29897417	17-29897244-29897245	14.95606	31.36613	1	1	35.714286	35.714286	Human,Macaque,Dog	3	Dog	1	SpSpecificGains	DogSpecificGains	bound	HNF4a	Dog	Dog	NC	NC	nonCGI	FMR	17-29897112-29897120	0	primedEnhancers	180693	intergenic	CEBPA,HNF4a	2TFs	CEBPA,HNF4a	2TFs
153	4	23027442	23027788	4-23027615-23027616	9.86287	15.59519	1	1	38.095238	38.095238	Human,Macaque,Rat,Dog	4	Dog	1	SpSpecificGains	DogSpecificGains	bound	HNF4a	Dog	Dog	4	right	nonCGI	FMR	4-23027541-23027549	0	Enhancers	47150	intron	CEBPA,HNF4a	2TFs	CEBPA,HNF4a	2TFs
154	7	60751646	60751992	7-60751819-60751820	12.89091	25.60793	2	2	66.959064	66.959064	Human,Macaque,Mouse,Rat,Dog	5	Mouse,Dog	2	evoDynamic	evoDynamic	bound	HNF4a	Dog	Dog	1	up	nonCGI	FMR	7-60751695-60751703	0	noOverlap	14886	intron	HNF4a	1TF	HNF4a	1TF
155	27	3641042	3641388	27-3641215-3641216	18.45472	38.00691	6	6	12.7223181667	12.7223181667	Human,Macaque,Dog	3	Dog	1	SpSpecificGains	DogSpecificGains	bound	HNF4a	Dog	Dog	3	flat	nonCGI	UMR	27-3641045-3641053	0	Promoters	32714944	intergenic	HNF4a	1TF	HNF4a	1TF
156	22	45421053	45421399	22-45421226-45421227	27.76001	73.53015	1	1	16.666667	16.666667	Human,Macaque,Rat,Dog	4	Dog	1	SpSpecificGains	DogSpecificGains	bound	HNF4a	Dog	Dog	NC	NC	nonCGI	FMR	22-45421157-45421165	0	Enhancers	19610	intron	HNF4a	1TF	HNF4a	1TF
157	1	77682186	77682532	1-77682359-77682360	15.36909	32.84373	4	4	46.33959775	46.33959775	Human,Macaque,Dog	3	Human,Dog	2	evoDynamic	evoDynamic	bound	HNF4a	Dog	Dog	2	left	nonCGI	LMR	1-77682406-77682414	0	noOverlap	70082651	intergenic	CEBPA,HNF4a	2TFs	CEBPA,HNF4a	2TFs
158	21	32799055	32799401	21-32799228-32799229	40.56395	121.19216	3	3	0	0	Human,Macaque,Mouse,Dog	4	Dog	1	SpSpecificGains	DogSpecificGains	bound	HNF4a	Dog	Dog	4	right	nonCGI	LMR	21-32799093-32799101	0	Enhancers	23661	intron	CTCF,HNF4a	2TFs	HNF4a	1TF
159	16	10900612	10900958	16-10900785-10900786	84.7582	305.06195	4	4	33.15850775	33.15850775	Human,Macaque,Mouse,Dog	4	Dog	1	SpSpecificGains	DogSpecificGains	bound	HNF4a	Dog	Dog	2	left	nonCGI	LMR	16-10900707-10900715	0	Enhancers	217677	intron	CEBPA,HNF4a	2TFs	CEBPA,HNF4a	2TFs
160	8	44913612	44913958	8-44913785-44913786	17.49738	39.07962	0	0	0	0	Rat,Dog	2	Dog	1	SpSpecificGains	DogSpecificGains	bound	HNF4a	Dog	Dog	4	right	nonCGI	FMR	8-44913783-44913791	0	noOverlap	40427543	intergenic	CEBPA,HNF4a	2TFs	CEBPA,HNF4a	2TFs
161	13	39854401	39854747	13-39854574-39854575	5.8694	7.99793	16	16	17.9153389375	17.9153389375	Human,Macaque,Dog	3	Dog	1	SpSpecificGains	DogSpecificGains	bound	HNF4a	Dog	Dog	2	left	nonCGI	LMR	13-39854465-39854473	0	Enhancers	87482	intron	CEBPA,FoxA1,HNF4a	3TFs	CEBPA,FoxA1,HNF4a	3TFs
162	5	65041016	65041362	5-65041189-65041190	6.65197	15.45243	10	10	50.8300531	50.8300531	Human,Dog	2	Dog	1	SpSpecificGains	DogSpecificGains	bound	HNF4a	Dog	Dog	1	up	nonCGI	FMR	5-65041090-65041098	0	primedEnhancers	141885	intergenic	HNF4a	1TF	HNF4a	1TF
163	30	16298627	16298973	30-16298800-16298801	41.39001	123.10604	3	3	8.92857133333	8.92857133333	Human,Macaque,Dog	3	Dog	1	SpSpecificGains	DogSpecificGains	bound	HNF4a	Dog	Dog	NC	NC	nonCGI	FMR	30-16298661-16298669	0	noOverlap	74965	intron	HNF4a	1TF	HNF4a	1TF
164	26	10601724	10602070	26-10601897-10601898	15.94515	58.52063	3	2	4.111111	6.1666665	Human,Macaque,Mouse,Dog	4	Human,Macaque,Mouse,Dog	4	SpSpecificLoss	RatSpecificLoss	bound	HNF4a	Dog	Dog	3	flat	nonCGI	LMR	26-10601739-10601747	0	noOverlap	1944	intron	HNF4a	1TF	HNF4a	1TF
165	7	10804247	10804593	7-10804420-10804421	17.39441	37.87668	5	1	43.5523198	69.565217	Human,Macaque,Mouse,Rat,Dog	5	Dog	1	SpSpecificGains	DogSpecificGains	bound	HNF4a	Dog	Dog	4	right	nonCGI	UMR	7-10804325-10804333	0	Enhancers	4071	intergenic	CEBPA,HNF4a	2TFs	CEBPA,HNF4a	2TFs
166	30	6339031	6339377	30-6339204-6339205	46.27446	136.8577	4	4	28.671066	28.671066	Human,Macaque,Dog	3	Dog	1	SpSpecificGains	DogSpecificGains	bound	HNF4a	Dog	Dog	1	up	nonCGI	FMR	30-6339109-6339117	0	primedEnhancers	5708912	intron	HNF4a	1TF	HNF4a	1TF
167	25	8034115	8034461	25-8034288-8034289	24.92585	62.03514	2	2	37.6923075	37.6923075	Mouse,Rat,Dog	3	Dog	1	SpSpecificGains	DogSpecificGains	bound	HNF4a	Dog	Dog	1	up	nonCGI	FMR	25-8034235-8034243	0	noOverlap	49965304	intron	HNF4a	1TF	HNF4a	1TF
168	12	1166303	1166649	12-1166476-1166477	8.80546	14.44938	2	2	90.357143	90.357143	Human,Macaque,Mouse,Rat,Dog	5	Dog	1	SpSpecificGains	DogSpecificGains	bound	HNF4a	Dog	Dog	4	right	nonCGI	FMR	12-1166328-1166336	0	noOverlap	2777	intergenic	HNF4a	1TF	HNF4a	1TF
169	22	32713968	32714314	22-32714141-32714142	17.43425	38.89188	1	1	20	20	Human,Macaque,Dog	3	Dog	1	SpSpecificGains	DogSpecificGains	bound	HNF4a	Dog	Dog	NC	NC	nonCGI	FMR	22-32714082-32714090	0	noOverlap	49254	intron	CEBPA,HNF4a	2TFs	CEBPA,HNF4a	2TFs
170	29	32504632	32504978	29-32504805-32504806	14.55302	28.23366	3	3	0	0	Human,Macaque,Dog	3	Dog	1	SpSpecificGains	DogSpecificGains	bound	HNF4a	Dog	Dog	3	flat	nonCGI	UMR	29-32504686-32504694	0	Promoters	168165	intergenic	HNF4a	1TF	HNF4a	1TF
171	25	41522673	41523019	25-41522846-41522847	35.59349	103.48397	4	4	40.23235125	40.23235125	Human,Macaque,Rat,Dog	4	Dog	1	SpSpecificGains	DogSpecificGains	bound	HNF4a	Dog	Dog	1	up	nonCGI	FMR	25-41522798-41522806	0	Enhancers	719875	intron	CEBPA,HNF4a	2TFs	CEBPA,HNF4a	2TFs
172	31	32614004	32614350	31-32614177-32614178	12.47788	24.2093	2	1	39.652778	43.75	Human,Dog	2	Dog	1	SpSpecificGains	DogSpecificGains	bound	HNF4a	Dog	Dog	1	up	nonCGI	FMR	31-32614069-32614077	0	Enhancers	102502	intron	HNF4a	1TF	HNF4a	1TF
173	20	5285134	5285480	20-5285307-5285308	25.02148	64.90877	4	4	31.25	31.25	Human,Macaque,Dog	3	Dog	1	SpSpecificGains	DogSpecificGains	bound	HNF4a	Dog	Dog	4	right	nonCGI	UMR	20-5285135-5285143	0	noOverlap	47549994	intergenic	HNF4a	1TF	HNF4a	1TF
174	34	20687625	20687971	34-20687798-20687799	6.26304	8.14564	5	5	66.5346586	66.5346586	Human,Macaque,Dog	3	Macaque,Dog	2	evoDynamic	evoDynamic	bound	HNF4a	Dog	Dog	1	up	nonCGI	FMR	34-20687706-20687714	0	primedEnhancers	55432	intron	HNF4a	1TF	HNF4a	1TF
175	8	48644442	48644788	8-48644615-48644616	53.78092	172.51891	2	2	55.5921055	55.5921055	Human,Macaque,Dog	3	Dog	1	SpSpecificGains	DogSpecificGains	bound	HNF4a	Dog	Dog	1	up	nonCGI	FMR	8-48644576-48644584	0	Enhancers	56579	intron	HNF4a	1TF	HNF4a	1TF
176	2	81743794	81744140	2-81743967-81743968	12.89091	25.60793	1	1	40	40	Human,Macaque,Dog	3	Dog	1	SpSpecificGains	DogSpecificGains	bound	HNF4a	Dog	Dog	4	right	nonCGI	FMR	2-81743838-81743846	0	Enhancers	64833938	intron	HNF4a	1TF	HNF4a	1TF
177	10	60183166	60183512	10-60183339-60183340	20.65514	56.10165	2	2	23.6742425	23.6742425	Human,Macaque,Mouse,Rat,Dog	5	Dog	1	SpSpecificGains	DogSpecificGains	bound	HNF4a	Dog	Dog	2	left	nonCGI	LMR	10-60183180-60183188	0	primedEnhancers	1545684	intergenic	CEBPA,HNF4a	2TFs	CEBPA,HNF4a	2TFs
178	17	33555497	33555843	17-33555670-33555671	24.8398	86.10017	4	4	32.51634	32.51634	Human,Macaque,Dog	3	Dog	1	SpSpecificGains	DogSpecificGains	bound	HNF4a	Dog	Dog	1	up	nonCGI	FMR	17-33555594-33555602	0	Enhancers	238284	intergenic	HNF4a	1TF	HNF4a	1TF
179	2	68345564	68345910	2-68345737-68345738	63.69365	213.90982	4	4	31.4308935	31.4308935	Human,Macaque,Mouse,Rat,Dog	5	Human,Mouse,Rat,Dog	4	SpSpecificLoss	MacaqueSpecificLoss	bound	HNF4a	Dog	Dog	1	up	nonCGI	FMR	2-68345583-68345591	0	noOverlap	21854	intergenic	HNF4a	1TF	HNF4a	1TF
180	26	322637	322983	26-322810-322811	19.91243	46.73289	5	5	38.2727272	38.2727272	Human,Macaque,Mouse,Rat,Dog	5	Dog	1	SpSpecificGains	DogSpecificGains	bound	HNF4a	Dog	Dog	1	up	nonCGI	LMR	26-322707-322715	1	Enhancers	31049024	intron	HNF4a	1TF	HNF4a	1TF
181	36	13645134	13645480	36-13645307-13645308	5.81721	15.16215	10	10	45.4894409	45.4894409	Macaque,Mouse,Rat,Dog	4	Dog	1	SpSpecificGains	DogSpecificGains	bound	HNF4a	Dog	Dog	1	up	nonCGI	LMR	36-13645146-13645154	1	primedEnhancers	18662	intron	HNF4a	1TF	HNF4a	1TF
182	38	2186969	2187315	38-2187142-2187143	28.58607	77.03448	31	31	0.493168419355	0.493168419355	Macaque,Mouse,Rat,Dog	4	Dog	1	SpSpecificGains	DogSpecificGains	bound	HNF4a	Dog	Dog	3	flat	CGI	UMR	38-2187027-2187035	1	Promoters	19555332	intergenic	HNF4a	1TF	HNF4a	1TF
183	24	39815773	39816119	24-39815946-39815947	27.31799	97.23763	1	1	21.428571	21.428571	Human,Macaque,Dog	3	Dog	1	SpSpecificGains	DogSpecificGains	bound	HNF4a	Dog	Dog	NC	NC	nonCGI	FMR	24-39815808-39815816	0	primedEnhancers	15588	intron	FoxA1,HNF4a	2TFs	FoxA1,HNF4a	2TFs
184	2	21606446	21606792	2-21606619-21606620	23.34951	59.36392	5	5	41.4642858	41.4642858	Human,Macaque,Mouse,Rat,Dog	5	Dog	1	SpSpecificGains	DogSpecificGains	bound	HNF4a	Dog	Dog	1	up	nonCGI	FMR	2-21606452-21606460	0	Enhancers	50200	intron	HNF4a	1TF	HNF4a	1TF
185	16	44149337	44149683	16-44149510-44149511	12.06485	24.2093	2	2	21.764706	21.764706	Human,Macaque,Mouse,Rat,Dog	5	Dog	1	SpSpecificGains	DogSpecificGains	bound	HNF4a	Dog	Dog	2	left	nonCGI	LMR	16-44149505-44149513	0	primedEnhancers	20951	intron	HNF4a	1TF	HNF4a	1TF
186	1	54376715	54377061	1-54376888-54376889	15.20243	43.38077	17	16	37.3788922941	37.63173975	Human,Macaque,Mouse,Rat,Dog	5	Human,Macaque,Mouse,Dog	4	SpSpecificLoss	RatSpecificLoss	bound	HNF4a	Dog	Dog	2	left	CGI	UMR	1-54376737-54376745	0	Enhancers	22578	intergenic	HNF4a	1TF	HNF4a	1TF
187	19	3610382	3610728	19-3610555-3610556	11.67012	24.353	8	8	75.4044915	75.4044915	Human,Dog	2	Dog	1	SpSpecificGains	DogSpecificGains	bound	HNF4a	Dog	Dog	1	up	nonCGI	FMR	19-3610412-3610420	0	Enhancers	1075	intergenic	HNF4a	1TF	HNF4a	1TF
188	30	30238136	30238482	30-30238309-30238310	41.08567	168.91928	2	2	32.748538	32.748538	Human,Macaque,Mouse,Rat,Dog	5	Dog	1	SpSpecificGains	DogSpecificGains	bound	HNF4a	Dog	Dog	2	left	nonCGI	FMR	30-30238143-30238151	0	Enhancers	37305	intron	CEBPA,FoxA1,HNF4a	3TFs	CEBPA,FoxA1,HNF4a	3TFs
189	3	37673039	37673385	3-37673212-37673213	13.11935	28.37444	6	6	8.8194445	8.8194445	Human,Macaque,Mouse,Rat,Dog	5	Mouse,Dog	2	evoDynamic	evoDynamic	bound	HNF4a	Dog	Dog	4	right	nonCGI	LMR	3-37673065-37673073	0	noOverlap	32660	intergenic	FoxA1,HNF4a	2TFs	FoxA1,HNF4a	2TFs
190	5	20538890	20539236	5-20539063-20539064	15.78212	34.33554	1	0	41.176471	0	Mouse,Dog	2	Dog	1	SpSpecificGains	DogSpecificGains	bound	HNF4a	Dog	Dog	4	right	nonCGI	UMR	5-20538943-20538951	0	Enhancers	21155	intron	CEBPA,HNF4a	2TFs	CEBPA,HNF4a	2TFs
191	33	5635330	5635676	33-5635503-5635504	11.65182	22.82834	6	6	41.0559965	41.0559965	Macaque,Mouse,Rat,Dog	4	Dog	1	SpSpecificGains	DogSpecificGains	bound	HNF4a	Dog	Dog	4	right	nonCGI	UMR	33-5635395-5635403	0	Enhancers	30702	intron	HNF4a	1TF	HNF4a	1TF
192	1	64679888	64680234	1-64680061-64680062	21.9264	48.21604	3	3	23.5249043333	23.5249043333	Human,Dog	2	Dog	1	SpSpecificGains	DogSpecificGains	bound	HNF4a	Dog	Dog	4	right	nonCGI	FMR	1-64679981-64679989	0	Enhancers	17943751	intron	HNF4a	1TF	HNF4a	1TF
193	23	29710895	29711241	23-29711068-29711069	21.15786	46.05067	1	1	0	0	Human,Macaque,Mouse,Rat,Dog	5	Dog	1	SpSpecificGains	DogSpecificGains	bound	HNF4a	Dog	Dog	3	flat	nonCGI	LMR	23-29710945-29710953	0	Enhancers	7090	intergenic	HNF4a	1TF	HNF4a	1TF
194	2	29143809	29144155	2-29143982-29143983	25.7049	62.38195	0	0	0	0	Human,Macaque,Mouse,Rat,Dog	5	Dog	1	SpSpecificGains	DogSpecificGains	bound	HNF4a	Dog	Dog	4	right	nonCGI	FMR	2-29143957-29143965	0	Enhancers	28261989	intergenic	CEBPA,HNF4a	2TFs	CEBPA,HNF4a	2TFs
195	18	31664505	31664851	18-31664678-31664679	7.76788	16.31975	4	4	52.5335775	52.5335775	Human,Macaque,Dog	3	Dog	1	SpSpecificGains	DogSpecificGains	bound	HNF4a	Dog	Dog	2	left	nonCGI	LMR	18-31664642-31664650	0	Enhancers	22845	intergenic	HNF4a	1TF	HNF4a	1TF
196	2	60378206	60378552	2-60378379-60378380	29.41213	78.79804	19	19	24.9956174211	24.9956174211	Human,Macaque,Mouse,Dog	4	Dog	1	SpSpecificGains	DogSpecificGains	bound	HNF4a	Dog	Dog	4	right	nonCGI	UMR	2-60378303-60378311	0	Enhancers	15086	intergenic	HNF4a	1TF	HNF4a	1TF
197	9	42950539	42950885	9-42950712-42950713	6.85849	16.40858	1	1	0	0	Human,Macaque,Dog	3	Dog	1	SpSpecificGains	DogSpecificGains	bound	HNF4a	Dog	Dog	NC	NC	nonCGI	FMR	9-42950624-42950632	0	primedEnhancers	16789	intron	CTCF,HNF4a	2TFs	HNF4a	1TF
198	25	638393	638739	25-638566-638567	56.14722	160.79037	3	3	60.8333333333	60.8333333333	Human,Macaque,Dog	3	Dog	1	SpSpecificGains	DogSpecificGains	bound	HNF4a	Dog	Dog	2	left	nonCGI	FMR	25-638490-638498	0	noOverlap	5744935	intron	CEBPA,HNF4a	2TFs	CEBPA,HNF4a	2TFs
199	11	15862237	15862583	11-15862410-15862411	96.81947	396.90671	4	4	39.2550735	39.2550735	Human,Macaque,Dog	3	Dog	1	SpSpecificGains	DogSpecificGains	bound	HNF4a	Dog	Dog	4	right	nonCGI	LMR	11-15862262-15862270	0	noOverlap	99982667	intron	FoxA1,HNF4a	2TFs	FoxA1,HNF4a	2TFs
200	23	11815014	11815360	23-11815187-11815188	8.31859	17.40049	4	4	21.6056035	21.6056035	Human,Macaque,Dog	3	Dog	1	SpSpecificGains	DogSpecificGains	bound	HNF4a	Dog	Dog	2	left	nonCGI	UMR	23-11815032-11815040	0	noOverlap	1464	intron	HNF4a	1TF	HNF4a	1TF
201	28	10356876	10357222	28-10357049-10357050	52.98442	178.4431	10	7	38.1655479	40.8301782857	Human,Macaque,Dog	3	Dog	1	SpSpecificGains	DogSpecificGains	bound	HNF4a	Dog	Dog	4	right	nonCGI	LMR	28-10357009-10357017	0	noOverlap	96559	exon	FoxA1,HNF4a	2TFs	FoxA1,HNF4a	2TFs
202	28	10875182	10875528	28-10875355-10875356	26.89046	122.32733	3	3	9.52380966667	9.52380966667	Human,Macaque,Dog	3	Dog	1	SpSpecificGains	DogSpecificGains	bound	HNF4a	Dog	Dog	2	left	nonCGI	LMR	28-10875238-10875246	0	noOverlap	22343	intron	CEBPA,HNF4a	2TFs	CEBPA,HNF4a	2TFs
203	30	17749977	17750323	30-17750150-17750151	27.33469	75.29867	3	0	78.0555553333	0	Human,Macaque,Dog	3	Dog	1	SpSpecificGains	DogSpecificGains	bound	HNF4a	Dog	Dog	1	up	nonCGI	FMR	30-17750014-17750022	0	Enhancers	48235	intergenic	CEBPA,FoxA1,HNF4a	3TFs	CEBPA,FoxA1,HNF4a	3TFs
204	21	31195992	31196338	21-31196165-31196166	8.12745	15.75276	1	1	37.5	37.5	Human,Macaque,Mouse,Rat,Dog	5	Dog	1	SpSpecificGains	DogSpecificGains	bound	HNF4a	Dog	Dog	2	left	nonCGI	LMR	21-31196011-31196019	0	Enhancers	30798	intron	HNF4a	1TF	HNF4a	1TF
205	20	54204238	54204584	20-54204411-54204412	31.02545	81.51978	16	15	36.7788971875	32.564157	Human,Dog	2	Dog	1	SpSpecificGains	DogSpecificGains	bound	HNF4a	Dog	Dog	2	left	nonCGI	UMR	20-54204312-54204320	0	noOverlap	20650	intergenic	HNF4a	1TF	HNF4a	1TF
206	24	42081048	42081394	24-42081221-42081222	11.65182	22.82834	4	4	26.82539675	26.82539675	Human,Macaque,Dog	3	Dog	1	SpSpecificGains	DogSpecificGains	bound	HNF4a	Dog	Dog	4	right	nonCGI	LMR	24-42081065-42081073	1	Enhancers	293826	intergenic	CEBPA,HNF4a	2TFs	CEBPA,HNF4a	2TFs
207	27	28195245	28195591	27-28195418-28195419	7.76788	16.31975	5	5	15.2505926	15.2505926	Human,Macaque,Mouse,Rat,Dog	5	Dog	1	SpSpecificGains	DogSpecificGains	bound	HNF4a	Dog	Dog	4	right	nonCGI	LMR	27-28195267-28195275	0	Enhancers	27914723	intergenic	CEBPA,HNF4a	2TFs	CEBPA,HNF4a	2TFs
208	28	32650778	32651124	28-32650951-32650952	80.25798	274.75333	5	5	32.3968252	32.3968252	Human,Macaque,Mouse,Rat,Dog	5	Dog	1	SpSpecificGains	DogSpecificGains	bound	HNF4a	Dog	Dog	4	right	nonCGI	LMR	28-32650782-32650790	0	noOverlap	87107	intergenic	CEBPA,HNF4a	2TFs	CEBPA,HNF4a	2TFs
209	16	45933155	45933501	16-45933328-45933329	40.97698	121.19216	1	1	27.272727	27.272727	Human,Dog	2	Dog	1	SpSpecificGains	DogSpecificGains	bound	HNF4a	Dog	Dog	4	right	nonCGI	FMR	16-45933170-45933178	0	primedEnhancers	13084	intron	HNF4a	1TF	HNF4a	1TF
210	33	20112614	20112960	33-20112787-20112788	8.76061	14.96062	3	3	33.907204	33.907204	Human,Macaque,Dog	3	Dog	1	SpSpecificGains	DogSpecificGains	bound	HNF4a	Dog	Dog	2	left	nonCGI	LMR	33-20112666-20112674	0	noOverlap	11890419	intron	CEBPA,HNF4a	2TFs	CEBPA,HNF4a	2TFs
211	33	23592228	23592574	33-23592401-23592402	6.94182	13.19086	2	2	35.233918	35.233918	Human,Macaque,Dog	3	Dog	1	SpSpecificGains	DogSpecificGains	bound	HNF4a	Dog	Dog	NC	NC	nonCGI	FMR	33-23592258-23592266	0	noOverlap	159538	intron	HNF4a	1TF	HNF4a	1TF
212	37	2307073	2307419	37-2307246-2307247	17.05059	34.10775	7	7	33.9438338571	33.9438338571	Human,Dog	2	Dog	1	SpSpecificGains	DogSpecificGains	bound	HNF4a	Dog	Dog	1	up	nonCGI	LMR	37-2307127-2307135	0	Enhancers	20760899	intergenic	HNF4a	1TF	HNF4a	1TF
213	25	5872317	5872663	25-5872490-5872491	25.41541	68.53599	1	1	0	0	Human,Dog	2	Dog	1	SpSpecificGains	DogSpecificGains	bound	HNF4a	Dog	Dog	NC	NC	nonCGI	LMR	25-5872393-5872401	0	noOverlap	49927590	intergenic	CEBPA,HNF4a	2TFs	CEBPA,HNF4a	2TFs
214	1	89625606	89625952	1-89625779-89625780	18.23132	55.96021	6	6	36.985625	36.985625	Human,Macaque,Rat,Dog	4	Dog	1	SpSpecificGains	DogSpecificGains	bound	HNF4a	Dog	Dog	1	up	nonCGI	LMR	1-89625644-89625652	0	noOverlap	39429	intergenic	HNF4a	1TF	HNF4a	1TF
215	12	18987263	18987609	12-18987436-18987437	11.40309	19.93392	9	6	94.3164206667	92.4884558333	Human,Macaque,Dog	3	Dog	1	SpSpecificGains	DogSpecificGains	bound	HNF4a	Dog	Dog	1	up	nonCGI	FMR	12-18987273-18987281	0	noOverlap	442817	intergenic	HNF4a	1TF	HNF4a	1TF
216	11	54275767	54276113	11-54275940-54275941	30.34688	113.59629	3	3	6.21118	6.21118	Human,Macaque,Dog	3	Dog	1	SpSpecificGains	DogSpecificGains	bound	HNF4a	Dog	Dog	2	left	nonCGI	LMR	11-54275783-54275791	0	Enhancers	113831	intron	HNF4a	1TF	HNF4a	1TF
217	34	39571065	39571411	34-39571238-39571239	29.0645	75.26437	3	1	8.69565233333	26.086957	Human,Macaque,Dog	3	Dog	1	SpSpecificGains	DogSpecificGains	bound	HNF4a	Dog	Dog	1	up	nonCGI	FMR	34-39571161-39571169	0	Enhancers	48001	intron	HNF4a	1TF	HNF4a	1TF
218	1	101778623	101778969	1-101778796-101778797	46.45163	157.32753	9	9	21.3636841111	21.3636841111	Human,Macaque,Dog	3	Dog	1	SpSpecificGains	DogSpecificGains	bound	HNF4a	Dog	Dog	4	right	nonCGI	LMR	1-101778648-101778656	0	noOverlap	21985	intron	HNF4a	1TF	HNF4a	1TF
219	9	23352980	23353326	9-23353153-23353154	66.99789	226.60338	9	9	23.2467531111	23.2467531111	Human,Macaque,Rat,Dog	4	Dog	1	SpSpecificGains	DogSpecificGains	bound	HNF4a	Dog	Dog	3	flat	nonCGI	LMR	9-23352991-23352999	0	Enhancers	10807	intron	HNF4a	1TF	HNF4a	1TF
220	20	40273878	40274224	20-40274051-40274052	68.2335	216.92612	5	5	9.469697	9.469697	Human,Macaque,Mouse,Rat,Dog	5	Dog	1	SpSpecificGains	DogSpecificGains	bound	HNF4a	Dog	Dog	3	flat	nonCGI	LMR	20-40273967-40273975	0	Enhancers	29649	intergenic	HNF4a	1TF	HNF4a	1TF
221	3	41565293	41565639	3-41565466-41565467	33.10041	127.02783	3	1	34.410654	23.076923	Human,Macaque,Mouse,Rat,Dog	5	Dog	1	SpSpecificGains	DogSpecificGains	bound	HNF4a	Dog	Dog	1	up	nonCGI	FMR	3-41565477-41565485	0	Enhancers	48054	intron	HNF4a	1TF	HNF4a	1TF
222	25	12050034	12050380	25-12050207-12050208	16.83747	34.48689	3	3	52.23064	52.23064	Human,Macaque,Mouse,Rat,Dog	5	Dog	1	SpSpecificGains	DogSpecificGains	bound	HNF4a	Dog	Dog	1	up	nonCGI	FMR	25-12050133-12050141	0	Enhancers	19862	intron	CEBPA,HNF4a	2TFs	CEBPA,HNF4a	2TFs
223	1	17618176	17618522	1-17618349-17618350	41.0074	264.74063	6	6	25.2653981667	25.2653981667	Human,Macaque,Mouse,Rat,Dog	5	Human,Macaque,Mouse,Rat,Dog	5	UltraCons	UltraCons	bound	HNF4a	Dog	Dog	4	right	nonCGI	UMR	1-17618195-17618203	0	noOverlap	10026153	intergenic	CEBPA,FoxA1,HNF4a	3TFs	CEBPA,FoxA1,HNF4a	3TFs
224	6	54866325	54866671	6-54866498-54866499	50.88971	160.40433	10	10	29.6583799	29.6583799	Mouse,Dog	2	Dog	1	SpSpecificGains	DogSpecificGains	bound	HNF4a	Dog	Dog	4	right	nonCGI	UMR	6-54866366-54866374	0	Promoters	49090	intergenic	CEBPA,HNF4a	2TFs	CEBPA,HNF4a	2TFs
225	17	36533026	36533372	17-36533199-36533200	7.57606	12.61153	5	5	7.7822178	7.7822178	Macaque,Dog	2	Dog	1	SpSpecificGains	DogSpecificGains	bound	HNF4a	Dog	Dog	3	flat	nonCGI	UMR	17-36533113-36533121	0	noOverlap	7270	intron	CEBPA,HNF4a	2TFs	CEBPA,HNF4a	2TFs
226	10	61214202	61214548	10-61214375-61214376	25.09498	57.39515	4	4	27.827381	27.827381	Mouse,Dog	2	Dog	1	SpSpecificGains	DogSpecificGains	bound	HNF4a	Dog	Dog	4	right	nonCGI	LMR	10-61214362-61214370	0	noOverlap	60602766	intergenic	HNF4a	1TF	HNF4a	1TF
227	29	11883326	11883672	29-11883499-11883500	8.53983	14.96062	5	5	49.677974	49.677974	Human,Macaque,Mouse,Rat,Dog	5	Dog	1	SpSpecificGains	DogSpecificGains	bound	HNF4a	Dog	Dog	1	up	nonCGI	FMR	29-11883338-11883346	0	Enhancers	245302	intron	CEBPA,HNF4a	2TFs	CEBPA,HNF4a	2TFs
228	19	48160711	48161057	19-48160884-48160885	18.67334	43.56146	7	7	31.3802852857	31.3802852857	Human,Macaque,Dog	3	Dog	1	SpSpecificGains	DogSpecificGains	bound	HNF4a	Dog	Dog	4	right	nonCGI	LMR	19-48160756-48160764	0	Enhancers	46562066	intron	FoxA1,HNF4a	2TFs	FoxA1,HNF4a	2TFs
229	34	7139173	7139519	34-7139346-7139347	7.065	17.38039	5	5	50.2274054	50.2274054	Human,Macaque,Dog	3	Dog	1	SpSpecificGains	DogSpecificGains	bound	HNF4a	Dog	Dog	2	left	nonCGI	LMR	34-7139230-7139238	0	Enhancers	76044	intron	CEBPA,HNF4a	2TFs	CEBPA,HNF4a	2TFs
230	3	72839478	72839824	3-72839651-72839652	16.20283	36.86656	41	38	0	0	Human,Macaque,Dog	3	Human,Macaque,Dog	3	LineageLoss	RodentLoss	bound	HNF4a	Dog	Dog	3	flat	CGI	UMR	3-72839483-72839491	0	Promoters	70039388	intergenic	HNF4a	1TF	HNF4a	1TF
231	31	37891958	37892304	31-37892131-37892132	23.73839	81.41287	5	5	24.7023808	24.7023808	Human,Dog	2	Dog	1	SpSpecificGains	DogSpecificGains	bound	HNF4a	Dog	Dog	1	up	nonCGI	FMR	31-37892092-37892100	0	Enhancers	47849	intergenic	CEBPA,HNF4a	2TFs	CEBPA,HNF4a	2TFs
232	29	36218001	36218347	29-36218174-36218175	75.18237	265.99377	3	3	19.7619046667	19.7619046667	Mouse,Rat,Dog	3	Dog	1	SpSpecificGains	DogSpecificGains	bound	HNF4a	Dog	Dog	2	left	nonCGI	LMR	29-36218136-36218144	0	Enhancers	63491	intron	HNF4a	1TF	HNF4a	1TF
233	2	79426664	79427010	2-79426837-79426838	73.52553	220.3503	2	2	27.4305555	27.4305555	Human,Macaque,Mouse,Rat,Dog	5	Dog	1	SpSpecificGains	DogSpecificGains	bound	HNF4a	Dog	Dog	2	left	nonCGI	FMR	2-79426740-79426748	0	Enhancers	23313	intron	HNF4a	1TF	HNF4a	1TF
234	4	29593767	29594113	4-29593940-29593941	28.58607	77.03448	9	9	9.01014111111	9.01014111111	Human,Macaque,Mouse,Rat,Dog	5	Dog	1	SpSpecificGains	DogSpecificGains	bound	HNF4a	Dog	Dog	3	flat	nonCGI	UMR	4-29593852-29593860	0	noOverlap	7503	intron	CTCF,HNF4a	2TFs	HNF4a	1TF
235	5	35490376	35490722	5-35490549-35490550	25.94122	90.83991	9	9	33.3352358889	33.3352358889	Human,Macaque,Mouse,Rat,Dog	5	Dog	1	SpSpecificGains	DogSpecificGains	bound	HNF4a	Dog	Dog	4	right	nonCGI	LMR	5-35490382-35490390	1	noOverlap	403787	intron	HNF4a	1TF	HNF4a	1TF
236	4	22991068	22991414	4-22991241-22991242	70.67288	232.90158	3	3	22.105263	22.105263	Human,Macaque,Mouse,Rat,Dog	5	Dog	1	SpSpecificGains	DogSpecificGains	bound	HNF4a	Dog	Dog	2	left	nonCGI	LMR	4-22991099-22991107	0	noOverlap	10776	intron	FoxA1,HNF4a	2TFs	FoxA1,HNF4a	2TFs
237	10	48176385	48176731	10-48176558-48176559	12.89091	25.60793	5	0	1.1119692	0	Human,Macaque,Mouse,Rat,Dog	5	Mouse,Dog	2	evoDynamic	evoDynamic	bound	HNF4a	Dog	Dog	4	right	nonCGI	LMR	10-48176422-48176430	0	Enhancers	199617	intron	HNF4a	1TF	HNF4a	1TF
238	18	49134548	49134894	18-49134721-49134722	42.3291	275.04303	12	0	34.7871553333	0	Human,Macaque,Dog	3	Human,Macaque,Dog	3	LineageLoss	RodentLoss	bound	HNF4a	Dog	Dog	4	right	nonCGI	LMR	18-49134553-49134561	0	Promoters	43095	intergenic	FoxA1,HNF4a	2TFs	FoxA1,HNF4a	2TFs
239	8	12786646	12786992	8-12786819-12786820	5.72274	7.99311	4	4	77.6785715	77.6785715	Mouse,Rat,Dog	3	Dog	1	SpSpecificGains	DogSpecificGains	bound	HNF4a	Dog	Dog	2	left	nonCGI	FMR	8-12786737-12786745	0	noOverlap	11558170	intergenic	HNF4a	1TF	HNF4a	1TF
240	20	32392318	32392664	20-32392491-32392492	59.07658	224.93613	7	7	17.017544	17.017544	Human,Dog	2	Human,Dog	2	evoDynamic	evoDynamic	bound	HNF4a	Dog	Dog	4	right	nonCGI	LMR	20-32392345-32392353	0	Enhancers	34208	intergenic	HNF4a	1TF	HNF4a	1TF
241	33	8434092	8434438	33-8434265-8434266	51.86063	154.52975	7	4	15.0854118571	23.24926925	Human,Macaque,Mouse,Dog	4	Dog	1	SpSpecificGains	DogSpecificGains	bound	HNF4a	Dog	Dog	2	left	nonCGI	LMR	33-8434173-8434181	0	Enhancers	29928122	intergenic	CEBPA,HNF4a	2TFs	CEBPA,HNF4a	2TFs
242	11	1737499	1737845	11-1737672-1737673	4.46364	6.6833	8	8	48.661297625	48.661297625	Human,Dog	2	Dog	1	SpSpecificGains	DogSpecificGains	bound	HNF4a	Dog	Dog	1	up	nonCGI	LMR	11-1737537-1737545	0	Enhancers	115630117	intron	CEBPA,HNF4a	2TFs	CEBPA,HNF4a	2TFs
243	5	47434878	47435224	5-47435051-47435052	14.54303	31.36613	32	32	0.1201923125	0.1201923125	Human,Macaque,Dog	3	Macaque,Dog	2	evoDynamic	evoDynamic	bound	HNF4a	Dog	Dog	3	flat	CGI	UMR	5-47434904-47434912	0	Promoters	75476	exon	HNF4a	1TF	HNF4a	1TF
244	3	27343933	27344279	3-27344106-27344107	41.80304	125.02518	2	2	17.6923075	17.6923075	Human,Macaque,Mouse,Rat,Dog	5	Dog	1	SpSpecificGains	DogSpecificGains	bound	HNF4a	Dog	Dog	2	left	nonCGI	LMR	3-27343979-27343987	1	Enhancers	8150	intergenic	HNF4a	1TF	HNF4a	1TF
245	8	65010456	65010802	8-65010629-65010630	24.47534	61.55194	8	5	47.22414225	53.891961	Human,Macaque,Mouse,Rat,Dog	5	Dog	1	SpSpecificGains	DogSpecificGains	bound	HNF4a	Dog	Dog	1	up	nonCGI	LMR	8-65010485-65010493	0	Enhancers	35459	intergenic	CEBPA,CTCF,FoxA1,HNF4a	4TFs	CEBPA,FoxA1,HNF4a	3TFs
246	2	73669361	73669707	2-73669534-73669535	58.94403	207.85164	10	8	17.8454673	18.664361	Human,Macaque,Mouse,Rat,Dog	5	Human,Macaque,Mouse,Rat,Dog	5	UltraCons	UltraCons	bound	HNF4a	Dog	Dog	3	flat	nonCGI	UMR	2-73669396-73669404	1	noOverlap	240	intron	FoxA1,HNF4a	2TFs	FoxA1,HNF4a	2TFs
247	27	33808131	33808477	27-33808304-33808305	11.52736	20.42102	8	6	40.424371875	36.9300765	Human,Macaque,Dog	3	Dog	1	SpSpecificGains	DogSpecificGains	bound	HNF4a	Dog	Dog	2	left	nonCGI	LMR	27-33808222-33808230	0	noOverlap	18574	exon	CEBPA,HNF4a	2TFs	CEBPA,HNF4a	2TFs
248	12	27043647	27043993	12-27043820-27043821	66.58486	226.60338	31	11	0.107526870968	0	Human,Macaque,Dog	3	Macaque,Dog	2	evoDynamic	evoDynamic	bound	HNF4a	Dog	Dog	3	flat	CGI	UMR	12-27043690-27043698	0	Promoters	158387	intergenic	CEBPA,FoxA1,HNF4a	3TFs	CEBPA,FoxA1,HNF4a	3TFs
249	9	3753385	3753731	9-3753558-3753559	99.2622	373.27933	10	10	12.0604669	12.0604669	Human,Macaque,Dog	3	Dog	1	SpSpecificGains	DogSpecificGains	bound	HNF4a	Dog	Dog	4	right	nonCGI	UMR	9-3753422-3753430	0	noOverlap	33739608	intergenic	CEBPA,HNF4a	2TFs	CEBPA,HNF4a	2TFs
250	9	43710595	43710941	9-43710768-43710769	48.12015	171.91296	6	6	37.7607213333	37.7607213333	Human,Macaque,Mouse,Rat,Dog	5	Dog	1	SpSpecificGains	DogSpecificGains	bound	HNF4a	Dog	Dog	1	up	nonCGI	LMR	9-43710669-43710677	0	Enhancers	14197	intron	HNF4a	1TF	HNF4a	1TF
251	29	39638104	39638450	29-39638277-39638278	86.20195	314.45776	9	6	24.3578642222	27.092352	Human,Macaque,Dog	3	Dog	1	SpSpecificGains	DogSpecificGains	bound	HNF4a	Dog	Dog	2	left	nonCGI	LMR	29-39638116-39638124	1	noOverlap	44586	intergenic	CEBPA,HNF4a	2TFs	CEBPA,HNF4a	2TFs
252	9	55610477	55610823	9-55610650-55610651	12.75612	51.07661	2	2	13.6363635	13.6363635	Macaque,Dog	2	Macaque,Dog	2	evoDynamic	evoDynamic	bound	HNF4a	Dog	Dog	4	right	nonCGI	UMR	9-55610537-55610545	0	noOverlap	10162	intergenic	HNF4a	1TF	HNF4a	1TF
253	11	68357282	68357628	11-68357455-68357456	62.56324	289.72772	15	15	28.6569789333	28.6569789333	Human,Macaque,Dog	3	Dog	1	SpSpecificGains	DogSpecificGains	bound	HNF4a	Dog	Dog	2	left	nonCGI	LMR	11-68357382-68357390	0	noOverlap	5288	intron	HNF4a	1TF	HNF4a	1TF
254	15	41275584	41275930	15-41275757-41275758	9.9997	17.49717	1	1	13.043478	13.043478	Human,Macaque,Dog	3	Dog	1	SpSpecificGains	DogSpecificGains	bound	HNF4a	Dog	Dog	3	flat	nonCGI	UMR	15-41275616-41275624	0	Promoters	238031	exon	CTCF,HNF4a	2TFs	HNF4a	1TF
255	26	5026341	5026687	26-5026514-5026515	27.31799	97.23763	5	5	25	25	Human,Macaque,Mouse,Rat,Dog	5	Human,Macaque,Rat,Dog	4	SpSpecificLoss	MouseSpecificLoss	bound	HNF4a	Dog	Dog	4	right	nonCGI	LMR	26-5026358-5026366	0	Enhancers	4525483	intergenic	CEBPA,FoxA1,HNF4a	3TFs	CEBPA,FoxA1,HNF4a	3TFs
256	5	81283986	81284332	5-81284159-81284160	17.0835	37.32351	19	17	0.175438578947	0	Human,Macaque,Mouse,Rat,Dog	5	Dog	1	SpSpecificGains	DogSpecificGains	bound	HNF4a	Dog	Dog	2	left	CGI	LMR	5-81284029-81284037	0	noOverlap	3286	intergenic	CTCF,HNF4a	2TFs	HNF4a	1TF
257	25	40057960	40058306	25-40058133-40058134	9.67628	15.28406	4	3	40.83333325	43.3333333333	Human,Macaque,Mouse,Rat,Dog	5	Dog	1	SpSpecificGains	DogSpecificGains	bound	HNF4a	Dog	Dog	1	up	nonCGI	FMR	25-40058058-40058066	1	noOverlap	39915	intron	HNF4a	1TF	HNF4a	1TF
258	26	13194045	13194391	26-13194218-13194219	10.44315	38.30267	16	11	15.752970875	18.2396585455	Human,Macaque,Dog	3	Dog	1	SpSpecificGains	DogSpecificGains	bound	HNF4a	Dog	Dog	2	left	nonCGI	LMR	26-13194054-13194062	0	noOverlap	163533	intergenic	CEBPA,HNF4a	2TFs	CEBPA,HNF4a	2TFs
259	15	55447044	55447390	15-55447217-55447218	15.98417	33.01591	2	2	15.357143	15.357143	Human,Macaque,Mouse,Rat,Dog	5	Dog	1	SpSpecificGains	DogSpecificGains	bound	HNF4a	Dog	Dog	4	right	nonCGI	LMR	15-55447175-55447183	0	Enhancers	15749	intron	CEBPA,HNF4a	2TFs	CEBPA,HNF4a	2TFs
260	2	11681985	11682331	2-11682158-11682159	10.88969	18.46245	0	0	0	0	Human,Macaque,Mouse,Rat,Dog	5	Rat,Dog	2	evoDynamic	evoDynamic	bound	HNF4a	Dog	Dog	NC	NC	nonCGI	FMR	2-11682219-11682227	0	Enhancers	4689304	intergenic	CEBPA,HNF4a	2TFs	CEBPA,HNF4a	2TFs
261	20	4764765	4765111	20-4764938-4764939	12.89091	25.60793	0	0	0	0	Human,Macaque,Mouse,Dog	4	Dog	1	SpSpecificGains	DogSpecificGains	bound	HNF4a	Dog	Dog	NC	NC	nonCGI	FMR	20-4764897-4764905	0	primedEnhancers	42868839	intron	HNF4a	1TF	HNF4a	1TF
262	31	37629214	37629560	31-37629387-37629388	25.23834	111.54765	5	5	29.3414578	29.3414578	Mouse,Rat,Dog	3	Rat,Dog	2	evoDynamic	evoDynamic	bound	HNF4a	Dog	Dog	2	left	nonCGI	LMR	31-37629292-37629300	0	noOverlap	8300	intron	HNF4a	1TF	HNF4a	1TF
263	15	27154330	27154676	15-27154503-27154504	35.31715	88.90894	2	2	42.6666665	42.6666665	Human,Macaque,Dog	3	Dog	1	SpSpecificGains	DogSpecificGains	bound	HNF4a	Dog	Dog	4	right	nonCGI	LMR	15-27154411-27154419	0	Enhancers	24445170	intergenic	HNF4a	1TF	HNF4a	1TF
264	1	118759677	118760023	1-118759850-118759851	84.37809	262.72583	12	12	36.5371665	36.5371665	Human,Macaque,Dog	3	Human,Macaque,Dog	3	LineageLoss	RodentLoss	bound	HNF4a	Dog	Dog	2	left	nonCGI	LMR	1-118759686-118759694	0	Promoters	116888922	intron	CEBPA,FoxA1,HNF4a	3TFs	CEBPA,FoxA1,HNF4a	3TFs
265	32	22661250	22661596	32-22661423-22661424	26.52091	70.0571	2	2	18.181818	18.181818	Human,Macaque,Dog	3	Dog	1	SpSpecificGains	DogSpecificGains	bound	HNF4a	Dog	Dog	2	left	nonCGI	LMR	32-22661251-22661259	0	Enhancers	341187	intergenic	CEBPA,FoxA1,HNF4a	3TFs	CEBPA,FoxA1,HNF4a	3TFs
266	19	29912302	29912648	19-29912475-29912476	8.59394	18.49883	7	7	36.4889144286	36.4889144286	Human,Macaque,Mouse,Rat,Dog	5	Dog	1	SpSpecificGains	DogSpecificGains	bound	HNF4a	Dog	Dog	1	up	nonCGI	LMR	19-29912366-29912374	0	Enhancers	43967	intergenic	HNF4a	1TF	HNF4a	1TF
267	6	33251491	33251837	6-33251664-33251665	24.35088	67.75299	14	10	28.4219152143	31.6269293	Human,Macaque,Mouse,Rat,Dog	5	Dog	1	SpSpecificGains	DogSpecificGains	bound	HNF4a	Dog	Dog	4	right	nonCGI	LMR	6-33251576-33251584	0	noOverlap	100025	intergenic	HNF4a	1TF	HNF4a	1TF
268	11	66450433	66450779	11-66450606-66450607	22.69808	49.58226	8	8	42.955857125	42.955857125	Mouse,Rat,Dog	3	Dog	1	SpSpecificGains	DogSpecificGains	bound	HNF4a	Dog	Dog	2	left	nonCGI	LMR	11-66450469-66450477	0	Promoters	86511	intron	HNF4a	1TF	HNF4a	1TF
269	8	30478425	30478771	8-30478598-30478599	9.58667	17.49717	4	4	24.3976835	24.3976835	Human,Mouse,Rat,Dog	4	Dog	1	SpSpecificGains	DogSpecificGains	bound	HNF4a	Dog	Dog	2	left	nonCGI	LMR	8-30478432-30478440	1	Promoters	2007	intron	HNF4a	1TF	HNF4a	1TF
270	9	43709319	43709665	9-43709492-43709493	57.22453	187.72247	15	15	49.3000816	49.3000816	Human,Macaque,Mouse,Rat,Dog	5	Dog	1	SpSpecificGains	DogSpecificGains	bound	HNF4a	Dog	Dog	1	up	nonCGI	LMR	9-43709331-43709339	0	Enhancers	12921	intron	FoxA1,HNF4a	2TFs	FoxA1,HNF4a	2TFs
271	9	7444128	7444474	9-7444301-7444302	62.08187	259.96219	8	8	35.1749225	35.1749225	Human,Macaque,Mouse,Rat,Dog	5	Dog	1	SpSpecificGains	DogSpecificGains	bound	HNF4a	Dog	Dog	4	right	nonCGI	UMR	9-7444129-7444137	0	Enhancers	389823	intron	CEBPA,HNF4a	2TFs	CEBPA,HNF4a	2TFs
272	9	48709255	48709601	9-48709428-48709429	89.05888	327.89111	6	6	44.4264068333	44.4264068333	Human,Macaque,Dog	3	Dog	1	SpSpecificGains	DogSpecificGains	bound	HNF4a	Dog	Dog	1	up	nonCGI	FMR	9-48709308-48709316	0	noOverlap	5622	intron	CEBPA,HNF4a	2TFs	CEBPA,HNF4a	2TFs
273	23	7857956	7858302	23-7858129-7858130	11.67012	24.353	5	5	24.9283382	24.9283382	Human,Macaque,Mouse,Rat,Dog	5	Dog	1	SpSpecificGains	DogSpecificGains	bound	HNF4a	Dog	Dog	2	left	nonCGI	FMR	23-7857970-7857978	0	Enhancers	44410	intron	HNF4a	1TF	HNF4a	1TF
274	17	53188215	53188561	17-53188388-53188389	41.63637	170.71173	5	1	15.3895544	20.689655	Human,Macaque,Mouse,Rat,Dog	5	Dog	1	SpSpecificGains	DogSpecificGains	bound	HNF4a	Dog	Dog	2	left	nonCGI	LMR	17-53188233-53188241	0	Enhancers	14088	intron	HNF4a	1TF	HNF4a	1TF
275	16	14950180	14950526	16-14950353-14950354	61.15162	253.98108	10	10	32.2072463	32.2072463	Human,Dog	2	Dog	1	SpSpecificGains	DogSpecificGains	bound	HNF4a	Dog	Dog	4	right	nonCGI	LMR	16-14950230-14950238	0	Promoters	23375	intergenic	CEBPA,HNF4a	2TFs	CEBPA,HNF4a	2TFs
276	8	64283398	64283744	8-64283571-64283572	63.21067	211.806	0	0	0	0	Human,Macaque,Mouse,Rat,Dog	5	Human,Macaque,Dog	3	LineageLoss	RodentLoss	bound	HNF4a	Dog	Dog	1	up	nonCGI	FMR	8-64283403-64283411	0	Enhancers	162642	intron	CEBPA,HNF4a	2TFs	CEBPA,HNF4a	2TFs
277	8	46317532	46317878	8-46317705-46317706	60.80244	201.3389	10	0	23.1460228	0	Human,Macaque,Mouse,Dog	4	Dog	1	SpSpecificGains	DogSpecificGains	bound	HNF4a	Dog	Dog	4	right	nonCGI	LMR	8-46317636-46317644	0	Promoters	37163	intergenic	HNF4a	1TF	HNF4a	1TF
278	30	33004313	33004659	30-33004486-33004487	35.30324	137.28615	11	11	29.6408700909	29.6408700909	Human,Macaque,Mouse,Rat,Dog	5	Dog	1	SpSpecificGains	DogSpecificGains	bound	HNF4a	Dog	Dog	1	up	nonCGI	LMR	30-33004379-33004387	0	noOverlap	48979	intergenic	HNF4a	1TF	HNF4a	1TF
279	9	58700166	58700512	9-58700339-58700340	12.46861	30.34153	6	5	28.4697376667	30.1636852	Mouse,Dog	2	Dog	1	SpSpecificGains	DogSpecificGains	bound	HNF4a	Dog	Dog	4	right	nonCGI	UMR	9-58700214-58700222	0	Promoters	39837	intron	FoxA1,HNF4a	2TFs	FoxA1,HNF4a	2TFs
280	21	24491732	24492078	21-24491905-24491906	17.3544	41.35194	24	22	0.644122375	0.702678954545	Human,Macaque,Dog	3	Human,Dog	2	evoDynamic	evoDynamic	bound	HNF4a	Dog	Dog	3	flat	CGI	UMR	21-24491735-24491743	0	Promoters	36186	intergenic	CTCF,FoxA1,HNF4a	3TFs	FoxA1,HNF4a	2TFs
281	28	24487776	24488122	28-24487949-24487950	23.49612	61.90083	6	5	35.2908643333	39.1911424	Human,Macaque,Dog	3	Dog	1	SpSpecificGains	DogSpecificGains	bound	HNF4a	Dog	Dog	4	right	nonCGI	UMR	28-24487889-24487897	0	noOverlap	22043282	intergenic	CEBPA,FoxA1,HNF4a	3TFs	CEBPA,FoxA1,HNF4a	3TFs
282	4	18525150	18525496	4-18525323-18525324	19.4994	45.14154	4	4	41.72040775	41.72040775	Human,Macaque,Mouse,Rat,Dog	5	Rat,Dog	2	evoDynamic	evoDynamic	bound	HNF4a	Dog	Dog	4	right	nonCGI	FMR	4-18525170-18525178	0	noOverlap	204066	intron	CEBPA,HNF4a	2TFs	CEBPA,HNF4a	2TFs
283	14	21357577	21357923	14-21357750-21357751	17.84728	40.4363	4	4	67.532051	67.532051	Human,Macaque,Dog	3	Dog	1	SpSpecificGains	DogSpecificGains	bound	HNF4a	Dog	Dog	1	up	nonCGI	FMR	14-21357610-21357618	0	primedEnhancers	19230168	intron	HNF4a	1TF	HNF4a	1TF
284	36	15084307	15084653	36-15084480-15084481	9.67683	17.033	1	1	13.333333	13.333333	Human,Macaque,Dog	3	Dog	1	SpSpecificGains	DogSpecificGains	bound	HNF4a	Dog	Dog	NC	NC	nonCGI	FMR	36-15084316-15084324	0	primedEnhancers	280793	intron	HNF4a	1TF	HNF4a	1TF
285	1	110540251	110540597	1-110540424-110540425	26.82125	72.98579	22	10	0.879433272727	0	Human,Macaque,Dog	3	Dog	1	SpSpecificGains	DogSpecificGains	bound	HNF4a	Dog	Dog	3	flat	CGI	UMR	1-110540265-110540273	0	Promoters	11811	exon	HNF4a	1TF	HNF4a	1TF
286	27	16009820	16010166	27-16009993-16009994	43.75614	133.80157	2	2	38.461538	38.461538	Human,Macaque,Dog	3	Dog	1	SpSpecificGains	DogSpecificGains	bound	HNF4a	Dog	Dog	2	left	nonCGI	FMR	27-16009868-16009876	0	Enhancers	55574446	intron	FoxA1,HNF4a	2TFs	FoxA1,HNF4a	2TFs
287	9	54265753	54266099	9-54265926-54265927	24.31957	61.29183	35	26	2.07482991429	1.510989	Human,Macaque,Dog	3	Dog	1	SpSpecificGains	DogSpecificGains	bound	HNF4a	Dog	Dog	3	flat	CGI	UMR	9-54265879-54265887	0	Promoters	89647	intergenic	HNF4a	1TF	HNF4a	1TF
288	25	47430341	47430687	25-47430514-47430515	13.82566	38.02962	15	15	51.022491	51.022491	Human,Macaque,Dog	3	Dog	1	SpSpecificGains	DogSpecificGains	bound	HNF4a	Dog	Dog	1	up	nonCGI	LMR	25-47430350-47430358	0	Enhancers	102378	intergenic	HNF4a	1TF	HNF4a	1TF
289	8	28635170	28635516	8-28635343-28635344	23.21667	58.16553	0	0	0	0	Macaque,Dog	2	Dog	1	SpSpecificGains	DogSpecificGains	bound	HNF4a	Dog	Dog	NC	NC	nonCGI	FMR	8-28635254-28635262	0	noOverlap	112489	intergenic	HNF4a	1TF	HNF4a	1TF
290	4	8752910	8753256	4-8753083-8753084	91.78896	334.14844	28	11	0.648148142857	1.34680136364	Human,Macaque,Dog	3	Human,Dog	2	evoDynamic	evoDynamic	bound	HNF4a	Dog	Dog	3	flat	CGI	UMR	4-8752916-8752924	0	Promoters	78757446	intron	HNF4a	1TF	HNF4a	1TF
291	9	54091434	54091780	9-54091607-54091608	44.10287	141.20546	4	4	37.857143	37.857143	Mouse,Rat,Dog	3	Dog	1	SpSpecificGains	DogSpecificGains	bound	HNF4a	Dog	Dog	2	left	nonCGI	LMR	9-54091485-54091493	0	Enhancers	19962	intergenic	FoxA1,HNF4a	2TFs	FoxA1,HNF4a	2TFs
292	20	48262043	48262389	20-48262216-48262217	38.49879	111.70403	2	2	13.333333	13.333333	Human,Macaque,Dog	3	Dog	1	SpSpecificGains	DogSpecificGains	bound	HNF4a	Dog	Dog	2	left	nonCGI	UMR	20-48262083-48262091	0	Enhancers	42133	intergenic	CEBPA,FoxA1,HNF4a	3TFs	CEBPA,FoxA1,HNF4a	3TFs
293	34	7136877	7137223	34-7137050-7137051	29.57373	83.38239	0	0	0	0	Human,Macaque,Mouse,Rat,Dog	5	Dog	1	SpSpecificGains	DogSpecificGains	bound	HNF4a	Dog	Dog	2	left	nonCGI	FMR	34-7136993-7137001	0	Enhancers	73748	intron	CEBPA,HNF4a	2TFs	CEBPA,HNF4a	2TFs
294	2	23815465	23815811	2-23815638-23815639	85.12646	339.4158	4	4	3.125	3.125	Human,Macaque,Dog	3	Dog	1	SpSpecificGains	DogSpecificGains	bound	HNF4a	Dog	Dog	4	right	nonCGI	LMR	2-23815499-23815507	0	Enhancers	14106836	intron	FoxA1,HNF4a	2TFs	FoxA1,HNF4a	2TFs
295	38	17887908	17888254	38-17888081-17888082	24.67165	84.21157	10	10	16.8971204	16.8971204	Human,Macaque,Mouse,Rat,Dog	5	Mouse,Rat,Dog	3	LineageLoss	PrimateLoss	bound	HNF4a	Dog	Dog	1	up	nonCGI	LMR	38-17888061-17888069	0	Enhancers	9786	intron	HNF4a	1TF	HNF4a	1TF
296	28	29268206	29268552	28-29268379-29268380	56.23392	202.41481	4	4	57.00483075	57.00483075	Human,Macaque,Dog	3	Dog	1	SpSpecificGains	DogSpecificGains	bound	HNF4a	Dog	Dog	1	up	nonCGI	FMR	28-29268213-29268221	0	Enhancers	208340	intergenic	HNF4a	1TF	HNF4a	1TF
297	20	36302201	36302547	20-36302374-36302375	11.23879	21.46579	3	3	44.2860626667	44.2860626667	Human,Macaque,Mouse,Rat,Dog	5	Dog	1	SpSpecificGains	DogSpecificGains	bound	HNF4a	Dog	Dog	4	right	nonCGI	LMR	20-36302326-36302334	0	Enhancers	122405	intron	CEBPA,HNF4a	2TFs	CEBPA,HNF4a	2TFs
298	25	9418892	9419238	25-9419065-9419066	8.83605	14.20255	2	2	41.640867	41.640867	Human,Macaque,Mouse,Rat,Dog	5	Dog	1	SpSpecificGains	DogSpecificGains	bound	HNF4a	Dog	Dog	2	left	nonCGI	FMR	25-9419040-9419048	0	Enhancers	49981109	exon	HNF4a	1TF	HNF4a	1TF
299	15	33770713	33771059	15-33770886-33770887	27.31799	97.23763	4	4	33.26863375	33.26863375	Human,Macaque,Mouse,Rat,Dog	5	Human,Mouse,Rat,Dog	4	SpSpecificLoss	MacaqueSpecificLoss	bound	HNF4a	Dog	Dog	4	right	nonCGI	FMR	15-33770786-33770794	0	Enhancers	68686	intergenic	FoxA1,HNF4a	2TFs	FoxA1,HNF4a	2TFs
300	2	61650296	61650642	2-61650469-61650470	35.19455	100.50652	16	16	37.8059400625	37.8059400625	Human,Dog	2	Human,Dog	2	evoDynamic	evoDynamic	bound	HNF4a	Dog	Dog	2	left	nonCGI	UMR	2-61650305-61650313	0	Enhancers	45148843	intergenic	CTCF,HNF4a	2TFs	HNF4a	1TF
301	37	25372443	25372789	37-25372616-25372617	23.72787	53.16884	23	23	4.23391378261	4.23391378261	Human,Dog	2	Dog	1	SpSpecificGains	DogSpecificGains	bound	HNF4a	Dog	Dog	2	left	nonCGI	UMR	37-25372600-25372608	0	Enhancers	5971	intron	CTCF,HNF4a	2TFs	HNF4a	1TF
302	22	60711884	60712230	22-60712057-60712058	31.59031	185.27179	8	8	33.5207885	33.5207885	Human,Macaque,Mouse,Rat,Dog	5	Mouse,Dog	2	evoDynamic	evoDynamic	bound	HNF4a	Dog	Dog	4	right	nonCGI	LMR	22-60711929-60711937	1	Promoters	33773	intron	HNF4a	1TF	HNF4a	1TF
303	10	12524411	12524757	10-12524584-12524585	8.34758	13.72868	0	0	0	0	Human,Macaque,Mouse,Dog	4	Dog	1	SpSpecificGains	DogSpecificGains	bound	HNF4a	Dog	Dog	2	left	nonCGI	FMR	10-12524594-12524602	0	primedEnhancers	11280877	intron	HNF4a	1TF	HNF4a	1TF
304	12	7129888	7130234	12-7130061-7130062	43.07284	136.93602	2	2	37.3563215	37.3563215	Human,Macaque,Dog	3	Dog	1	SpSpecificGains	DogSpecificGains	bound	HNF4a	Dog	Dog	1	up	nonCGI	FMR	12-7129902-7129910	0	Enhancers	6418456	intron	CEBPA,HNF4a	2TFs	CEBPA,HNF4a	2TFs
305	10	63409164	63409510	10-63409337-63409338	27.46453	65.02348	2	2	13.1578945	13.1578945	Human,Macaque,Dog	3	Dog	1	SpSpecificGains	DogSpecificGains	bound	HNF4a	Dog	Dog	3	flat	nonCGI	LMR	10-63409263-63409271	0	noOverlap	92333	intergenic	CEBPA,CTCF,HNF4a	3TFs	CEBPA,HNF4a	2TFs
306	17	5168934	5169280	17-5169107-5169108	20.65806	48.17439	2	2	16.269841	16.269841	Human,Macaque,Mouse,Rat,Dog	5	Dog	1	SpSpecificGains	DogSpecificGains	bound	HNF4a	Dog	Dog	2	left	nonCGI	LMR	17-5168978-5168986	0	Enhancers	46513924	intergenic	CEBPA,HNF4a	2TFs	CEBPA,HNF4a	2TFs
307	7	15724083	15724429	7-15724256-15724257	19.25477	42.69179	5	5	28.2712636	28.2712636	Rat,Dog	2	Dog	1	SpSpecificGains	DogSpecificGains	bound	HNF4a	Dog	Dog	2	left	nonCGI	FMR	7-15724097-15724105	0	Enhancers	242581	intergenic	CEBPA,HNF4a	2TFs	CEBPA,HNF4a	2TFs
308	1	109276384	109276730	1-109276557-109276558	19.91243	46.73289	9	9	41.3548233333	41.3548233333	Human,Macaque,Mouse,Rat,Dog	5	Dog	1	SpSpecificGains	DogSpecificGains	bound	HNF4a	Dog	Dog	1	up	nonCGI	LMR	1-109276480-109276488	1	Promoters	1396	intron	HNF4a	1TF	HNF4a	1TF
309	9	10207769	10208115	9-10207942-10207943	28.84702	74.32068	4	4	26.32275125	26.32275125	Human,Macaque,Mouse,Rat,Dog	5	Dog	1	SpSpecificGains	DogSpecificGains	bound	HNF4a	Dog	Dog	2	left	nonCGI	LMR	9-10207773-10207781	0	Enhancers	5821	intron	CEBPA,HNF4a	2TFs	CEBPA,HNF4a	2TFs
310	10	17297211	17297557	10-17297384-17297385	45.76668	194.32118	20	9	40.37153715	40.7121197778	Mouse,Rat,Dog	3	Dog	1	SpSpecificGains	DogSpecificGains	bound	HNF4a	Dog	Dog	2	left	CGI	LMR	10-17297223-17297231	0	Promoters	3471	intron	FoxA1,HNF4a	2TFs	FoxA1,HNF4a	2TFs
311	1	27666509	27666855	1-27666682-27666683	57.08516	186.83594	15	15	22.913285	22.913285	Human,Macaque,Mouse,Dog	4	Dog	1	SpSpecificGains	DogSpecificGains	bound	HNF4a	Dog	Dog	4	right	nonCGI	LMR	1-27666519-27666527	0	noOverlap	20048917	intergenic	CTCF,HNF4a	2TFs	HNF4a	1TF
312	5	78544871	78545217	5-78545044-78545045	21.26021	69.18713	4	4	52.24747475	52.24747475	Human,Macaque,Mouse,Rat,Dog	5	Dog	1	SpSpecificGains	DogSpecificGains	bound	HNF4a	Dog	Dog	2	left	nonCGI	FMR	5-78544961-78544969	0	Enhancers	465175	intron	CEBPA,HNF4a	2TFs	CEBPA,HNF4a	2TFs
313	38	981139	981485	38-981312-981313	28.69475	105.35419	4	4	20.145808	20.145808	Human,Macaque,Mouse,Rat,Dog	5	Dog	1	SpSpecificGains	DogSpecificGains	bound	HNF4a	Dog	Dog	3	flat	nonCGI	LMR	38-981246-981254	0	Enhancers	15206	intron	CEBPA,HNF4a	2TFs	CEBPA,HNF4a	2TFs
314	13	60273094	60273440	13-60273267-60273268	55.95476	250.76843	0	0	0	0	Human,Mouse,Rat,Dog	4	Dog	1	SpSpecificGains	DogSpecificGains	bound	HNF4a	Dog	Dog	NC	NC	nonCGI	FMR	13-60273107-60273115	0	noOverlap	67157	intergenic	CEBPA,HNF4a	2TFs	CEBPA,HNF4a	2TFs
315	11	58161248	58161594	11-58161421-58161422	9.69952	16.47007	1	1	35.294118	35.294118	Mouse,Rat,Dog	3	Mouse,Rat,Dog	3	LineageLoss	PrimateLoss	bound	HNF4a	Dog	Dog	2	left	nonCGI	FMR	11-58161251-58161259	0	noOverlap	32125	intron	HNF4a	1TF	HNF4a	1TF
316	18	5988147	5988493	18-5988320-5988321	68.49445	224.23509	14	14	28.3122707143	28.3122707143	Human,Macaque,Dog	3	Dog	1	SpSpecificGains	DogSpecificGains	bound	HNF4a	Dog	Dog	2	left	nonCGI	LMR	18-5988160-5988168	0	Enhancers	5377	intron	FoxA1,HNF4a	2TFs	FoxA1,HNF4a	2TFs
317	7	57296150	57296496	7-57296323-57296324	7.32244	12.12732	2	2	29.411765	29.411765	Macaque,Mouse,Dog	3	Dog	1	SpSpecificGains	DogSpecificGains	bound	HNF4a	Dog	Dog	1	up	nonCGI	FMR	7-57296251-57296259	0	primedEnhancers	1080	intron	HNF4a	1TF	HNF4a	1TF
318	9	27136400	27136746	9-27136573-27136574	35.96786	96.89632	3	3	25.4613806667	25.4613806667	Human,Dog	2	Dog	1	SpSpecificGains	DogSpecificGains	bound	HNF4a	Dog	Dog	4	right	nonCGI	FMR	9-27136477-27136485	0	noOverlap	57463	intergenic	CEBPA,HNF4a	2TFs	CEBPA,HNF4a	2TFs
319	22	186666	187012	22-186839-186840	13.14619	26.76577	3	3	50.4643963333	50.4643963333	Human,Macaque,Dog	3	Dog	1	SpSpecificGains	DogSpecificGains	bound	HNF4a	Dog	Dog	1	up	nonCGI	FMR	22-186705-186713	0	noOverlap	18465497	intergenic	HNF4a	1TF	HNF4a	1TF
320	11	54321651	54321997	11-54321824-54321825	24.32097	129.7816	3	3	48.235294	48.235294	Human,Macaque,Dog	3	Dog	1	SpSpecificGains	DogSpecificGains	bound	HNF4a	Dog	Dog	1	up	nonCGI	FMR	11-54321680-54321688	0	Enhancers	159715	intron	HNF4a	1TF	HNF4a	1TF
321	9	60772350	60772696	9-60772523-60772524	13.51583	29.64774	9	5	14.9662188889	26.939194	Human,Macaque,Mouse,Rat,Dog	5	Dog	1	SpSpecificGains	DogSpecificGains	bound	HNF4a	Dog	Dog	2	left	nonCGI	LMR	9-60772501-60772509	0	Enhancers	60165215	intron	HNF4a	1TF	HNF4a	1TF
322	2	85361101	85361447	2-85361274-85361275	86.20195	314.45776	21	13	24.8618523333	24.9634868462	Mouse,Rat,Dog	3	Mouse,Rat,Dog	3	LineageLoss	PrimateLoss	bound	HNF4a	Dog	Dog	3	flat	CGI	UMR	2-85361140-85361148	1	Promoters	166295	intron	HNF4a	1TF	HNF4a	1TF
323	6	19281304	19281650	6-19281477-19281478	33.91198	167.3116	12	10	17.1992823333	18.6757048	Human,Macaque,Dog	3	Dog	1	SpSpecificGains	DogSpecificGains	bound	HNF4a	Dog	Dog	4	right	nonCGI	LMR	6-19281375-19281383	0	noOverlap	10225	intron	CTCF,HNF4a	2TFs	HNF4a	1TF
324	27	17378060	17378406	27-17378233-17378234	63.25736	181.99174	6	6	33.6852498333	33.6852498333	Human,Macaque,Dog	3	Dog	1	SpSpecificGains	DogSpecificGains	bound	HNF4a	Dog	Dog	2	left	nonCGI	LMR	27-17378220-17378228	0	noOverlap	15651750	intergenic	HNF4a	1TF	HNF4a	1TF
325	24	31920271	31920617	24-31920444-31920445	54.93475	257.99481	2	0	35.504202	0	Human,Macaque,Dog	3	Human,Macaque,Dog	3	LineageLoss	RodentLoss	bound	HNF4a	Dog	Dog	2	left	nonCGI	LMR	24-31920273-31920281	1	Promoters	48007	intergenic	HNF4a	1TF	HNF4a	1TF
326	29	37818565	37818911	29-37818738-37818739	68.10497	202.03571	1	1	40	40	Human,Dog	2	Dog	1	SpSpecificGains	DogSpecificGains	bound	HNF4a	Dog	Dog	2	left	nonCGI	FMR	29-37818569-37818577	0	primedEnhancers	34068657	exon	FoxA1,HNF4a	2TFs	FoxA1,HNF4a	2TFs
327	3	71033031	71033377	3-71033204-71033205	37.99643	107.60457	1	1	16.666667	16.666667	Human,Macaque,Dog	3	Dog	1	SpSpecificGains	DogSpecificGains	bound	HNF4a	Dog	Dog	1	up	nonCGI	FMR	3-71033037-71033045	0	noOverlap	60764449	intron	HNF4a	1TF	HNF4a	1TF
328	4	43332796	43333142	4-43332969-43332970	12.17354	31.57795	7	7	60.6553147143	60.6553147143	Human,Macaque,Dog	3	Dog	1	SpSpecificGains	DogSpecificGains	bound	HNF4a	Dog	Dog	1	up	nonCGI	FMR	4-43332859-43332867	0	noOverlap	72119	intron	HNF4a	1TF	HNF4a	1TF
329	2	23340874	23341220	2-23341047-23341048	26.47896	61.77549	2	2	47.619048	47.619048	Macaque,Mouse,Rat,Dog	4	Dog	1	SpSpecificGains	DogSpecificGains	bound	HNF4a	Dog	Dog	NC	NC	nonCGI	FMR	2-23341008-23341016	0	Enhancers	10027004	intron	CEBPA,HNF4a	2TFs	CEBPA,HNF4a	2TFs
330	10	22521876	22522222	10-22522049-22522050	16.5792	48.8845	4	4	72.5	72.5	Rat,Dog	2	Dog	1	SpSpecificGains	DogSpecificGains	bound	HNF4a	Dog	Dog	1	up	nonCGI	FMR	10-22521942-22521950	0	noOverlap	22297098	intron	HNF4a	1TF	HNF4a	1TF
331	28	12412691	12413037	28-12412864-12412865	29.82516	80.56901	9	9	5.57939966667	5.57939966667	Human,Macaque,Mouse,Rat,Dog	5	Rat,Dog	2	evoDynamic	evoDynamic	bound	HNF4a	Dog	Dog	4	right	nonCGI	LMR	28-12412796-12412804	0	Enhancers	34731	intron	CEBPA,HNF4a	2TFs	CEBPA,HNF4a	2TFs
332	38	2116602	2116948	38-2116775-2116776	14.70606	51.97837	9	7	41.939556	39.3447134286	Human,Macaque,Mouse,Rat,Dog	5	Human,Macaque,Dog	3	LineageLoss	RodentLoss	bound	HNF4a	Dog	Dog	1	up	nonCGI	LMR	38-2116619-2116627	0	noOverlap	19041506	exon	HNF4a	1TF	HNF4a	1TF
333	21	32183862	32184208	21-32184035-32184036	43.70451	141.77536	4	2	11.17664125	12.6657825	Human,Dog	2	Dog	1	SpSpecificGains	DogSpecificGains	bound	HNF4a	Dog	Dog	3	flat	nonCGI	LMR	21-32183910-32183918	0	noOverlap	84070	intron	HNF4a	1TF	HNF4a	1TF
334	9	2399709	2400055	9-2399882-2399883	7.065	17.38039	3	3	16.398226	16.398226	Human,Macaque,Dog	3	Dog	1	SpSpecificGains	DogSpecificGains	bound	HNF4a	Dog	Dog	3	flat	nonCGI	LMR	9-2399713-2399721	0	Enhancers	21467281	intergenic	CEBPA,HNF4a	2TFs	CEBPA,HNF4a	2TFs
335	36	2658471	2658817	36-2658644-2658645	11.00398	19.849	5	5	48.7763258	48.7763258	Human,Macaque,Mouse,Rat,Dog	5	Dog	1	SpSpecificGains	DogSpecificGains	bound	HNF4a	Dog	Dog	2	left	nonCGI	LMR	36-2658545-2658553	0	Enhancers	59976312	intergenic	HNF4a	1TF	HNF4a	1TF
336	1	110523284	110523630	1-110523457-110523458	51.10253	163.37527	8	8	1.6098485	1.6098485	Human,Macaque,Dog	3	Human,Macaque,Dog	3	LineageLoss	RodentLoss	bound	HNF4a	Dog	Dog	3	flat	nonCGI	UMR	1-110523287-110523295	0	Promoters	13637	intron	CEBPA,FoxA1,HNF4a	3TFs	CEBPA,FoxA1,HNF4a	3TFs
337	12	7435250	7435596	12-7435423-7435424	31.93944	77.43549	1	1	26.666667	26.666667	Human,Macaque,Mouse,Rat,Dog	5	Dog	1	SpSpecificGains	DogSpecificGains	bound	HNF4a	Dog	Dog	2	left	nonCGI	LMR	12-7435307-7435315	0	Enhancers	6692007	intron	HNF4a	1TF	HNF4a	1TF
338	38	20273127	20273473	38-20273300-20273301	38.49879	111.70403	4	2	12.5	25	Mouse,Dog	2	Dog	1	SpSpecificGains	DogSpecificGains	bound	HNF4a	Dog	Dog	4	right	nonCGI	UMR	38-20273236-20273244	0	noOverlap	18249448	intron	HNF4a	1TF	HNF4a	1TF
339	5	55133406	55133752	5-55133579-55133580	11.69444	20.858	0	0	0	0	Human,Macaque,Dog	3	Dog	1	SpSpecificGains	DogSpecificGains	bound	HNF4a	Dog	Dog	1	up	nonCGI	FMR	5-55133511-55133519	0	noOverlap	13975	intron	HNF4a	1TF	HNF4a	1TF
340	25	20868902	20869248	25-20869075-20869076	17.72476	37.57467	2	2	27.3550725	27.3550725	Human,Macaque,Dog	3	Dog	1	SpSpecificGains	DogSpecificGains	bound	HNF4a	Dog	Dog	1	up	nonCGI	FMR	25-20869097-20869105	0	Enhancers	6617	intergenic	FoxA1,HNF4a	2TFs	FoxA1,HNF4a	2TFs
341	5	24297500	24297846	5-24297673-24297674	49.35009	170.83887	40	28	0.160256425	0.137362642857	Human,Macaque,Mouse,Rat,Dog	5	Mouse,Dog	2	evoDynamic	evoDynamic	bound	HNF4a	Dog	Dog	3	flat	CGI	UMR	5-24297677-24297685	1	Promoters	293	intron	HNF4a	1TF	HNF4a	1TF
342	5	64559560	64559906	5-64559733-64559734	57.36133	216.9398	10	9	41.7217029	43.4900641111	Human,Macaque,Dog	3	Dog	1	SpSpecificGains	DogSpecificGains	bound	HNF4a	Dog	Dog	1	up	nonCGI	LMR	5-64559576-64559584	0	noOverlap	25429	intron	HNF4a	1TF	HNF4a	1TF
343	15	30161501	30161847	15-30161674-30161675	43.28849	179.72571	2	2	7.6923075	7.6923075	Human,Macaque,Mouse,Rat,Dog	5	Human,Mouse,Rat,Dog	4	SpSpecificLoss	MacaqueSpecificLoss	bound	HNF4a	Dog	Dog	4	right	nonCGI	FMR	15-30161590-30161598	0	Enhancers	27147835	intergenic	CEBPA,HNF4a	2TFs	CEBPA,HNF4a	2TFs
344	20	4533942	4534288	20-4534115-4534116	23.58555	55.70098	4	4	33.11157825	33.11157825	Human,Macaque,Mouse,Rat,Dog	5	Mouse,Rat,Dog	3	LineageLoss	PrimateLoss	bound	HNF4a	Dog	Dog	4	right	nonCGI	UMR	20-4533950-4533958	0	noOverlap	40767096	intron	HNF4a	1TF	HNF4a	1TF
345	20	1674779	1675125	20-1674952-1674953	85.29713	325.33481	3	3	28.9321786667	28.9321786667	Human,Macaque,Mouse,Rat,Dog	5	Dog	1	SpSpecificGains	DogSpecificGains	bound	HNF4a	Dog	Dog	2	left	nonCGI	FMR	20-1674869-1674877	0	noOverlap	3113	intergenic	FoxA1,HNF4a	2TFs	FoxA1,HNF4a	2TFs
346	37	23494177	23494523	37-23494350-23494351	95.50699	340.57977	1	1	57.894737	57.894737	Human,Macaque,Mouse,Rat,Dog	5	Human,Macaque,Rat,Dog	4	SpSpecificLoss	MouseSpecificLoss	bound	HNF4a	Dog	Dog	2	left	nonCGI	LMR	37-23494182-23494190	0	Enhancers	66528	intergenic	CEBPA,FoxA1,HNF4a	3TFs	CEBPA,FoxA1,HNF4a	3TFs
347	12	10747660	10748006	12-10747833-10747834	7.30124	11.65338	7	7	50.7004541429	50.7004541429	Human,Macaque,Mouse,Rat,Dog	5	Dog	1	SpSpecificGains	DogSpecificGains	bound	HNF4a	Dog	Dog	4	right	nonCGI	LMR	12-10747772-10747780	0	Enhancers	9673108	intron	HNF4a	1TF	HNF4a	1TF
348	28	4673961	4674307	28-4674134-4674135	15.77568	34.33554	5	5	0	0	Human,Dog	2	Dog	1	SpSpecificGains	DogSpecificGains	bound	HNF4a	Dog	Dog	2	left	nonCGI	LMR	28-4673969-4673977	0	noOverlap	84527	intergenic	CTCF,HNF4a	2TFs	HNF4a	1TF
349	28	26735685	26736031	28-26735858-26735859	12.4257	49.87889	0	0	0	0	Human,Macaque,Mouse,Rat,Dog	5	Dog	1	SpSpecificGains	DogSpecificGains	bound	HNF4a	Dog	Dog	4	right	nonCGI	FMR	28-26735762-26735770	0	Enhancers	436630	intron	CEBPA,HNF4a	2TFs	CEBPA,HNF4a	2TFs
350	13	56082503	56082849	13-56082676-56082677	13.26046	45.62158	8	7	30.9489335	30.748361	Human,Macaque,Rat,Dog	4	Dog	1	SpSpecificGains	DogSpecificGains	bound	HNF4a	Dog	Dog	4	right	nonCGI	LMR	13-56082640-56082648	0	noOverlap	20481370	intron	CEBPA,HNF4a	2TFs	CEBPA,HNF4a	2TFs
351	10	46501616	46501962	10-46501789-46501790	42.12362	128.01379	5	3	22.987013	38.3116883333	Human,Macaque,Dog	3	Human,Macaque,Dog	3	LineageLoss	RodentLoss	bound	HNF4a	Dog	Dog	2	left	nonCGI	LMR	10-46501638-46501646	0	noOverlap	63274	intergenic	CEBPA,FoxA1,HNF4a	3TFs	CEBPA,FoxA1,HNF4a	3TFs
352	29	19484742	19485088	29-19484915-19484916	8.78178	15.32817	3	3	73.8516746667	73.8516746667	Human,Macaque,Dog	3	Dog	1	SpSpecificGains	DogSpecificGains	bound	HNF4a	Dog	Dog	1	up	nonCGI	FMR	29-19484777-19484785	0	Enhancers	12960	intron	HNF4a	1TF	HNF4a	1TF
353	25	34726048	34726394	25-34726221-34726222	19.08637	45.14154	7	7	28.231194	28.231194	Human,Macaque,Mouse,Rat,Dog	5	Mouse,Rat,Dog	3	LineageLoss	PrimateLoss	bound	HNF4a	Dog	Dog	2	left	nonCGI	LMR	25-34726207-34726215	0	noOverlap	5042	intron	FoxA1,HNF4a	2TFs	FoxA1,HNF4a	2TFs
354	9	17163597	17163943	9-17163770-17163771	8.40936	15.57537	2	1	22.3011365	22.727273	Human,Macaque,Rat,Dog	4	Dog	1	SpSpecificGains	DogSpecificGains	bound	HNF4a	Dog	Dog	1	up	nonCGI	FMR	9-17163722-17163730	0	primedEnhancers	15506637	intron	HNF4a	1TF	HNF4a	1TF
355	20	53688566	53688912	20-53688739-53688740	46.56665	141.63869	36	36	0.411414583333	0.411414583333	Mouse,Dog	2	Dog	1	SpSpecificGains	DogSpecificGains	bound	HNF4a	Dog	Dog	3	flat	CGI	UMR	20-53688728-53688736	0	Promoters	5860	intergenic	CTCF,HNF4a	2TFs	HNF4a	1TF
356	5	14829047	14829393	5-14829220-14829221	52.32694	167.39297	7	7	46.8024261429	46.8024261429	Mouse,Rat,Dog	3	Dog	1	SpSpecificGains	DogSpecificGains	bound	HNF4a	Dog	Dog	4	right	nonCGI	FMR	5-14829093-14829101	0	noOverlap	5548	exon	CEBPA,HNF4a	2TFs	CEBPA,HNF4a	2TFs
357	29	11423103	11423449	29-11423276-11423277	10.82883	21.47808	6	6	16.9444445	16.9444445	Human,Macaque,Dog	3	Human,Dog	2	evoDynamic	evoDynamic	bound	HNF4a	Dog	Dog	2	left	nonCGI	UMR	29-11423106-11423114	0	noOverlap	266763	intergenic	HNF4a	1TF	HNF4a	1TF
358	26	2186799	2187145	26-2186972-2186973	9.8978	28.97095	7	7	35.0509601429	35.0509601429	Human,Macaque,Mouse,Rat,Dog	5	Dog	1	SpSpecificGains	DogSpecificGains	bound	HNF4a	Dog	Dog	4	right	nonCGI	LMR	26-2186836-2186844	0	Enhancers	19597322	intron	CEBPA,FoxA1,HNF4a	3TFs	CEBPA,FoxA1,HNF4a	3TFs
359	10	10763967	10764313	10-10764140-10764141	48.82455	152.41298	10	10	35.0605042	35.0605042	Human,Macaque,Dog	3	Dog	1	SpSpecificGains	DogSpecificGains	bound	HNF4a	Dog	Dog	2	left	nonCGI	LMR	10-10764138-10764146	0	primedEnhancers	67786	intergenic	CEBPA,HNF4a	2TFs	CEBPA,HNF4a	2TFs
360	1	35778298	35778644	1-35778471-35778472	19.26193	43.66594	2	1	16.0353535	18.181818	Human,Dog	2	Dog	1	SpSpecificGains	DogSpecificGains	bound	HNF4a	Dog	Dog	4	right	nonCGI	LMR	1-35778346-35778354	0	Enhancers	30033558	intron	HNF4a	1TF	HNF4a	1TF
361	18	5783942	5784288	18-5784115-5784116	14.37637	40.68527	1	1	26.666667	26.666667	Human,Macaque,Mouse,Dog	4	Dog	1	SpSpecificGains	DogSpecificGains	bound	HNF4a	Dog	Dog	4	right	nonCGI	LMR	18-5784010-5784018	0	noOverlap	79891161	intergenic	CEBPA,HNF4a	2TFs	CEBPA,HNF4a	2TFs
362	27	34248162	34248508	27-34248335-34248336	8.65673	14.79533	8	8	62.5083225	62.5083225	Human,Macaque,Dog	3	Dog	1	SpSpecificGains	DogSpecificGains	bound	HNF4a	Dog	Dog	1	up	nonCGI	FMR	27-34248230-34248238	0	noOverlap	48067	intron	HNF4a	1TF	HNF4a	1TF
363	7	11984809	11985155	7-11984982-11984983	10.25093	18.58916	4	4	21.97115375	21.97115375	Human,Macaque,Mouse,Rat,Dog	5	Mouse,Dog	2	evoDynamic	evoDynamic	bound	HNF4a	Dog	Dog	3	flat	nonCGI	UMR	7-11984840-11984848	0	noOverlap	11872775	intergenic	HNF4a	1TF	HNF4a	1TF
364	6	33149866	33150212	6-33150039-33150040	8.94182	14.96062	8	4	13.7113285	9.7237935	Human,Macaque,Mouse,Rat,Dog	5	Dog	1	SpSpecificGains	DogSpecificGains	bound	HNF4a	Dog	Dog	3	flat	nonCGI	UMR	6-33149885-33149893	0	Promoters	846745	intron	HNF4a	1TF	HNF4a	1TF
365	20	45776110	45776456	20-45776283-45776284	46.86809	199.84724	5	5	33.8523242	33.8523242	Human,Macaque,Mouse,Rat,Dog	5	Dog	1	SpSpecificGains	DogSpecificGains	bound	HNF4a	Dog	Dog	1	up	nonCGI	FMR	20-45776266-45776274	0	Enhancers	35637	intron	CEBPA,HNF4a	2TFs	CEBPA,HNF4a	2TFs
366	3	18084420	18084766	3-18084593-18084594	7.21717	14.2141	1	1	12.5	12.5	Human,Macaque,Dog	3	Dog	1	SpSpecificGains	DogSpecificGains	bound	HNF4a	Dog	Dog	2	left	nonCGI	FMR	3-18084439-18084447	0	noOverlap	10002042	intron	CEBPA,FoxA1,HNF4a	3TFs	CEBPA,FoxA1,HNF4a	3TFs
367	9	53494368	53494714	9-53494541-53494542	7.45897	14.05905	5	5	88.9899748	88.9899748	Human,Macaque,Mouse,Rat,Dog	5	Dog	1	SpSpecificGains	DogSpecificGains	bound	HNF4a	Dog	Dog	4	right	nonCGI	FMR	9-53494379-53494387	0	noOverlap	16464	exon	HNF4a	1TF	HNF4a	1TF
368	10	32492224	32492570	10-32492397-32492398	7.57606	12.61153	3	3	22.9166666667	22.9166666667	Human,Macaque,Mouse,Rat,Dog	5	Dog	1	SpSpecificGains	DogSpecificGains	bound	HNF4a	Dog	Dog	4	right	nonCGI	LMR	10-32492258-32492266	0	noOverlap	26660	intron	FoxA1,HNF4a	2TFs	FoxA1,HNF4a	2TFs
369	1	77679264	77679610	1-77679437-77679438	30.65122	84.13272	1	1	25	25	Human,Macaque,Dog	3	Dog	1	SpSpecificGains	DogSpecificGains	bound	HNF4a	Dog	Dog	NC	NC	nonCGI	FMR	1-77679269-77679277	0	noOverlap	70079729	intergenic	HNF4a	1TF	HNF4a	1TF
370	5	66295993	66296339	5-66296166-66296167	36.0467	89.14552	43	43	0.216450232558	0.216450232558	Human,Macaque,Mouse,Rat,Dog	5	Mouse,Dog	2	evoDynamic	evoDynamic	bound	HNF4a	Dog	Dog	3	flat	CGI	UMR	5-66296132-66296140	1	Promoters	300	intergenic	HNF4a	1TF	HNF4a	1TF
371	30	25659385	25659731	30-25659558-25659559	40.55196	138.17387	8	5	55.236995	41.9488302	Human,Macaque,Mouse,Rat,Dog	5	Dog	1	SpSpecificGains	DogSpecificGains	bound	HNF4a	Dog	Dog	2	left	nonCGI	LMR	30-25659430-25659438	0	Promoters	94765	intron	HNF4a	1TF	HNF4a	1TF
372	23	10407382	10407728	23-10407555-10407556	55.30304	207.01506	3	2	47.6278633333	52.0869565	Human,Dog	2	Dog	1	SpSpecificGains	DogSpecificGains	bound	HNF4a	Dog	Dog	NC	NC	nonCGI	FMR	23-10407436-10407444	0	Enhancers	20306414	intron	CEBPA,FoxA1,HNF4a	3TFs	CEBPA,FoxA1,HNF4a	3TFs
373	3	85266775	85267121	3-85266948-85266949	28.22081	72.21941	6	6	33.2505506667	33.2505506667	Human,Macaque,Mouse,Rat,Dog	5	Rat,Dog	2	evoDynamic	evoDynamic	bound	HNF4a	Dog	Dog	4	right	nonCGI	LMR	3-85266795-85266803	0	Enhancers	80024740	intergenic	CEBPA,HNF4a	2TFs	CEBPA,HNF4a	2TFs
374	34	22306569	22306915	34-22306742-22306743	27.76001	73.53015	1	1	41.666667	41.666667	Human,Dog	2	Dog	1	SpSpecificGains	DogSpecificGains	bound	HNF4a	Dog	Dog	1	up	nonCGI	FMR	34-22306730-22306738	0	Enhancers	121543	intron	CEBPA,HNF4a	2TFs	CEBPA,HNF4a	2TFs
375	20	37630227	37630573	20-37630400-37630401	41.63637	170.71173	6	6	26.874967	26.874967	Mouse,Rat,Dog	3	Dog	1	SpSpecificGains	DogSpecificGains	bound	HNF4a	Dog	Dog	4	right	nonCGI	LMR	20-37630228-37630236	0	Enhancers	38545	intron	HNF4a	1TF	HNF4a	1TF
376	15	32946076	32946422	15-32946249-32946250	41.04623	117.21831	1	1	20	20	Human,Mouse,Dog	3	Dog	1	SpSpecificGains	DogSpecificGains	bound	HNF4a	Dog	Dog	2	left	nonCGI	LMR	15-32946108-32946116	0	Enhancers	298314	intron	CEBPA,HNF4a	2TFs	CEBPA,HNF4a	2TFs
377	20	19358672	19359018	20-19358845-19358846	22.596	50.26786	3	3	30.4545453333	30.4545453333	Human,Macaque,Rat,Dog	4	Dog	1	SpSpecificGains	DogSpecificGains	bound	HNF4a	Dog	Dog	4	right	nonCGI	LMR	20-19358849-19358857	0	Enhancers	53738	intron	HNF4a	1TF	HNF4a	1TF
378	26	8377016	8377362	26-8377189-8377190	20.43414	66.19701	2	2	36.029412	36.029412	Human,Macaque,Dog	3	Human,Macaque,Dog	3	LineageLoss	RodentLoss	bound	HNF4a	Dog	Dog	2	left	nonCGI	LMR	26-8377062-8377070	0	Enhancers	59973259	intron	CEBPA,HNF4a	2TFs	CEBPA,HNF4a	2TFs
379	35	22542858	22543204	35-22543031-22543032	22.39061	54.84914	4	4	20.1818885	20.1818885	Macaque,Mouse,Rat,Dog	4	Dog	1	SpSpecificGains	DogSpecificGains	bound	HNF4a	Dog	Dog	4	right	nonCGI	LMR	35-22542960-22542968	0	Enhancers	83422	intron	CEBPA,HNF4a	2TFs	CEBPA,HNF4a	2TFs
380	30	3146094	3146440	30-3146267-3146268	28.81671	68.79433	30	19	1.65151516667	2.60765552632	Mouse,Rat,Dog	3	Dog	1	SpSpecificGains	DogSpecificGains	bound	HNF4a	Dog	Dog	3	flat	CGI	UMR	30-3146195-3146203	1	Promoters	28276470	exon	HNF4a	1TF	HNF4a	1TF
381	27	33852476	33852822	27-33852649-33852650	9.17364	16.21722	4	4	20.86682225	20.86682225	Human,Macaque,Dog	3	Human,Dog	2	evoDynamic	evoDynamic	bound	HNF4a	Dog	Dog	4	right	nonCGI	LMR	27-33852593-33852601	1	Enhancers	62919	intron	CEBPA,HNF4a	2TFs	CEBPA,HNF4a	2TFs
382	35	3881515	3881861	35-3881688-3881689	26.61457	69.52143	4	4	72.91083125	72.91083125	Human,Macaque,Dog	3	Dog	1	SpSpecificGains	DogSpecificGains	bound	HNF4a	Dog	Dog	1	up	nonCGI	FMR	35-3881542-3881550	0	noOverlap	49984779	intergenic	HNF4a	1TF	HNF4a	1TF
383	22	4746485	4746831	22-4746658-4746659	26.93394	70.0571	12	12	51.0456086667	51.0456086667	Human,Macaque,Dog	3	Dog	1	SpSpecificGains	DogSpecificGains	bound	HNF4a	Dog	Dog	2	left	nonCGI	FMR	22-4746510-4746518	0	Enhancers	42625909	intron	HNF4a	1TF	HNF4a	1TF
384	3	29556388	29556734	3-29556561-29556562	43.74783	115.41724	2	2	44.155844	44.155844	Human,Macaque,Dog	3	Dog	1	SpSpecificGains	DogSpecificGains	bound	HNF4a	Dog	Dog	1	up	nonCGI	FMR	3-29556391-29556399	0	noOverlap	28604690	intergenic	CEBPA,HNF4a	2TFs	CEBPA,HNF4a	2TFs
385	7	16016593	16016939	7-16016766-16016767	13.88	48.14101	2	1	40.0675675	45	Human,Macaque,Mouse,Rat,Dog	5	Dog	1	SpSpecificGains	DogSpecificGains	bound	HNF4a	Dog	Dog	4	right	nonCGI	FMR	7-16016597-16016605	0	noOverlap	996	intergenic	FoxA1,HNF4a	2TFs	FoxA1,HNF4a	2TFs
386	2	79079723	79080069	2-79079896-79079897	6.69546	10.19656	2	2	34.7902095	34.7902095	Human,Macaque,Dog	3	Dog	1	SpSpecificGains	DogSpecificGains	bound	HNF4a	Dog	Dog	1	up	nonCGI	FMR	2-79079757-79079765	0	Enhancers	7920	intron	HNF4a	1TF	HNF4a	1TF
387	1	49474614	49474960	1-49474787-49474788	71.95425	248.01714	2	2	28.75	28.75	Human,Macaque,Mouse,Rat,Dog	5	Human,Dog	2	evoDynamic	evoDynamic	bound	HNF4a	Dog	Dog	2	left	nonCGI	FMR	1-49474630-49474638	0	noOverlap	66648	intron	CEBPA,FoxA1,HNF4a	3TFs	CEBPA,FoxA1,HNF4a	3TFs
388	14	20824376	20824722	14-20824549-20824550	14.54303	31.36613	2	2	15.789474	15.789474	Human,Macaque,Dog	3	Dog	1	SpSpecificGains	DogSpecificGains	bound	HNF4a	Dog	Dog	3	flat	nonCGI	LMR	14-20824443-20824451	1	noOverlap	21257593	intergenic	CEBPA,HNF4a	2TFs	CEBPA,HNF4a	2TFs
389	6	3400840	3401186	6-3401013-3401014	14.10101	39.35234	1	1	20.833333	20.833333	Human,Macaque,Dog	3	Dog	1	SpSpecificGains	DogSpecificGains	bound	HNF4a	Dog	Dog	2	left	nonCGI	FMR	6-3400978-3400986	0	noOverlap	30110239	intron	HNF4a	1TF	HNF4a	1TF
390	15	13921845	13922191	15-13922018-13922019	30.02169	85.66299	2	2	17.672414	17.672414	Human,Macaque,Mouse,Rat,Dog	5	Macaque,Dog	2	evoDynamic	evoDynamic	bound	HNF4a	Dog	Dog	4	right	nonCGI	LMR	15-13921861-13921869	0	primedEnhancers	18809	intergenic	HNF4a	1TF	HNF4a	1TF
391	4	29187038	29187384	4-29187211-29187212	21.9341	92.10209	8	7	23.746027625	25.2335554286	Human,Macaque,Dog	3	Dog	1	SpSpecificGains	DogSpecificGains	bound	HNF4a	Dog	Dog	2	left	nonCGI	LMR	4-29187043-29187051	0	noOverlap	23743	intergenic	CEBPA,FoxA1,HNF4a	3TFs	CEBPA,FoxA1,HNF4a	3TFs
392	27	2842658	2843004	27-2842831-2842832	16.30384	47.49498	18	18	7.91355783333	7.91355783333	Human,Macaque,Mouse,Rat,Dog	5	Dog	1	SpSpecificGains	DogSpecificGains	bound	HNF4a	Dog	Dog	4	right	nonCGI	UMR	27-2842693-2842701	0	Enhancers	25521134	intron	HNF4a	1TF	HNF4a	1TF
393	1	118706397	118706743	1-118706570-118706571	26.69033	89.54029	12	9	34.64031175	34.8879564444	Human,Macaque,Dog	3	Dog	1	SpSpecificGains	DogSpecificGains	bound	HNF4a	Dog	Dog	2	left	nonCGI	LMR	1-118706398-118706406	0	Enhancers	43771	intron	HNF4a	1TF	HNF4a	1TF
394	4	28539066	28539412	4-28539239-28539240	59.47356	201.85204	10	10	45.5925045	45.5925045	Human,Macaque,Dog	3	Dog	1	SpSpecificGains	DogSpecificGains	bound	HNF4a	Dog	Dog	1	up	nonCGI	LMR	4-28539085-28539093	1	noOverlap	655630	intergenic	HNF4a	1TF	HNF4a	1TF
395	22	58635634	58635980	22-58635807-58635808	15.09141	32.38833	9	6	29.5456893333	25.4779541667	Macaque,Dog	2	Dog	1	SpSpecificGains	DogSpecificGains	bound	HNF4a	Dog	Dog	4	right	nonCGI	LMR	22-58635677-58635685	0	Enhancers	46968	intergenic	CTCF,HNF4a	2TFs	HNF4a	1TF
396	13	17353625	17353971	13-17353798-17353799	8.13784	13.72868	3	3	23.6601306667	23.6601306667	Human,Macaque,Rat,Dog	4	Dog	1	SpSpecificGains	DogSpecificGains	bound	HNF4a	Dog	Dog	NC	NC	nonCGI	FMR	13-17353634-17353642	0	Enhancers	425464	intron	HNF4a	1TF	HNF4a	1TF
397	18	52279875	52280221	18-52280048-52280049	31.95225	96.10268	4	4	4.54545475	4.54545475	Human,Dog	2	Dog	1	SpSpecificGains	DogSpecificGains	bound	HNF4a	Dog	Dog	3	flat	nonCGI	UMR	18-52279959-52279967	0	Promoters	21688	intergenic	HNF4a	1TF	HNF4a	1TF
398	2	23869432	23869778	2-23869605-23869606	38.60748	154.70872	3	2	22.087252	26.880878	Human,Macaque,Dog	3	Dog	1	SpSpecificGains	DogSpecificGains	bound	HNF4a	Dog	Dog	1	up	nonCGI	LMR	2-23869450-23869458	0	Enhancers	14450055	intron	HNF4a	1TF	HNF4a	1TF
399	36	22461280	22461626	36-22461453-22461454	6.94182	13.19086	0	0	0	0	Human,Macaque,Mouse,Rat,Dog	5	Dog	1	SpSpecificGains	DogSpecificGains	bound	HNF4a	Dog	Dog	NC	NC	nonCGI	FMR	36-22461332-22461340	0	primedEnhancers	43454	intergenic	CEBPA,FoxA1,HNF4a	3TFs	CEBPA,FoxA1,HNF4a	3TFs
400	25	29200936	29201282	25-29201109-29201110	39.7089	161.78491	5	5	41.6739926	41.6739926	Human,Dog	2	Dog	1	SpSpecificGains	DogSpecificGains	bound	HNF4a	Dog	Dog	3	flat	nonCGI	LMR	25-29201015-29201023	0	Enhancers	23712042	intergenic	CEBPA,HNF4a	2TFs	CEBPA,HNF4a	2TFs
401	2	73611501	73611847	2-73611674-73611675	8.13336	13.72149	16	16	0.62806375	0.62806375	Human,Macaque,Mouse,Rat,Dog	5	Human,Macaque,Mouse,Dog	4	SpSpecificLoss	RatSpecificLoss	bound	HNF4a	Dog	Dog	3	flat	CGI	UMR	2-73611646-73611654	0	Promoters	37500296	intergenic	CEBPA,HNF4a	2TFs	CEBPA,HNF4a	2TFs
402	27	23362560	23362906	27-23362733-23362734	8.04323	17.40049	0	0	0	0	Human,Macaque,Mouse,Rat,Dog	5	Human,Dog	2	evoDynamic	evoDynamic	bound	HNF4a	Dog	Dog	1	up	nonCGI	FMR	27-23362691-23362699	0	noOverlap	48965802	intergenic	HNF4a	1TF	HNF4a	1TF
403	8	29209150	29209496	8-29209323-29209324	8.34758	13.72868	1	1	36.842105	36.842105	Human,Macaque,Dog	3	Dog	1	SpSpecificGains	DogSpecificGains	bound	HNF4a	Dog	Dog	NC	NC	nonCGI	FMR	8-29209190-29209198	0	Enhancers	26289004	intergenic	CEBPA,HNF4a	2TFs	CEBPA,HNF4a	2TFs
404	20	43395876	43396222	20-43396049-43396050	45.35587	135.28862	4	4	45.28769825	45.28769825	Human,Macaque,Mouse,Rat,Dog	5	Dog	1	SpSpecificGains	DogSpecificGains	bound	HNF4a	Dog	Dog	4	right	nonCGI	LMR	20-43395943-43395951	0	noOverlap	10641	intron	HNF4a	1TF	HNF4a	1TF
405	22	58063334	58063680	22-58063507-58063508	66.91212	208.52876	4	4	47.077206	47.077206	Human,Macaque,Mouse,Rat,Dog	5	Human,Macaque,Mouse,Dog	4	SpSpecificLoss	RatSpecificLoss	bound	HNF4a	Dog	Dog	2	left	nonCGI	LMR	22-58063438-58063446	0	noOverlap	865051	intergenic	HNF4a	1TF	HNF4a	1TF
406	20	46902983	46903329	20-46903156-46903157	60.34641	210.26579	4	4	36.96428575	36.96428575	Human,Macaque,Mouse,Rat,Dog	5	Dog	1	SpSpecificGains	DogSpecificGains	bound	HNF4a	Dog	Dog	2	left	nonCGI	LMR	20-46903067-46903075	0	Enhancers	11445	intron	CTCF,HNF4a	2TFs	HNF4a	1TF
407	1	117377778	117378124	1-117377951-117377952	92.32394	341.41113	20	20	26.41696565	26.41696565	Human,Macaque,Mouse,Rat,Dog	5	Dog	1	SpSpecificGains	DogSpecificGains	bound	HNF4a	Dog	Dog	2	left	nonCGI	LMR	1-117377819-117377827	0	noOverlap	10162	intron	FoxA1,HNF4a	2TFs	FoxA1,HNF4a	2TFs
408	33	28957357	28957703	33-28957530-28957531	24.86879	63.20963	31	24	0	0	Human,Macaque,Dog	3	Dog	1	SpSpecificGains	DogSpecificGains	bound	HNF4a	Dog	Dog	3	flat	CGI	UMR	33-28957362-28957370	0	Promoters	11650	intron	HNF4a	1TF	HNF4a	1TF
409	4	70947079	70947425	4-70947252-70947253	53.22287	158.66302	1	1	29.166667	29.166667	Mouse,Rat,Dog	3	Dog	1	SpSpecificGains	DogSpecificGains	bound	HNF4a	Dog	Dog	2	left	nonCGI	LMR	4-70947134-70947142	0	primedEnhancers	192745	intergenic	CEBPA,FoxA1,HNF4a	3TFs	CEBPA,FoxA1,HNF4a	3TFs
410	17	29885834	29886180	17-29886007-29886008	10.54821	18.36051	3	3	17.4242423333	17.4242423333	Human,Macaque,Dog	3	Dog	1	SpSpecificGains	DogSpecificGains	bound	HNF4a	Dog	Dog	1	up	nonCGI	FMR	17-29885838-29885846	0	primedEnhancers	169456	intergenic	HNF4a	1TF	HNF4a	1TF
411	37	326883	327229	37-327056-327057	10.44497	20.17685	2	2	19.5970695	19.5970695	Human,Macaque,Mouse,Rat,Dog	5	Mouse,Dog	2	evoDynamic	evoDynamic	bound	HNF4a	Dog	Dog	3	flat	nonCGI	UMR	37-327006-327014	0	noOverlap	72899947	intron	HNF4a	1TF	HNF4a	1TF
412	34	36748988	36749334	34-36749161-36749162	12.47788	24.2093	4	2	16.0011575	14.814815	Human,Macaque,Dog	3	Dog	1	SpSpecificGains	DogSpecificGains	bound	HNF4a	Dog	Dog	4	right	nonCGI	LMR	34-36748995-36749003	0	noOverlap	13928	intergenic	HNF4a	1TF	HNF4a	1TF
413	4	14018647	14018993	4-14018820-14018821	5.87321	8.91509	6	4	57.7348143333	73.279853	Human,Macaque,Mouse,Dog	4	Dog	1	SpSpecificGains	DogSpecificGains	bound	HNF4a	Dog	Dog	1	up	nonCGI	FMR	4-14018693-14018701	0	Enhancers	91430	intron	HNF4a	1TF	HNF4a	1TF
414	25	40211769	40212115	25-40211942-40211943	35.19455	100.50652	2	2	21.4285715	21.4285715	Human,Macaque,Mouse,Rat,Dog	5	Human,Macaque,Mouse,Dog	4	SpSpecificLoss	RatSpecificLoss	bound	HNF4a	Dog	Dog	2	left	nonCGI	LMR	25-40211807-40211815	0	Enhancers	51810	intergenic	CEBPA,FoxA1,HNF4a	3TFs	CEBPA,FoxA1,HNF4a	3TFs
415	5	50850989	50851335	5-50851162-50851163	33.22985	88.53444	7	7	25.12321	25.12321	Human,Macaque,Dog	3	Human,Dog	2	evoDynamic	evoDynamic	bound	HNF4a	Dog	Dog	4	right	nonCGI	LMR	5-50851044-50851052	0	Enhancers	319351	intergenic	CEBPA,FoxA1,HNF4a	3TFs	CEBPA,FoxA1,HNF4a	3TFs
416	20	44482977	44483323	20-44483150-44483151	20.42526	50.62748	1	1	28.571429	28.571429	Human,Macaque,Dog	3	Dog	1	SpSpecificGains	DogSpecificGains	bound	HNF4a	Dog	Dog	1	up	nonCGI	FMR	20-44483026-44483034	0	noOverlap	3029	intron	HNF4a	1TF	HNF4a	1TF
417	5	76316996	76317342	5-76317169-76317170	41.63637	170.71173	15	15	0.289855066667	0.289855066667	Human,Macaque,Mouse,Rat,Dog	5	Mouse,Dog	2	evoDynamic	evoDynamic	bound	HNF4a	Dog	Dog	3	flat	CGI	UMR	5-76317147-76317155	0	Promoters	2271	intron	CEBPA,FoxA1,HNF4a	3TFs	CEBPA,FoxA1,HNF4a	3TFs
418	10	67241281	67241627	10-67241454-67241455	28.60444	72.8662	12	7	17.8233339167	17.3610094286	Mouse,Rat,Dog	3	Dog	1	SpSpecificGains	DogSpecificGains	bound	HNF4a	Dog	Dog	4	right	nonCGI	UMR	10-67241297-67241305	0	Enhancers	10180	exon	CEBPA,FoxA1,HNF4a	3TFs	CEBPA,FoxA1,HNF4a	3TFs
419	20	36861765	36862111	20-36861938-36861939	45.21597	190.65289	1	1	16.666667	16.666667	Human,Macaque,Dog	3	Dog	1	SpSpecificGains	DogSpecificGains	bound	HNF4a	Dog	Dog	2	left	nonCGI	LMR	20-36861770-36861778	0	Enhancers	17670	intergenic	HNF4a	1TF	HNF4a	1TF
420	23	7344892	7345238	23-7345065-7345066	25.7983	67.8073	4	4	18.939394	18.939394	Human,Macaque,Mouse,Rat,Dog	5	Dog	1	SpSpecificGains	DogSpecificGains	bound	HNF4a	Dog	Dog	1	up	nonCGI	FMR	23-7344974-7344982	0	noOverlap	59774	intron	HNF4a	1TF	HNF4a	1TF
421	20	33368755	33369101	20-33368928-33368929	10.82883	21.47808	3	3	80.2380953333	80.2380953333	Human,Macaque,Mouse,Rat,Dog	5	Dog	1	SpSpecificGains	DogSpecificGains	bound	HNF4a	Dog	Dog	1	up	nonCGI	FMR	20-33368756-33368764	0	noOverlap	57125	intron	HNF4a	1TF	HNF4a	1TF
422	10	21732049	21732395	10-21732222-21732223	12.20853	23.74567	6	6	31.6460623333	31.6460623333	Rat,Dog	2	Dog	1	SpSpecificGains	DogSpecificGains	bound	HNF4a	Dog	Dog	2	left	nonCGI	LMR	10-21732087-21732095	0	Enhancers	9914	intron	CTCF,FoxA1,HNF4a	3TFs	FoxA1,HNF4a	2TFs
423	14	11786789	11787135	14-11786962-11786963	24.16577	61.03506	0	0	0	0	Mouse,Dog	2	Dog	1	SpSpecificGains	DogSpecificGains	bound	HNF4a	Dog	Dog	2	left	nonCGI	LMR	14-11786810-11786818	0	noOverlap	14605	intergenic	HNF4a	1TF	HNF4a	1TF
424	5	33233574	33233920	5-33233747-33233748	15.36909	32.84373	7	7	81.5966385714	81.5966385714	Human,Macaque,Mouse,Rat,Dog	5	Dog	1	SpSpecificGains	DogSpecificGains	bound	HNF4a	Dog	Dog	1	up	nonCGI	FMR	5-33233769-33233777	0	noOverlap	29122	intron	HNF4a	1TF	HNF4a	1TF
425	8	30782126	30782472	8-30782299-30782300	79.17303	241.09732	9	9	10.5435767778	10.5435767778	Human,Macaque,Dog	3	Dog	1	SpSpecificGains	DogSpecificGains	bound	HNF4a	Dog	Dog	3	flat	nonCGI	UMR	8-30782214-30782222	0	Promoters	27711380	intron	HNF4a	1TF	HNF4a	1TF
426	23	32382966	32383312	23-32383139-32383140	107.56104	374.09891	4	4	10.2587595	10.2587595	Human,Macaque,Mouse,Rat,Dog	5	Dog	1	SpSpecificGains	DogSpecificGains	bound	HNF4a	Dog	Dog	2	left	nonCGI	LMR	23-32383001-32383009	0	noOverlap	897432	intron	CTCF,HNF4a	2TFs	HNF4a	1TF
427	23	16139822	16140168	23-16139995-16139996	37.88323	97.78824	1	1	15	15	Human,Dog	2	Dog	1	SpSpecificGains	DogSpecificGains	bound	HNF4a	Dog	Dog	NC	NC	nonCGI	FMR	23-16139946-16139954	0	noOverlap	105040	intergenic	CEBPA,HNF4a	2TFs	CEBPA,HNF4a	2TFs
428	7	42478877	42479223	7-42479050-42479051	13.11935	28.37444	12	12	19.1901155833	19.1901155833	Human,Macaque,Mouse,Dog	4	Human,Mouse,Dog	3	evoDynamic	evoDynamic	bound	HNF4a	Dog	Dog	2	left	nonCGI	UMR	7-42478892-42478900	0	noOverlap	21511	intron	HNF4a	1TF	HNF4a	1TF
429	X	11502736	11503082	X-11502909-11502910	31.42603	75.51241	6	6	38.76443	38.76443	Rat,Dog	2	Dog	1	SpSpecificGains	DogSpecificGains	bound	HNF4a	Dog	Dog	2	left	nonCGI	LMR	X-11502743-11502751	0	noOverlap	103295214	intergenic	HNF4a	1TF	HNF4a	1TF
430	17	56159553	56159899	17-56159726-56159727	21.15152	51.57176	9	8	47.7601366667	45.91765375	Human,Macaque,Mouse,Rat,Dog	5	Dog	1	SpSpecificGains	DogSpecificGains	bound	HNF4a	Dog	Dog	1	up	nonCGI	LMR	17-56159574-56159582	0	Enhancers	19399074	intron	HNF4a	1TF	HNF4a	1TF
431	24	42543007	42543353	24-42543180-42543181	9.67726	17.63294	7	5	36.5442617143	35.7831786	Human,Dog	2	Dog	1	SpSpecificGains	DogSpecificGains	bound	HNF4a	Dog	Dog	4	right	nonCGI	LMR	24-42543046-42543054	0	Promoters	4125	exon	HNF4a	1TF	HNF4a	1TF
432	20	457236	457582	20-457409-457410	36.0349	127.7196	5	5	24.0375458	24.0375458	Human,Macaque,Mouse,Dog	4	Human,Macaque,Mouse,Dog	4	SpSpecificLoss	RatSpecificLoss	bound	HNF4a	Dog	Dog	3	flat	nonCGI	LMR	20-457252-457260	0	Enhancers	45202448	intergenic	CEBPA,CTCF,FoxA1,HNF4a	4TFs	CEBPA,FoxA1,HNF4a	3TFs
433	21	25438954	25439300	21-25439127-25439128	26.80947	66.25059	5	5	54.084249	54.084249	Human,Macaque,Mouse,Rat,Dog	5	Dog	1	SpSpecificGains	DogSpecificGains	bound	HNF4a	Dog	Dog	4	right	nonCGI	LMR	21-25439026-25439034	0	noOverlap	19058	intron	HNF4a	1TF	HNF4a	1TF
434	30	25375631	25375977	30-25375804-25375805	46.7594	144.49287	2	2	34.2391305	34.2391305	Human,Macaque,Mouse,Rat,Dog	5	Mouse,Rat,Dog	3	LineageLoss	PrimateLoss	bound	HNF4a	Dog	Dog	1	up	nonCGI	FMR	30-25375652-25375660	0	noOverlap	66913	intron	CEBPA,HNF4a	2TFs	CEBPA,HNF4a	2TFs
435	27	38099584	38099930	27-38099757-38099758	20.0414	50.62748	4	3	36.277174	37.9528986667	Macaque,Dog	2	Dog	1	SpSpecificGains	DogSpecificGains	bound	HNF4a	Dog	Dog	1	up	nonCGI	LMR	27-38099654-38099662	0	noOverlap	2908	intron	HNF4a	1TF	HNF4a	1TF
436	18	13831340	13831686	18-13831513-13831514	22.07027	50.22996	0	0	0	0	Human,Macaque,Dog	3	Dog	1	SpSpecificGains	DogSpecificGains	bound	HNF4a	Dog	Dog	2	left	nonCGI	FMR	18-13831426-13831434	0	noOverlap	223056	intergenic	CEBPA,HNF4a	2TFs	CEBPA,HNF4a	2TFs
437	9	34649138	34649484	9-34649311-34649312	11.07212	27.84701	5	5	24.111111	24.111111	Human,Macaque,Mouse,Rat,Dog	5	Dog	1	SpSpecificGains	DogSpecificGains	bound	HNF4a	Dog	Dog	4	right	nonCGI	LMR	9-34649282-34649290	0	Enhancers	7537	exon	CTCF,HNF4a	2TFs	HNF4a	1TF
438	21	22165365	22165711	21-22165538-22165539	18.67334	43.56146	2	2	52.898551	52.898551	Human,Macaque,Mouse,Rat,Dog	5	Dog	1	SpSpecificGains	DogSpecificGains	bound	HNF4a	Dog	Dog	1	up	nonCGI	FMR	21-22165415-22165423	0	Enhancers	113445	intron	HNF4a	1TF	HNF4a	1TF
439	26	9303923	9304269	26-9304096-9304097	8.2954	26.53379	7	7	4.50026171429	4.50026171429	Rat,Dog	2	Dog	1	SpSpecificGains	DogSpecificGains	bound	HNF4a	Dog	Dog	2	left	nonCGI	LMR	26-9304145-9304153	0	Enhancers	59986235	intergenic	CEBPA,CTCF,HNF4a	3TFs	CEBPA,HNF4a	2TFs
440	7	31983073	31983419	7-31983246-31983247	34.53152	172.29057	3	3	10.3508773333	10.3508773333	Human,Macaque,Dog	3	Dog	1	SpSpecificGains	DogSpecificGains	bound	HNF4a	Dog	Dog	4	right	nonCGI	LMR	7-31983114-31983122	0	Enhancers	129644	intron	HNF4a	1TF	HNF4a	1TF
441	20	1570591	1570937	20-1570764-1570765	23.92706	56.28823	4	3	0	0	Human,Macaque,Mouse,Rat,Dog	5	Dog	1	SpSpecificGains	DogSpecificGains	bound	HNF4a	Dog	Dog	3	flat	nonCGI	UMR	20-1570751-1570759	0	noOverlap	907	intergenic	HNF4a	1TF	HNF4a	1TF
442	3	74524854	74525200	3-74525027-74525028	115.4791	395.88574	4	4	20.47957425	20.47957425	Human,Macaque,Dog	3	Human,Macaque,Dog	3	LineageLoss	RodentLoss	bound	HNF4a	Dog	Dog	2	left	nonCGI	LMR	3-74524883-74524891	0	Enhancers	31649	intron	CEBPA,FoxA1,HNF4a	3TFs	CEBPA,FoxA1,HNF4a	3TFs
443	20	19572327	19572673	20-19572500-19572501	9.42	21.89293	3	2	42.8804856667	42.261905	Human,Macaque,Dog	3	Dog	1	SpSpecificGains	DogSpecificGains	bound	HNF4a	Dog	Dog	1	up	nonCGI	FMR	20-19572330-19572338	0	primedEnhancers	267393	intergenic	HNF4a	1TF	HNF4a	1TF
444	24	22073821	22074167	24-22073994-22073995	40.019	102.90523	0	0	0	0	Human,Macaque,Dog	3	Dog	1	SpSpecificGains	DogSpecificGains	bound	HNF4a	Dog	Dog	4	right	nonCGI	FMR	24-22073941-22073949	0	Enhancers	134225	intron	HNF4a	1TF	HNF4a	1TF
445	8	26444135	26444481	8-26444308-26444309	31.89031	87.72468	6	5	4.9214365	3.4814814	Human,Macaque,Dog	3	Dog	1	SpSpecificGains	DogSpecificGains	bound	HNF4a	Dog	Dog	3	flat	nonCGI	UMR	8-26444296-26444304	0	noOverlap	32711	intergenic	FoxA1,HNF4a	2TFs	FoxA1,HNF4a	2TFs
446	32	24062609	24062955	32-24062782-24062783	6.64327	18.75374	9	1	24.9801886667	25	Macaque,Dog	2	Dog	1	SpSpecificGains	DogSpecificGains	bound	HNF4a	Dog	Dog	4	right	nonCGI	LMR	32-24062620-24062628	0	Promoters	116787	intron	CEBPA,HNF4a	2TFs	CEBPA,HNF4a	2TFs
447	9	19128215	19128561	9-19128388-19128389	7.10849	11.34488	0	0	0	0	Human,Macaque,Mouse,Dog	4	Dog	1	SpSpecificGains	DogSpecificGains	bound	HNF4a	Dog	Dog	2	left	nonCGI	FMR	9-19128374-19128382	0	noOverlap	10331	intergenic	HNF4a	1TF	HNF4a	1TF
448	9	34246792	34247138	9-34246965-34246966	52.37516	231.6705	1	1	30	30	Human,Macaque,Mouse,Rat,Dog	5	Dog	1	SpSpecificGains	DogSpecificGains	bound	HNF4a	Dog	Dog	NC	NC	nonCGI	FMR	9-34246886-34246894	0	Enhancers	49659	intron	HNF4a	1TF	HNF4a	1TF
449	10	64861551	64861897	10-64861724-64861725	9.45188	32.81531	5	2	29.5238094	26.6666665	Human,Macaque,Mouse,Dog	4	Mouse,Dog	2	evoDynamic	evoDynamic	bound	HNF4a	Dog	Dog	1	up	nonCGI	LMR	10-64861724-64861732	0	Enhancers	67908	intron	HNF4a	1TF	HNF4a	1TF
450	6	23403554	23403900	6-23403727-23403728	11.07212	27.84701	1	1	38.461538	38.461538	Human,Macaque,Mouse,Rat,Dog	5	Dog	1	SpSpecificGains	DogSpecificGains	bound	HNF4a	Dog	Dog	2	left	nonCGI	FMR	6-23403566-23403574	0	primedEnhancers	53481	intron	HNF4a	1TF	HNF4a	1TF
451	5	60450852	60451198	5-60451025-60451026	10.79677	26.6287	10	10	41.6347541	41.6347541	Human,Macaque,Mouse,Rat,Dog	5	Macaque,Mouse,Dog	3	evoDynamic	evoDynamic	bound	HNF4a	Dog	Dog	1	up	nonCGI	LMR	5-60450871-60450879	0	primedEnhancers	7793	exon	CTCF,HNF4a	2TFs	HNF4a	1TF
452	37	17882038	17882384	37-17882211-17882212	20.64445	44.30356	4	4	20.44695075	20.44695075	Human,Macaque,Mouse,Rat,Dog	5	Dog	1	SpSpecificGains	DogSpecificGains	bound	HNF4a	Dog	Dog	4	right	nonCGI	FMR	37-17882101-17882109	0	noOverlap	15358	exon	CEBPA,HNF4a	2TFs	CEBPA,HNF4a	2TFs
453	11	67160717	67161063	11-67160890-67160891	81.04092	289.5213	3	3	31.6221033333	31.6221033333	Human,Macaque,Dog	3	Dog	1	SpSpecificGains	DogSpecificGains	bound	HNF4a	Dog	Dog	4	right	nonCGI	LMR	11-67160771-67160779	0	Enhancers	6231	intergenic	CEBPA,HNF4a	2TFs	CEBPA,HNF4a	2TFs
454	1	42402359	42402705	1-42402532-42402533	9.88112	17.31135	5	2	17.5464396	17.763158	Human,Macaque,Mouse,Rat,Dog	5	Dog	1	SpSpecificGains	DogSpecificGains	bound	HNF4a	Dog	Dog	2	left	nonCGI	UMR	1-42402416-42402424	0	Enhancers	18605910	exon	HNF4a	1TF	HNF4a	1TF
455	7	2933109	2933455	7-2933282-2933283	18.67334	43.56146	4	4	17.298219	17.298219	Mouse,Rat,Dog	3	Dog	1	SpSpecificGains	DogSpecificGains	bound	HNF4a	Dog	Dog	1	up	nonCGI	FMR	7-2933114-2933122	0	Enhancers	26273198	intron	HNF4a	1TF	HNF4a	1TF
456	9	32942082	32942428	9-32942255-32942256	96.57278	318.8187	12	12	8.80456341667	8.80456341667	Human,Macaque,Dog	3	Dog	1	SpSpecificGains	DogSpecificGains	bound	HNF4a	Dog	Dog	4	right	nonCGI	UMR	9-32942088-32942096	0	Enhancers	4262	intergenic	CEBPA,CTCF,HNF4a	3TFs	CEBPA,HNF4a	2TFs
457	26	34760977	34761323	26-34761150-34761151	5.70513	8.00846	1	1	26.315789	26.315789	Human,Dog	2	Dog	1	SpSpecificGains	DogSpecificGains	bound	HNF4a	Dog	Dog	2	left	nonCGI	FMR	26-34761109-34761117	0	noOverlap	34422327	intergenic	CEBPA,HNF4a	2TFs	CEBPA,HNF4a	2TFs
458	26	28500580	28500926	26-28500753-28500754	23.34951	59.36392	7	7	37.5939848571	37.5939848571	Human,Macaque,Dog	3	Dog	1	SpSpecificGains	DogSpecificGains	bound	HNF4a	Dog	Dog	1	up	nonCGI	LMR	26-28500586-28500594	0	Enhancers	138138	intron	CEBPA,HNF4a	2TFs	CEBPA,HNF4a	2TFs
459	17	23833859	23834205	17-23834032-23834033	24.23831	53.16142	0	0	0	0	Human,Macaque,Dog	3	Dog	1	SpSpecificGains	DogSpecificGains	bound	HNF4a	Dog	Dog	NC	NC	nonCGI	FMR	17-23833909-23833917	0	primedEnhancers	145018	intergenic	HNF4a	1TF	HNF4a	1TF
460	6	29032492	29032838	6-29032665-29032666	3.96727	6.17367	0	0	0	0	Human,Macaque,Mouse,Rat,Dog	5	Mouse,Dog	2	evoDynamic	evoDynamic	bound	HNF4a	Dog	Dog	4	right	nonCGI	FMR	6-29032583-29032591	0	Enhancers	403318	intron	CEBPA,HNF4a	2TFs	CEBPA,HNF4a	2TFs
461	4	12982609	12982955	4-12982782-12982783	10.41273	18.79928	1	1	43.75	43.75	Human,Macaque,Dog	3	Dog	1	SpSpecificGains	DogSpecificGains	bound	HNF4a	Dog	Dog	1	up	nonCGI	FMR	4-12982679-12982687	0	noOverlap	99224	intron	HNF4a	1TF	HNF4a	1TF
462	20	20775608	20775954	20-20775781-20775782	6.52987	10.19656	1	1	90.47619	90.47619	Human,Macaque,Mouse,Rat,Dog	5	Dog	1	SpSpecificGains	DogSpecificGains	bound	HNF4a	Dog	Dog	1	up	nonCGI	FMR	20-20775651-20775659	0	noOverlap	18704878	intergenic	HNF4a	1TF	HNF4a	1TF
463	37	25937513	25937859	37-25937686-25937687	46.91141	152.32007	8	8	40.445242875	40.445242875	Mouse,Rat,Dog	3	Dog	1	SpSpecificGains	DogSpecificGains	bound	HNF4a	Dog	Dog	1	up	nonCGI	LMR	37-25937563-25937571	0	Enhancers	4058	exon	HNF4a	1TF	HNF4a	1TF
464	2	20942688	20943034	2-20942861-20942862	64.51971	218.12767	5	4	50.632184	51.62356325	Human,Macaque,Mouse,Rat,Dog	5	Dog	1	SpSpecificGains	DogSpecificGains	bound	HNF4a	Dog	Dog	1	up	nonCGI	FMR	2-20942752-20942760	0	noOverlap	601372	intron	HNF4a	1TF	HNF4a	1TF
465	17	52898325	52898671	17-52898498-52898499	46.59121	149.8736	9	8	20.9306742222	23.5470085	Human,Macaque,Mouse,Rat,Dog	5	Dog	1	SpSpecificGains	DogSpecificGains	bound	HNF4a	Dog	Dog	1	up	nonCGI	LMR	17-52898381-52898389	0	Enhancers	154049	intergenic	HNF4a	1TF	HNF4a	1TF
466	2	81858656	81859002	2-81858829-81858830	50.60631	159.92061	30	1	46.8888889	40	Human,Mouse,Rat,Dog	4	Human,Mouse,Rat,Dog	4	SpSpecificLoss	MacaqueSpecificLoss	bound	HNF4a	Dog	Dog	3	flat	nonCGI	UMR	2-81858743-81858751	1	Promoters	20350	exon	CTCF,HNF4a	2TFs	HNF4a	1TF
467	5	39409351	39409697	5-39409524-39409525	22.39061	54.84914	0	0	0	0	Human,Dog	2	Dog	1	SpSpecificGains	DogSpecificGains	bound	HNF4a	Dog	Dog	3	flat	nonCGI	UMR	5-39409512-39409520	0	Promoters	23909	intergenic	HNF4a	1TF	HNF4a	1TF
468	17	29066158	29066504	17-29066331-29066332	5.42523	9.31879	0	0	0	0	Human,Macaque,Mouse,Rat,Dog	5	Dog	1	SpSpecificGains	DogSpecificGains	bound	HNF4a	Dog	Dog	NC	NC	nonCGI	FMR	17-29066325-29066333	0	Enhancers	208462	intron	CEBPA,HNF4a	2TFs	CEBPA,HNF4a	2TFs
469	10	22597877	22598223	10-22598050-22598051	27.53996	70.76835	3	3	17.9308566667	17.9308566667	Human,Macaque,Dog	3	Dog	1	SpSpecificGains	DogSpecificGains	bound	HNF4a	Dog	Dog	4	right	nonCGI	LMR	10-22597891-22597899	0	Enhancers	22373099	intron	CEBPA,HNF4a	2TFs	CEBPA,HNF4a	2TFs
470	3	66491102	66491448	3-66491275-66491276	16.43402	34.59774	4	4	31.54368775	31.54368775	Human,Macaque,Mouse,Dog	4	Dog	1	SpSpecificGains	DogSpecificGains	bound	HNF4a	Dog	Dog	2	left	nonCGI	LMR	3-66491254-66491262	0	Enhancers	16532	intron	CEBPA,HNF4a	2TFs	CEBPA,HNF4a	2TFs
471	5	39081259	39081605	5-39081432-39081433	18.23132	55.96021	6	2	52.9323308333	56.4285715	Mouse,Rat,Dog	3	Dog	1	SpSpecificGains	DogSpecificGains	bound	HNF4a	Dog	Dog	1	up	nonCGI	FMR	5-39081280-39081288	0	noOverlap	65935	intron	HNF4a	1TF	HNF4a	1TF
472	18	45576488	45576834	18-45576661-45576662	44.94061	188.82353	6	6	40.8058635	40.8058635	Human,Mouse,Rat,Dog	4	Dog	1	SpSpecificGains	DogSpecificGains	bound	HNF4a	Dog	Dog	2	left	nonCGI	UMR	18-45576534-45576542	0	noOverlap	59014	intron	HNF4a	1TF	HNF4a	1TF
473	30	27322081	27322427	30-27322254-27322255	31.47728	85.92523	9	9	43.2828312222	43.2828312222	Human,Macaque,Mouse,Rat,Dog	5	Dog	1	SpSpecificGains	DogSpecificGains	bound	HNF4a	Dog	Dog	1	up	nonCGI	LMR	30-27322107-27322115	1	primedEnhancers	64133	intron	CEBPA,HNF4a	2TFs	CEBPA,HNF4a	2TFs
474	2	37912276	37912622	2-37912449-37912450	77.20817	261.4194	1	1	24	24	Human,Dog	2	Dog	1	SpSpecificGains	DogSpecificGains	bound	HNF4a	Dog	Dog	1	up	nonCGI	FMR	2-37912371-37912379	0	Enhancers	30011026	intron	CEBPA,HNF4a	2TFs	CEBPA,HNF4a	2TFs
475	10	48317541	48317887	10-48317714-48317715	101.27941	379.9375	5	5	29.4932806	29.4932806	Human,Macaque,Dog	3	Dog	1	SpSpecificGains	DogSpecificGains	bound	HNF4a	Dog	Dog	2	left	nonCGI	LMR	10-48317556-48317564	0	noOverlap	340773	intron	HNF4a	1TF	HNF4a	1TF
476	30	2784082	2784428	30-2784255-2784256	37.2597	107.94801	0	0	0	0	Human,Macaque,Dog	3	Dog	1	SpSpecificGains	DogSpecificGains	bound	HNF4a	Dog	Dog	2	left	nonCGI	FMR	30-2784220-2784228	0	primedEnhancers	25000305	exon	HNF4a	1TF	HNF4a	1TF
477	4	12979053	12979399	4-12979226-12979227	41.80304	125.02518	3	3	39.636127	39.636127	Human,Macaque,Dog	3	Dog	1	SpSpecificGains	DogSpecificGains	bound	HNF4a	Dog	Dog	2	left	nonCGI	FMR	4-12979072-12979080	0	Enhancers	95668	intron	HNF4a	1TF	HNF4a	1TF
478	21	24622629	24622975	21-24622802-24622803	9.67683	17.033	3	3	91.0714286667	91.0714286667	Mouse,Rat,Dog	3	Dog	1	SpSpecificGains	DogSpecificGains	bound	HNF4a	Dog	Dog	1	up	nonCGI	FMR	21-24622717-24622725	0	noOverlap	15655	intergenic	HNF4a	1TF	HNF4a	1TF
479	7	64024932	64025278	7-64025105-64025106	18.67334	43.56146	5	5	49	49	Human,Macaque,Mouse,Rat,Dog	5	Dog	1	SpSpecificGains	DogSpecificGains	bound	HNF4a	Dog	Dog	1	up	nonCGI	FMR	7-64024966-64024974	0	primedEnhancers	29748	intron	HNF4a	1TF	HNF4a	1TF
480	35	16762765	16763111	35-16762938-16762939	13.71697	28.4555	1	1	100	100	Human,Macaque,Dog	3	Dog	1	SpSpecificGains	DogSpecificGains	bound	HNF4a	Dog	Dog	NC	NC	nonCGI	FMR	35-16762851-16762859	0	primedEnhancers	14280	intergenic	HNF4a	1TF	HNF4a	1TF
481	7	36928771	36929117	7-36928944-36928945	27.79444	69.16232	3	2	52.0683636667	60.4554865	Human,Macaque,Dog	3	Dog	1	SpSpecificGains	DogSpecificGains	bound	HNF4a	Dog	Dog	4	right	nonCGI	LMR	7-36928776-36928784	0	noOverlap	36892343	intron	CEBPA,FoxA1,HNF4a	3TFs	CEBPA,FoxA1,HNF4a	3TFs
482	7	37380715	37381061	7-37380888-37380889	10.79677	26.6287	8	8	21.130327875	21.130327875	Human,Macaque,Dog	3	Dog	1	SpSpecificGains	DogSpecificGains	bound	HNF4a	Dog	Dog	4	right	nonCGI	LMR	7-37380867-37380875	0	Enhancers	52106	exon	CTCF,HNF4a	2TFs	HNF4a	1TF
483	11	67580187	67580533	11-67580360-67580361	16.35818	61.18614	1	1	50	50	Human,Macaque,Mouse,Dog	4	Dog	1	SpSpecificGains	DogSpecificGains	bound	HNF4a	Dog	Dog	2	left	nonCGI	LMR	11-67580359-67580367	0	noOverlap	53722	exon	HNF4a	1TF	HNF4a	1TF
484	18	55032570	55032916	18-55032743-55032744	6.44546	14.51252	1	1	80	80	Human,Macaque,Mouse,Rat,Dog	5	Human,Dog	2	evoDynamic	evoDynamic	bound	HNF4a	Dog	Dog	4	right	nonCGI	FMR	18-55032603-55032611	0	noOverlap	14102	intergenic	CEBPA,HNF4a	2TFs	CEBPA,HNF4a	2TFs
485	4	26071327	26071673	4-26071500-26071501	15.75313	46.11438	1	1	89.285714	89.285714	Human,Macaque,Mouse,Dog	4	Dog	1	SpSpecificGains	DogSpecificGains	bound	HNF4a	Dog	Dog	1	up	nonCGI	FMR	4-26071388-26071396	0	noOverlap	352510	intron	HNF4a	1TF	HNF4a	1TF
486	5	47724724	47725070	5-47724897-47724898	25.03155	66.86488	1	1	0	0	Human,Macaque,Dog	3	Dog	1	SpSpecificGains	DogSpecificGains	bound	HNF4a	Dog	Dog	NC	NC	nonCGI	FMR	5-47724786-47724794	0	primedEnhancers	42955778	intergenic	HNF4a	1TF	HNF4a	1TF
487	5	60251238	60251584	5-60251411-60251412	30.60773	146.0779	1	1	28.571429	28.571429	Human,Macaque,Dog	3	Dog	1	SpSpecificGains	DogSpecificGains	bound	HNF4a	Dog	Dog	1	up	nonCGI	LMR	5-60251318-60251326	0	Enhancers	11999	intergenic	HNF4a	1TF	HNF4a	1TF
488	6	68922917	68923263	6-68923090-68923091	7.57404	11.59372	30	27	0.3	0.333333333333	Human,Macaque,Dog	3	Dog	1	SpSpecificGains	DogSpecificGains	bound	HNF4a	Dog	Dog	3	flat	CGI	UMR	6-68922922-68922930	0	Promoters	34107	exon	HNF4a	1TF	HNF4a	1TF
489	13	38410705	38411051	13-38410878-38410879	59.13238	214.48506	11	7	38.838324	36.8237027143	Human,Macaque,Dog	3	Dog	1	SpSpecificGains	DogSpecificGains	bound	HNF4a	Dog	Dog	2	left	CGI	UMR	13-38410904-38410912	0	Enhancers	14466	intron	CEBPA,FoxA1,HNF4a	3TFs	CEBPA,FoxA1,HNF4a	3TFs
490	13	39767137	39767483	13-39767310-39767311	51.5491	225.99411	8	3	39.25372125	47.6190476667	Human,Macaque,Mouse,Rat,Dog	5	Dog	1	SpSpecificGains	DogSpecificGains	bound	HNF4a	Dog	Dog	1	up	nonCGI	LMR	13-39767290-39767298	0	primedEnhancers	218	intron	CEBPA,HNF4a	2TFs	CEBPA,HNF4a	2TFs
491	17	62341945	62342291	17-62342118-62342119	43.74783	115.41724	9	9	39.9528913333	39.9528913333	Human,Macaque,Dog	3	Dog	1	SpSpecificGains	DogSpecificGains	bound	HNF4a	Dog	Dog	2	left	nonCGI	LMR	17-62341992-62342000	0	Enhancers	50788	intergenic	CEBPA,HNF4a	2TFs	CEBPA,HNF4a	2TFs
492	30	8608463	8608809	30-8608636-8608637	18.2391	36.8359	1	1	50	50	Mouse,Rat,Dog	3	Dog	1	SpSpecificGains	DogSpecificGains	bound	HNF4a	Dog	Dog	1	up	nonCGI	FMR	30-8608497-8608505	0	noOverlap	36988	intergenic	HNF4a	1TF	HNF4a	1TF
493	17	36879046	36879392	17-36879219-36879220	8.77874	13.63943	1	1	90.47619	90.47619	Human,Macaque,Mouse,Rat,Dog	5	Dog	1	SpSpecificGains	DogSpecificGains	bound	HNF4a	Dog	Dog	1	up	nonCGI	FMR	17-36879047-36879055	0	noOverlap	15387	intron	HNF4a	1TF	HNF4a	1TF
494	X	32447419	32447765	X-32447592-32447593	5.8694	7.99793	1	1	25	25	Human,Macaque,Mouse,Rat,Dog	5	Dog	1	SpSpecificGains	DogSpecificGains	bound	HNF4a	Dog	Dog	NC	NC	nonCGI	FMR	X-32447446-32447454	0	Enhancers	32123175	intergenic	HNF4a	1TF	HNF4a	1TF
495	15	2717396	2717742	15-2717569-2717570	14.37661	28.11974	2	2	15.61086	15.61086	Human,Macaque,Mouse,Dog	4	Dog	1	SpSpecificGains	DogSpecificGains	bound	HNF4a	Dog	Dog	2	left	nonCGI	LMR	15-2717469-2717477	0	noOverlap	8236	exon	HNF4a	1TF	HNF4a	1TF
496	36	17402860	17403206	36-17403033-17403034	7.68455	19.36886	4	4	69.8946885	69.8946885	Human,Macaque,Dog	3	Dog	1	SpSpecificGains	DogSpecificGains	bound	HNF4a	Dog	Dog	1	up	nonCGI	FMR	36-17402925-17402933	0	Enhancers	48902	intron	HNF4a	1TF	HNF4a	1TF
497	30	28087414	28087760	30-28087587-28087588	13.27495	35.41576	3	3	11.6161616667	11.6161616667	Human,Macaque,Mouse,Rat,Dog	5	Dog	1	SpSpecificGains	DogSpecificGains	bound	HNF4a	Dog	Dog	2	left	nonCGI	LMR	30-28087421-28087429	0	Enhancers	14759	intron	CEBPA,HNF4a	2TFs	CEBPA,HNF4a	2TFs
498	9	32313163	32313509	9-32313336-32313337	37.80757	127.21291	2	2	31.302521	31.302521	Human,Macaque,Dog	3	Dog	1	SpSpecificGains	DogSpecificGains	bound	HNF4a	Dog	Dog	1	up	nonCGI	FMR	9-32313303-32313311	1	Enhancers	295206	intron	HNF4a	1TF	HNF4a	1TF
499	23	31235689	31236035	23-31235862-31235863	23.61879	56.90345	6	6	33.6939163333	33.6939163333	Human,Macaque,Mouse,Rat,Dog	5	Dog	1	SpSpecificGains	DogSpecificGains	bound	HNF4a	Dog	Dog	4	right	nonCGI	LMR	23-31235773-31235781	0	Enhancers	8738	intergenic	FoxA1,HNF4a	2TFs	FoxA1,HNF4a	2TFs
500	5	63654235	63654581	5-63654408-63654409	9.69536	23.05536	5	5	47.8991598	47.8991598	Human,Macaque,Dog	3	Dog	1	SpSpecificGains	DogSpecificGains	bound	HNF4a	Dog	Dog	2	left	nonCGI	LMR	5-63654289-63654297	0	Enhancers	4653	intergenic	CEBPA,HNF4a	2TFs	CEBPA,HNF4a	2TFs
501	14	39197774	39198120	14-39197947-39197948	10.37628	17.01571	2	2	28.888889	28.888889	Human,Macaque,Dog	3	Dog	1	SpSpecificGains	DogSpecificGains	bound	HNF4a	Dog	Dog	4	right	nonCGI	LMR	14-39197934-39197942	0	noOverlap	541533	intron	HNF4a	1TF	HNF4a	1TF
502	3	52186364	52186710	3-52186537-52186538	7.23473	13.08193	3	3	60	60	Human,Macaque,Dog	3	Dog	1	SpSpecificGains	DogSpecificGains	bound	HNF4a	Dog	Dog	1	up	nonCGI	FMR	3-52186388-52186396	0	Enhancers	30450423	intron	HNF4a	1TF	HNF4a	1TF
503	15	52217726	52218072	15-52217899-52217900	10.98389	19.71019	3	3	29.7243106667	29.7243106667	Human,Macaque,Mouse,Rat,Dog	5	Human,Macaque,Mouse,Dog	4	SpSpecificLoss	RatSpecificLoss	bound	HNF4a	Dog	Dog	3	flat	nonCGI	UMR	15-52217827-52217835	0	noOverlap	4487	intergenic	HNF4a	1TF	HNF4a	1TF
504	18	47251635	47251981	18-47251808-47251809	4.8729	9.25272	6	5	15.7346491667	18.881579	Human,Macaque,Dog	3	Dog	1	SpSpecificGains	DogSpecificGains	bound	HNF4a	Dog	Dog	1	up	nonCGI	LMR	18-47251703-47251711	0	primedEnhancers	113412	intron	HNF4a	1TF	HNF4a	1TF
505	5	78913563	78913909	5-78913736-78913737	19.60808	61.76504	10	10	34.9659352	34.9659352	Human,Macaque,Mouse,Rat,Dog	5	Dog	1	SpSpecificGains	DogSpecificGains	bound	HNF4a	Dog	Dog	1	up	nonCGI	LMR	5-78913642-78913650	0	primedEnhancers	303530	intron	CEBPA,HNF4a	2TFs	CEBPA,HNF4a	2TFs
506	26	14464220	14464566	26-14464393-14464394	14.13	29.90321	4	4	35.67948725	35.67948725	Macaque,Dog	2	Dog	1	SpSpecificGains	DogSpecificGains	bound	HNF4a	Dog	Dog	4	right	nonCGI	LMR	26-14464241-14464249	0	Enhancers	35525	intron	HNF4a	1TF	HNF4a	1TF
507	23	18374547	18374893	23-18374720-18374721	21.59842	45.92196	4	4	3.11355325	3.11355325	Human,Macaque,Dog	3	Dog	1	SpSpecificGains	DogSpecificGains	bound	HNF4a	Dog	Dog	3	flat	nonCGI	UMR	23-18374551-18374559	0	noOverlap	16546503	intron	FoxA1,HNF4a	2TFs	FoxA1,HNF4a	2TFs
508	15	55841197	55841543	15-55841370-55841371	15.51694	31.4537	0	0	0	0	Human,Macaque,Dog	3	Dog	1	SpSpecificGains	DogSpecificGains	bound	HNF4a	Dog	Dog	1	up	nonCGI	FMR	15-55841248-55841256	0	noOverlap	46276	intron	CEBPA,HNF4a	2TFs	CEBPA,HNF4a	2TFs
509	13	37533086	37533432	13-37533259-37533260	25.03155	66.86488	4	4	34.1666665	34.1666665	Mouse,Rat,Dog	3	Dog	1	SpSpecificGains	DogSpecificGains	bound	HNF4a	Dog	Dog	3	flat	nonCGI	UMR	13-37533094-37533102	0	noOverlap	20869	intergenic	CEBPA,HNF4a	2TFs	CEBPA,HNF4a	2TFs
510	6	19151746	19152092	6-19151919-19151920	13.55031	36.71734	6	3	30.0606071667	32.8582373333	Human,Macaque,Mouse,Rat,Dog	5	Dog	1	SpSpecificGains	DogSpecificGains	bound	HNF4a	Dog	Dog	2	left	nonCGI	LMR	6-19151909-19151917	0	Enhancers	50980	intron	CEBPA,HNF4a	2TFs	CEBPA,HNF4a	2TFs
511	9	48247157	48247503	9-48247330-48247331	30.27787	76.75339	2	2	32.2916665	32.2916665	Mouse,Rat,Dog	3	Dog	1	SpSpecificGains	DogSpecificGains	bound	HNF4a	Dog	Dog	1	up	nonCGI	FMR	9-48247176-48247184	0	primedEnhancers	25591	intron	HNF4a	1TF	HNF4a	1TF
512	X	10775354	10775700	X-10775527-10775528	17.05059	34.10775	4	4	17.559524	17.559524	Rat,Dog	2	Dog	1	SpSpecificGains	DogSpecificGains	bound	HNF4a	Dog	Dog	4	right	nonCGI	LMR	X-10775356-10775364	0	Enhancers	96583300	intergenic	CEBPA,FoxA1,HNF4a	3TFs	CEBPA,FoxA1,HNF4a	3TFs
513	4	47806696	47807042	4-47806869-47806870	24.01374	82.96936	3	3	22.186235	22.186235	Human,Macaque,Mouse,Rat,Dog	5	Dog	1	SpSpecificGains	DogSpecificGains	bound	HNF4a	Dog	Dog	3	flat	nonCGI	UMR	4-47806744-47806752	0	noOverlap	19325	intron	HNF4a	1TF	HNF4a	1TF
514	28	29944163	29944509	28-29944336-29944337	27.86869	100.46872	4	1	59.592046	53.846154	Human,Macaque,Mouse,Rat,Dog	5	Dog	1	SpSpecificGains	DogSpecificGains	bound	HNF4a	Dog	Dog	1	up	nonCGI	FMR	28-29944204-29944212	0	Enhancers	85505	exon	CEBPA,HNF4a	2TFs	CEBPA,HNF4a	2TFs
515	26	13758469	13758815	26-13758642-13758643	51.44896	140.60121	4	4	29.22926875	29.22926875	Human,Macaque,Mouse,Rat,Dog	5	Mouse,Rat,Dog	3	LineageLoss	PrimateLoss	bound	HNF4a	Dog	Dog	4	right	nonCGI	LMR	26-13758575-13758583	0	Enhancers	69102	intron	HNF4a	1TF	HNF4a	1TF
516	26	24469929	24470275	26-24470102-24470103	15.09908	28.51001	2	2	21.031746	21.031746	Human,Rat,Dog	3	Dog	1	SpSpecificGains	DogSpecificGains	bound	HNF4a	Dog	Dog	2	left	nonCGI	FMR	26-24470060-24470068	0	noOverlap	55734	intron	HNF4a	1TF	HNF4a	1TF
517	2	42816530	42816876	2-42816703-42816704	8.71712	23.51211	0	0	0	0	Human,Macaque,Mouse,Rat,Dog	5	Dog	1	SpSpecificGains	DogSpecificGains	bound	HNF4a	Dog	Dog	2	left	nonCGI	FMR	2-42816694-42816702	0	Enhancers	10719	intron	HNF4a	1TF	HNF4a	1TF
518	5	61331639	61331985	5-61331812-61331813	25.66586	89.2543	9	7	21.445652	20.6597158571	Human,Dog	2	Dog	1	SpSpecificGains	DogSpecificGains	bound	HNF4a	Dog	Dog	2	left	nonCGI	LMR	5-61331670-61331678	0	noOverlap	55272704	intron	FoxA1,HNF4a	2TFs	FoxA1,HNF4a	2TFs
519	6	21637617	21637963	6-21637790-21637791	8.49083	22.45656	9	6	39.4369403333	39.2483765	Rat,Dog	2	Dog	1	SpSpecificGains	DogSpecificGains	bound	HNF4a	Dog	Dog	2	left	nonCGI	LMR	6-21637653-21637661	0	noOverlap	126282	intron	HNF4a	1TF	HNF4a	1TF
520	27	27946067	27946413	27-27946240-27946241	14.99695	29.21611	3	3	53.0158726667	53.0158726667	Human,Macaque,Dog	3	Dog	1	SpSpecificGains	DogSpecificGains	bound	HNF4a	Dog	Dog	1	up	nonCGI	FMR	27-27946075-27946083	0	Enhancers	25154991	intron	HNF4a	1TF	HNF4a	1TF
521	20	50045601	50045947	20-50045774-50045775	32.50682	97.55208	6	6	34.3480603333	34.3480603333	Human,Macaque,Dog	3	Human,Macaque,Dog	3	LineageLoss	RodentLoss	bound	HNF4a	Dog	Dog	1	up	nonCGI	LMR	20-50045631-50045639	0	noOverlap	3570	intron	HNF4a	1TF	HNF4a	1TF
522	22	56528435	56528781	22-56528608-56528609	42.72102	111.30238	0	0	0	0	Mouse,Rat,Dog	3	Dog	1	SpSpecificGains	DogSpecificGains	bound	HNF4a	Dog	Dog	NC	NC	nonCGI	FMR	22-56528480-56528488	0	primedEnhancers	50876418	intron	CEBPA,HNF4a	2TFs	CEBPA,HNF4a	2TFs
523	2	68116293	68116639	2-68116466-68116467	24.5739	62.71514	14	14	43.8031413571	43.8031413571	Human,Macaque,Mouse,Rat,Dog	5	Dog	1	SpSpecificGains	DogSpecificGains	bound	HNF4a	Dog	Dog	4	right	nonCGI	UMR	2-68116298-68116306	0	Promoters	60098909	intergenic	CEBPA,CTCF,HNF4a	3TFs	CEBPA,HNF4a	2TFs
524	19	2661805	2662151	19-2661978-2661979	20.1333	46.90986	5	5	38.5076662	38.5076662	Human,Macaque,Dog	3	Dog	1	SpSpecificGains	DogSpecificGains	bound	HNF4a	Dog	Dog	1	up	nonCGI	LMR	19-2661974-2661982	0	noOverlap	5435	intron	HNF4a	1TF	HNF4a	1TF
525	17	15220332	15220678	17-15220505-15220506	33.65112	128.7269	6	5	33.9489848333	28.974076	Human,Macaque,Rat,Dog	4	Rat,Dog	2	evoDynamic	evoDynamic	bound	HNF4a	Dog	Dog	4	right	nonCGI	UMR	17-15220345-15220353	0	noOverlap	139580	intergenic	HNF4a	1TF	HNF4a	1TF
526	33	16594071	16594417	33-16594244-16594245	97.97517	363.84561	3	3	45.3703703333	45.3703703333	Human,Macaque,Mouse,Rat,Dog	5	Dog	1	SpSpecificGains	DogSpecificGains	bound	HNF4a	Dog	Dog	4	right	nonCGI	FMR	33-16594115-16594123	0	Enhancers	96869	intron	CEBPA,HNF4a	2TFs	CEBPA,HNF4a	2TFs
527	37	24986927	24987273	37-24987100-24987101	66.14249	231.55879	5	5	10.8888888	10.8888888	Human,Macaque,Mouse,Rat,Dog	5	Human,Dog	2	evoDynamic	evoDynamic	bound	HNF4a	Dog	Dog	3	flat	nonCGI	UMR	37-24987013-24987021	1	noOverlap	28790	intron	CEBPA,HNF4a	2TFs	CEBPA,HNF4a	2TFs
528	7	45739152	45739498	7-45739325-45739326	18.07741	37.44876	4	4	67.61877825	67.61877825	Human,Macaque,Mouse,Dog	4	Dog	1	SpSpecificGains	DogSpecificGains	bound	HNF4a	Dog	Dog	1	up	nonCGI	FMR	7-45739238-45739246	0	noOverlap	248722	intergenic	CEBPA,HNF4a	2TFs	CEBPA,HNF4a	2TFs
529	9	20921131	20921477	9-20921304-20921305	21.15152	51.57176	43	43	0.871855186047	0.871855186047	Human,Macaque,Mouse,Rat,Dog	5	Human,Macaque,Mouse,Rat,Dog	5	UltraCons	UltraCons	bound	HNF4a	Dog	Dog	3	flat	CGI	UMR	9-20921181-20921189	1	Promoters	25052	exon	HNF4a	1TF	HNF4a	1TF
530	4	41119589	41119935	4-41119762-41119763	24.98213	56.28109	0	0	0	0	Human,Macaque,Dog	3	Dog	1	SpSpecificGains	DogSpecificGains	bound	HNF4a	Dog	Dog	2	left	nonCGI	FMR	4-41119735-41119743	0	Enhancers	37018875	intron	HNF4a	1TF	HNF4a	1TF
531	7	42492933	42493279	7-42493106-42493107	47.67913	156.21019	5	5	23.434592	23.434592	Human,Macaque,Mouse,Dog	4	Macaque,Mouse,Dog	3	evoDynamic	evoDynamic	bound	HNF4a	Dog	Dog	2	left	nonCGI	UMR	7-42492949-42492957	0	Promoters	4385	intron	CEBPA,HNF4a	2TFs	CEBPA,HNF4a	2TFs
532	2	62980377	62980723	2-62980550-62980551	11.65182	22.82834	16	16	3.4123700625	3.4123700625	Human,Macaque,Mouse,Rat,Dog	5	Dog	1	SpSpecificGains	DogSpecificGains	bound	HNF4a	Dog	Dog	3	flat	nonCGI	UMR	2-62980434-62980442	0	Promoters	33202291	intergenic	CEBPA,CTCF,FoxA1,HNF4a	4TFs	CEBPA,FoxA1,HNF4a	3TFs
533	11	61871453	61871799	11-61871626-61871627	21.15786	46.05067	2	2	27.1634615	27.1634615	Human,Macaque,Rat,Dog	4	Dog	1	SpSpecificGains	DogSpecificGains	bound	HNF4a	Dog	Dog	NC	NC	nonCGI	FMR	11-61871582-61871590	0	noOverlap	55693636	intergenic	HNF4a	1TF	HNF4a	1TF
534	10	26545526	26545872	10-26545699-26545700	35.05976	214.41757	6	6	43.2323463333	43.2323463333	Human,Macaque,Mouse,Rat,Dog	5	Dog	1	SpSpecificGains	DogSpecificGains	bound	HNF4a	Dog	Dog	1	up	nonCGI	FMR	10-26545548-26545556	0	noOverlap	35831	intron	HNF4a	1TF	HNF4a	1TF
535	38	13493777	13494123	38-13493950-13493951	55.50931	198.41817	2	2	25.6923075	25.6923075	Human,Macaque,Dog	3	Dog	1	SpSpecificGains	DogSpecificGains	bound	HNF4a	Dog	Dog	1	up	nonCGI	FMR	38-13493803-13493811	0	Enhancers	62583	intron	CEBPA,FoxA1,HNF4a	3TFs	CEBPA,FoxA1,HNF4a	3TFs
536	28	6183860	6184206	28-6184033-6184034	39.32486	115.48277	1	1	35.294118	35.294118	Human,Macaque,Dog	3	Dog	1	SpSpecificGains	DogSpecificGains	bound	HNF4a	Dog	Dog	4	right	nonCGI	FMR	28-6183936-6183944	0	Enhancers	11856	intergenic	CEBPA,HNF4a	2TFs	CEBPA,HNF4a	2TFs
537	6	28510316	28510662	6-28510489-28510490	73.39756	268.91821	2	2	13.888889	13.888889	Mouse,Dog	2	Dog	1	SpSpecificGains	DogSpecificGains	bound	HNF4a	Dog	Dog	2	left	nonCGI	UMR	6-28510323-28510331	0	noOverlap	2620	intergenic	CEBPA,HNF4a	2TFs	CEBPA,HNF4a	2TFs
538	9	21874251	21874597	9-21874424-21874425	47.99849	148.44383	4	4	0	0	Mouse,Rat,Dog	3	Dog	1	SpSpecificGains	DogSpecificGains	bound	HNF4a	Dog	Dog	4	right	nonCGI	LMR	9-21874286-21874294	0	noOverlap	10484	intergenic	CTCF,HNF4a	2TFs	HNF4a	1TF
539	23	18889421	18889767	23-18889594-18889595	56.63308	169.7641	3	2	33.9351853333	35.625	Human,Macaque,Dog	3	Dog	1	SpSpecificGains	DogSpecificGains	bound	HNF4a	Dog	Dog	4	right	nonCGI	FMR	23-18889447-18889455	0	Enhancers	17024757	intergenic	CTCF,HNF4a	2TFs	HNF4a	1TF
540	17	39676053	39676399	17-39676226-39676227	33.64378	100.63467	3	1	54.0127086667	82.608696	Human,Macaque,Dog	3	Dog	1	SpSpecificGains	DogSpecificGains	bound	HNF4a	Dog	Dog	1	up	nonCGI	FMR	17-39676063-39676071	0	Enhancers	7797	intron	HNF4a	1TF	HNF4a	1TF
541	4	35107115	35107461	4-35107288-35107289	4.16727	4.91606	3	3	47.9166666667	47.9166666667	Human,Macaque,Dog	3	Dog	1	SpSpecificGains	DogSpecificGains	bound	HNF4a	Dog	Dog	1	up	nonCGI	FMR	4-35107146-35107154	0	noOverlap	88949	exon	HNF4a	1TF	HNF4a	1TF
542	26	17375477	17375823	26-17375650-17375651	16.00635	36.35255	4	4	61.66666675	61.66666675	Human,Macaque,Mouse,Rat,Dog	5	Dog	1	SpSpecificGains	DogSpecificGains	bound	HNF4a	Dog	Dog	1	up	nonCGI	FMR	26-17375509-17375517	0	noOverlap	9002	intergenic	HNF4a	1TF	HNF4a	1TF
543	18	44325846	44326192	18-44326019-44326020	7.83717	16.31975	3	3	50.477602	50.477602	Human,Macaque,Mouse,Dog	4	Dog	1	SpSpecificGains	DogSpecificGains	bound	HNF4a	Dog	Dog	2	left	nonCGI	FMR	18-44325873-44325881	0	primedEnhancers	126562	intergenic	HNF4a	1TF	HNF4a	1TF
544	27	37907870	37908216	27-37908043-37908044	6.7652	13.19086	3	3	34.047619	34.047619	Rat,Dog	2	Dog	1	SpSpecificGains	DogSpecificGains	bound	HNF4a	Dog	Dog	4	right	nonCGI	UMR	27-37907884-37907892	0	Promoters	34118021	exon	CEBPA,HNF4a	2TFs	CEBPA,HNF4a	2TFs
545	11	33380635	33380981	11-33380808-33380809	40.56395	121.19216	0	0	0	0	Human,Macaque,Mouse,Rat,Dog	5	Dog	1	SpSpecificGains	DogSpecificGains	bound	HNF4a	Dog	Dog	4	right	nonCGI	FMR	11-33380797-33380805	0	Enhancers	95882	intergenic	CEBPA,HNF4a	2TFs	CEBPA,HNF4a	2TFs
546	1	111958333	111958679	1-111958506-111958507	36.03216	92.32079	7	7	42.9854282857	42.9854282857	Human,Dog	2	Dog	1	SpSpecificGains	DogSpecificGains	bound	HNF4a	Dog	Dog	1	up	nonCGI	LMR	1-111958424-111958432	0	noOverlap	100016938	intergenic	CEBPA,HNF4a	2TFs	CEBPA,HNF4a	2TFs
547	13	21258158	21258504	13-21258331-21258332	50.47668	158.39996	6	5	42.7786486667	46.0402608	Human,Macaque,Mouse,Rat,Dog	5	Dog	1	SpSpecificGains	DogSpecificGains	bound	HNF4a	Dog	Dog	1	up	nonCGI	FMR	13-21258292-21258300	0	Enhancers	353021	intergenic	CEBPA,HNF4a	2TFs	CEBPA,HNF4a	2TFs
548	11	68553012	68553358	11-68553185-68553186	38.66183	199.30753	13	12	20.6959076154	20.4761221667	Human,Macaque,Mouse,Dog	4	Human,Macaque,Mouse,Dog	4	SpSpecificLoss	RatSpecificLoss	bound	HNF4a	Dog	Dog	4	right	nonCGI	UMR	11-68553180-68553188	1	Enhancers	132749	intergenic	CEBPA,FoxA1,HNF4a	3TFs	CEBPA,FoxA1,HNF4a	3TFs
549	30	22562638	22562984	30-22562811-22562812	60.10572	228.95268	4	2	29.070387	25.7931035	Human,Macaque,Dog	3	Dog	1	SpSpecificGains	DogSpecificGains	bound	HNF4a	Dog	Dog	4	right	nonCGI	FMR	30-22562653-22562661	0	Enhancers	22339631	intergenic	HNF4a	1TF	HNF4a	1TF
550	24	20467299	20467645	24-20467472-20467473	17.73826	42.87062	2	2	77.644231	77.644231	Human,Macaque,Dog	3	Dog	1	SpSpecificGains	DogSpecificGains	bound	HNF4a	Dog	Dog	2	left	nonCGI	FMR	24-20467319-20467327	0	Enhancers	9789	intergenic	HNF4a	1TF	HNF4a	1TF
551	17	31504379	31504725	17-31504552-31504553	9.91019	16.81457	5	5	23.7662864	23.7662864	Human,Macaque,Mouse,Rat,Dog	5	Dog	1	SpSpecificGains	DogSpecificGains	bound	HNF4a	Dog	Dog	2	left	nonCGI	LMR	17-31504475-31504483	0	noOverlap	65261	intergenic	HNF4a	1TF	HNF4a	1TF
552	26	17605329	17605675	26-17605502-17605503	18.23132	55.96021	5	2	53.2018252	59.5238095	Human,Macaque,Mouse,Rat,Dog	5	Dog	1	SpSpecificGains	DogSpecificGains	bound	HNF4a	Dog	Dog	1	up	nonCGI	FMR	26-17605395-17605403	0	Enhancers	1068	intron	CEBPA,HNF4a	2TFs	CEBPA,HNF4a	2TFs
553	18	42457945	42458291	18-42458118-42458119	13.97014	26.04243	2	2	55.8823525	55.8823525	Human,Macaque,Mouse,Rat,Dog	5	Dog	1	SpSpecificGains	DogSpecificGains	bound	HNF4a	Dog	Dog	2	left	nonCGI	LMR	18-42458003-42458011	0	Enhancers	58130	intron	CEBPA,FoxA1,HNF4a	3TFs	CEBPA,FoxA1,HNF4a	3TFs
554	30	27491151	27491497	30-27491324-27491325	55.147	196.42499	5	5	69.8606062	69.8606062	Human,Macaque,Dog	3	Dog	1	SpSpecificGains	DogSpecificGains	bound	HNF4a	Dog	Dog	1	up	nonCGI	FMR	30-27491302-27491310	0	Enhancers	233203	intron	HNF4a	1TF	HNF4a	1TF
555	23	18806402	18806748	23-18806575-18806576	13.09272	24.52958	0	0	0	0	Human,Macaque,Mouse,Rat,Dog	5	Dog	1	SpSpecificGains	DogSpecificGains	bound	HNF4a	Dog	Dog	4	right	nonCGI	FMR	23-18806439-18806447	0	noOverlap	16941738	intergenic	CEBPA,HNF4a	2TFs	CEBPA,HNF4a	2TFs
556	5	64580882	64581228	5-64581055-64581056	27.86869	100.46872	5	5	46.6596636	46.6596636	Human,Macaque,Dog	3	Human,Dog	2	evoDynamic	evoDynamic	bound	HNF4a	Dog	Dog	4	right	nonCGI	UMR	5-64580886-64580894	0	noOverlap	10134	intron	HNF4a	1TF	HNF4a	1TF
557	15	3088155	3088501	15-3088328-3088329	30.6551	83.05424	2	2	39.154412	39.154412	Human,Macaque,Dog	3	Human,Macaque,Dog	3	LineageLoss	RodentLoss	bound	HNF4a	Dog	Dog	1	up	nonCGI	FMR	15-3088170-3088178	0	Enhancers	27528274	intergenic	HNF4a	1TF	HNF4a	1TF
558	7	65454004	65454350	7-65454177-65454178	43.86819	132.75314	3	3	30.150242	30.150242	Human,Macaque,Mouse,Rat,Dog	5	Dog	1	SpSpecificGains	DogSpecificGains	bound	HNF4a	Dog	Dog	4	right	nonCGI	FMR	7-65454012-65454020	0	primedEnhancers	156905	intergenic	CEBPA,HNF4a	2TFs	CEBPA,HNF4a	2TFs
559	1	75428288	75428634	1-75428461-75428462	31.10403	85.29688	3	3	34.848485	34.848485	Human,Macaque,Dog	3	Human,Dog	2	evoDynamic	evoDynamic	bound	HNF4a	Dog	Dog	1	up	nonCGI	FMR	1-75428420-75428428	0	noOverlap	21256440	intergenic	HNF4a	1TF	HNF4a	1TF
560	10	45704108	45704454	10-45704281-45704282	15.32561	55.88245	11	8	20.4324084545	28.094561625	Human,Macaque,Dog	3	Dog	1	SpSpecificGains	DogSpecificGains	bound	HNF4a	Dog	Dog	4	right	nonCGI	LMR	10-45704203-45704211	0	Enhancers	324948	intergenic	CTCF,HNF4a	2TFs	HNF4a	1TF
561	26	9189597	9189943	26-9189770-9189771	14.95606	31.36613	7	7	17.4350648571	17.4350648571	Macaque,Dog	2	Dog	1	SpSpecificGains	DogSpecificGains	bound	HNF4a	Dog	Dog	3	flat	nonCGI	UMR	26-9189727-9189735	0	noOverlap	1183	intergenic	CEBPA,HNF4a	2TFs	CEBPA,HNF4a	2TFs
562	26	12067596	12067942	26-12067769-12067770	27.57793	92.78976	12	10	25.0550225833	25.2478453	Human,Macaque,Mouse,Rat,Dog	5	Dog	1	SpSpecificGains	DogSpecificGains	bound	HNF4a	Dog	Dog	4	right	nonCGI	UMR	26-12067618-12067626	0	Promoters	358678	intron	HNF4a	1TF	HNF4a	1TF
563	27	7369668	7370014	27-7369841-7369842	7.68474	13.25249	4	0	32.084481	0	Human,Dog	2	Human,Dog	2	evoDynamic	evoDynamic	bound	HNF4a	Dog	Dog	2	left	nonCGI	LMR	27-7369727-7369735	0	Enhancers	69994413	intron	CEBPA,HNF4a	2TFs	CEBPA,HNF4a	2TFs
564	6	39396851	39397197	6-39397024-39397025	17.71249	83.00423	27	27	4.39753659259	4.39753659259	Human,Macaque,Mouse,Rat,Dog	5	Mouse,Dog	2	evoDynamic	evoDynamic	bound	HNF4a	Dog	Dog	2	left	CGI	UMR	6-39396868-39396876	0	Promoters	20363	intron	HNF4a	1TF	HNF4a	1TF
565	1	109643106	109643452	1-109643279-109643280	11.23057	19.44868	22	22	0.303030318182	0.303030318182	Human,Macaque,Mouse,Rat,Dog	5	Dog	1	SpSpecificGains	DogSpecificGains	bound	HNF4a	Dog	Dog	3	flat	CGI	UMR	1-109643237-109643245	0	Promoters	494	intergenic	HNF4a	1TF	HNF4a	1TF
566	12	6189589	6189935	12-6189762-6189763	17.35062	36.94445	2	2	45	45	Human,Macaque,Mouse,Dog	4	Dog	1	SpSpecificGains	DogSpecificGains	bound	HNF4a	Dog	Dog	4	right	nonCGI	LMR	12-6189627-6189635	0	noOverlap	19944229	intergenic	HNF4a	1TF	HNF4a	1TF
567	28	6090848	6091194	28-6091021-6091022	8.86929	19.6141	4	4	51.09351425	51.09351425	Human,Macaque,Mouse,Rat,Dog	5	Mouse,Rat,Dog	3	LineageLoss	PrimateLoss	bound	HNF4a	Dog	Dog	1	up	nonCGI	FMR	28-6090854-6090862	0	Enhancers	5318	intergenic	CEBPA,HNF4a	2TFs	CEBPA,HNF4a	2TFs
568	15	3792406	3792752	15-3792579-3792580	26.52091	70.0571	2	2	18.6813185	18.6813185	Human,Dog	2	Dog	1	SpSpecificGains	DogSpecificGains	bound	HNF4a	Dog	Dog	1	up	nonCGI	FMR	15-3792455-3792463	0	noOverlap	20855	intron	CTCF,HNF4a	2TFs	HNF4a	1TF
569	25	34144083	34144429	25-34144256-34144257	15.32561	55.88245	4	4	23.9159545	23.9159545	Human,Macaque,Mouse,Rat,Dog	5	Dog	1	SpSpecificGains	DogSpecificGains	bound	HNF4a	Dog	Dog	2	left	nonCGI	LMR	25-34144211-34144219	0	Enhancers	17748	intron	CEBPA,HNF4a	2TFs	CEBPA,HNF4a	2TFs
570	23	37987612	37987958	23-37987785-37987786	52.95486	168.46414	4	4	37.605733	37.605733	Human,Dog	2	Dog	1	SpSpecificGains	DogSpecificGains	bound	HNF4a	Dog	Dog	3	flat	nonCGI	LMR	23-37987639-37987647	0	Enhancers	116000	intron	FoxA1,HNF4a	2TFs	FoxA1,HNF4a	2TFs
571	23	37324648	37324994	23-37324821-37324822	18.12212	42.87062	5	5	27.6907302	27.6907302	Human,Macaque,Dog	3	Human,Dog	2	evoDynamic	evoDynamic	bound	HNF4a	Dog	Dog	4	right	nonCGI	LMR	23-37324701-37324709	0	Enhancers	27547	intron	CEBPA,HNF4a	2TFs	CEBPA,HNF4a	2TFs
572	24	42503068	42503414	24-42503241-42503242	29.52081	108.63637	7	7	29.63352	29.63352	Human,Macaque,Mouse,Rat,Dog	5	Dog	1	SpSpecificGains	DogSpecificGains	bound	HNF4a	Dog	Dog	4	right	nonCGI	LMR	24-42503112-42503120	0	Enhancers	1743220	intron	HNF4a	1TF	HNF4a	1TF
573	7	10652519	10652865	7-10652692-10652693	17.84728	40.4363	13	13	37.4435650769	37.4435650769	Human,Macaque,Dog	3	Dog	1	SpSpecificGains	DogSpecificGains	bound	HNF4a	Dog	Dog	1	up	CGI	LMR	7-10652536-10652544	0	noOverlap	29478	intron	HNF4a	1TF	HNF4a	1TF
574	24	14001783	14002129	24-14001956-14001957	11.07212	27.84701	1	0	29.72973	0	Human,Macaque,Dog	3	Dog	1	SpSpecificGains	DogSpecificGains	bound	HNF4a	Dog	Dog	4	right	nonCGI	LMR	24-14001833-14001841	0	Enhancers	6244	intergenic	CEBPA,CTCF,HNF4a	3TFs	HNF4a	1TF
575	20	32090561	32090907	20-32090734-32090735	36.30702	114.43494	6	6	49.0810358333	49.0810358333	Human,Macaque,Dog	3	Dog	1	SpSpecificGains	DogSpecificGains	bound	HNF4a	Dog	Dog	4	right	nonCGI	LMR	20-32090611-32090619	0	primedEnhancers	28885282	intron	HNF4a	1TF	HNF4a	1TF
576	1	67134659	67135005	1-67134832-67134833	20.19758	48.33522	0	0	0	0	Human,Macaque,Mouse,Rat,Dog	5	Human,Dog	2	evoDynamic	evoDynamic	bound	HNF4a	Dog	Dog	1	up	nonCGI	FMR	1-67134815-67134823	0	Enhancers	60020072	intergenic	HNF4a	1TF	HNF4a	1TF
577	26	13359851	13360197	26-13360024-13360025	21.58461	51.3688	1	1	26.923077	26.923077	Human,Macaque,Dog	3	Dog	1	SpSpecificGains	DogSpecificGains	bound	HNF4a	Dog	Dog	4	right	nonCGI	LMR	26-13359902-13359910	0	Enhancers	329339	intergenic	CEBPA,HNF4a	2TFs	CEBPA,HNF4a	2TFs
578	2	77972586	77972932	2-77972759-77972760	25.79165	59.97948	3	3	60.7351713333	60.7351713333	Human,Macaque,Dog	3	Dog	1	SpSpecificGains	DogSpecificGains	bound	HNF4a	Dog	Dog	1	up	nonCGI	FMR	2-77972657-77972665	0	primedEnhancers	70079668	intron	CEBPA,HNF4a	2TFs	CEBPA,HNF4a	2TFs
579	20	41663168	41663514	20-41663341-41663342	16.30384	47.49498	3	3	26.5873016667	26.5873016667	Human,Macaque,Dog	3	Dog	1	SpSpecificGains	DogSpecificGains	bound	HNF4a	Dog	Dog	1	up	nonCGI	FMR	20-41663196-41663204	0	Enhancers	74725	intergenic	HNF4a	1TF	HNF4a	1TF
580	35	21062609	21062955	35-21062782-21062783	18.86004	44.76029	11	7	27.6483898182	27.2569934286	Human,Macaque,Mouse,Rat,Dog	5	Dog	1	SpSpecificGains	DogSpecificGains	bound	HNF4a	Dog	Dog	4	right	nonCGI	LMR	35-21062679-21062687	0	Enhancers	148194	intergenic	CEBPA,HNF4a	2TFs	CEBPA,HNF4a	2TFs
581	2	31598587	31598933	2-31598760-31598761	27.66524	65.78055	11	11	10.4118925455	10.4118925455	Human,Macaque,Mouse,Rat,Dog	5	Mouse,Rat,Dog	3	LineageLoss	PrimateLoss	bound	HNF4a	Dog	Dog	3	flat	nonCGI	UMR	2-31598712-31598720	0	noOverlap	15686645	intergenic	CEBPA,FoxA1,HNF4a	3TFs	CEBPA,FoxA1,HNF4a	3TFs
582	2	31655133	31655479	2-31655306-31655307	8.44735	14.04584	7	5	0	0	Human,Macaque,Mouse,Rat,Dog	5	Dog	1	SpSpecificGains	DogSpecificGains	bound	HNF4a	Dog	Dog	3	flat	nonCGI	UMR	2-31655328-31655336	0	Promoters	15149101	intron	CEBPA,HNF4a	2TFs	CEBPA,HNF4a	2TFs
583	20	13841698	13842044	20-13841871-13841872	17.564	35.77065	1	1	10.526316	10.526316	Human,Mouse,Rat,Dog	4	Dog	1	SpSpecificGains	DogSpecificGains	bound	HNF4a	Dog	Dog	NC	NC	nonCGI	FMR	20-13841774-13841782	0	primedEnhancers	222352	intergenic	HNF4a	1TF	HNF4a	1TF
584	16	43963490	43963836	16-43963663-43963664	15.78212	34.33554	1	1	35.714286	35.714286	Macaque,Mouse,Rat,Dog	4	Macaque,Dog	2	evoDynamic	evoDynamic	bound	HNF4a	Dog	Dog	1	up	nonCGI	FMR	16-43963554-43963562	0	noOverlap	871119	intergenic	CEBPA,HNF4a	2TFs	CEBPA,HNF4a	2TFs
585	31	31688002	31688348	31-31688175-31688176	14.95606	31.36613	4	4	35.52617525	35.52617525	Mouse,Dog	2	Dog	1	SpSpecificGains	DogSpecificGains	bound	HNF4a	Dog	Dog	2	left	nonCGI	LMR	31-31688096-31688104	0	noOverlap	9556	intergenic	HNF4a	1TF	HNF4a	1TF
586	22	27872135	27872481	22-27872308-27872309	27.31876	62.30184	2	2	8.3333335	8.3333335	Human,Macaque,Mouse,Rat,Dog	5	Dog	1	SpSpecificGains	DogSpecificGains	bound	HNF4a	Dog	Dog	NC	NC	nonCGI	FMR	22-27872148-27872156	0	noOverlap	704542	intron	HNF4a	1TF	HNF4a	1TF
587	20	45783122	45783468	20-45783295-45783296	82.28001	293.94836	33	33	0.252525242424	0.252525242424	Human,Macaque,Mouse,Rat,Dog	5	Dog	1	SpSpecificGains	DogSpecificGains	bound	HNF4a	Dog	Dog	3	flat	CGI	UMR	20-45783182-45783190	1	Promoters	42649	exon	HNF4a	1TF	HNF4a	1TF
588	11	22648151	22648497	11-22648324-22648325	11.23879	21.46579	23	22	0.228832956522	0.239234454545	Human,Macaque,Mouse,Rat,Dog	5	Macaque,Dog	2	evoDynamic	evoDynamic	bound	HNF4a	Dog	Dog	3	flat	CGI	UMR	11-22648157-22648165	0	Promoters	91914	intron	CTCF,HNF4a	2TFs	HNF4a	1TF
589	14	3341567	3341913	14-3341740-3341741	58.73729	193.02937	1	1	40.909091	40.909091	Human,Macaque,Dog	3	Dog	1	SpSpecificGains	DogSpecificGains	bound	HNF4a	Dog	Dog	4	right	nonCGI	UMR	14-3341635-3341643	0	Enhancers	30073211	intron	HNF4a	1TF	HNF4a	1TF
590	15	33408484	33408830	15-33408657-33408658	90.69141	334.64041	16	8	19.448856	22.968096875	Human,Macaque,Dog	3	Human,Dog	2	evoDynamic	evoDynamic	bound	HNF4a	Dog	Dog	4	right	nonCGI	UMR	15-33408507-33408515	0	noOverlap	173585	intron	CEBPA,FoxA1,HNF4a	3TFs	CEBPA,FoxA1,HNF4a	3TFs
591	18	38821282	38821628	18-38821455-38821456	49.59467	155.01538	11	9	42.3132243636	45.2645502222	Human,Macaque,Mouse,Rat,Dog	5	Dog	1	SpSpecificGains	DogSpecificGains	bound	HNF4a	Dog	Dog	4	right	nonCGI	LMR	18-38821287-38821295	0	Enhancers	4959	intron	HNF4a	1TF	HNF4a	1TF
592	1	71134641	71134987	1-71134814-71134815	79.3866	270.29709	7	7	20.9576254286	20.9576254286	Human,Macaque,Dog	3	Dog	1	SpSpecificGains	DogSpecificGains	bound	HNF4a	Dog	Dog	4	right	nonCGI	LMR	1-71134688-71134696	1	Enhancers	60474864	intron	HNF4a	1TF	HNF4a	1TF
593	15	30155247	30155593	15-30155420-30155421	72.8187	226.38213	1	1	0	0	Human,Macaque,Mouse,Rat,Dog	5	Human,Macaque,Dog	3	LineageLoss	RodentLoss	bound	HNF4a	Dog	Dog	3	flat	nonCGI	LMR	15-30155271-30155279	0	Enhancers	27141581	intergenic	CEBPA,FoxA1,HNF4a	3TFs	CEBPA,FoxA1,HNF4a	3TFs
594	14	48628955	48629301	14-48629128-48629129	10.91102	20.05056	10	10	34.4465023	34.4465023	Human,Macaque,Mouse,Rat,Dog	5	Dog	1	SpSpecificGains	DogSpecificGains	bound	HNF4a	Dog	Dog	1	up	nonCGI	LMR	14-48629013-48629021	0	noOverlap	7134	intron	HNF4a	1TF	HNF4a	1TF
595	15	6649143	6649489	15-6649316-6649317	17.80379	69.33846	3	3	44.6031746667	44.6031746667	Human,Macaque,Mouse,Rat,Dog	5	Dog	1	SpSpecificGains	DogSpecificGains	bound	HNF4a	Dog	Dog	1	up	nonCGI	FMR	15-6649158-6649166	0	Enhancers	62364	intron	CEBPA,HNF4a	2TFs	CEBPA,HNF4a	2TFs
596	18	42885963	42886309	18-42886136-42886137	9.34946	15.59519	11	11	11.7272120909	11.7272120909	Human,Rat,Dog	3	Dog	1	SpSpecificGains	DogSpecificGains	bound	HNF4a	Dog	Dog	3	flat	nonCGI	UMR	18-42886090-42886098	1	Promoters	72270	intron	HNF4a	1TF	HNF4a	1TF
597	24	2668540	2668886	24-2668713-2668714	14.54303	31.36613	0	0	0	0	Human,Macaque,Mouse,Rat,Dog	5	Dog	1	SpSpecificGains	DogSpecificGains	bound	HNF4a	Dog	Dog	NC	NC	nonCGI	LMR	24-2668597-2668605	0	Enhancers	23995300	intergenic	HNF4a	1TF	HNF4a	1TF
598	24	46635278	46635624	24-46635451-46635452	16.22432	31.91248	6	6	57.1375151667	57.1375151667	Human,Macaque,Mouse,Rat,Dog	5	Dog	1	SpSpecificGains	DogSpecificGains	bound	HNF4a	Dog	Dog	1	up	nonCGI	FMR	24-46635286-46635294	0	Enhancers	610	intron	HNF4a	1TF	HNF4a	1TF
599	1	106739293	106739639	1-106739466-106739467	10.57576	32.38011	16	16	4.3618126875	4.3618126875	Human,Macaque,Mouse,Rat,Dog	5	Mouse,Rat,Dog	3	LineageLoss	PrimateLoss	bound	HNF4a	Dog	Dog	3	flat	nonCGI	UMR	1-106739349-106739357	0	Promoters	27512	intron	CEBPA,HNF4a	2TFs	CEBPA,HNF4a	2TFs
600	23	3477051	3477397	23-3477224-3477225	8.34758	13.72868	2	1	42.580645	40	Human,Macaque,Dog	3	Dog	1	SpSpecificGains	DogSpecificGains	bound	HNF4a	Dog	Dog	1	up	nonCGI	FMR	23-3477199-3477207	0	primedEnhancers	31287363	intron	HNF4a	1TF	HNF4a	1TF
601	28	31555292	31555638	28-31555465-31555466	24.47447	54.47628	3	3	23.4126986667	23.4126986667	Human,Macaque,Dog	3	Dog	1	SpSpecificGains	DogSpecificGains	bound	HNF4a	Dog	Dog	1	up	nonCGI	FMR	28-31555457-31555465	0	primedEnhancers	143671	intron	CEBPA,HNF4a	2TFs	CEBPA,HNF4a	2TFs
602	1	114740262	114740608	1-114740435-114740436	19.76825	45.58514	7	7	22.8081232857	22.8081232857	Human,Macaque,Mouse,Rat,Dog	5	Rat,Dog	2	evoDynamic	evoDynamic	bound	HNF4a	Dog	Dog	2	left	nonCGI	LMR	1-114740388-114740396	0	Enhancers	145	intron	CEBPA,HNF4a	2TFs	CEBPA,HNF4a	2TFs
603	9	14012681	14013027	9-14012854-14012855	17.10473	41.18596	5	2	55.2780486	59.770115	Human,Macaque,Mouse,Rat,Dog	5	Dog	1	SpSpecificGains	DogSpecificGains	bound	HNF4a	Dog	Dog	1	up	nonCGI	FMR	9-14012685-14012693	1	Enhancers	45051	intergenic	HNF4a	1TF	HNF4a	1TF
604	5	37480522	37480868	5-37480695-37480696	22.39061	54.84914	3	3	39.6996336667	39.6996336667	Human,Macaque,Mouse,Rat,Dog	5	Dog	1	SpSpecificGains	DogSpecificGains	bound	HNF4a	Dog	Dog	1	up	nonCGI	FMR	5-37480524-37480532	0	primedEnhancers	501916	intron	HNF4a	1TF	HNF4a	1TF
605	15	2176106	2176452	15-2176279-2176280	16.86014	51.18481	6	6	42.2314413333	42.2314413333	Mouse,Rat,Dog	3	Dog	1	SpSpecificGains	DogSpecificGains	bound	HNF4a	Dog	Dog	4	right	nonCGI	LMR	15-2176263-2176271	0	noOverlap	83092	intergenic	HNF4a	1TF	HNF4a	1TF
606	16	43940683	43941029	16-43940856-43940857	17.68061	54.52854	8	8	20.76488075	20.76488075	Macaque,Mouse,Rat,Dog	4	Dog	1	SpSpecificGains	DogSpecificGains	bound	HNF4a	Dog	Dog	2	left	nonCGI	LMR	16-43940741-43940749	1	Enhancers	848312	intergenic	CEBPA,HNF4a	2TFs	CEBPA,HNF4a	2TFs
607	1	1025679	1026025	1-1025852-1025853	36.51725	105.06595	9	7	21.9780585556	20.910565	Macaque,Mouse,Dog	3	Dog	1	SpSpecificGains	DogSpecificGains	bound	HNF4a	Dog	Dog	4	right	nonCGI	LMR	1-1025683-1025691	0	Enhancers	101513445	intergenic	HNF4a	1TF	HNF4a	1TF
608	27	3113376	3113722	27-3113549-3113550	11.23879	21.46579	6	6	8.51648366667	8.51648366667	Human,Macaque,Dog	3	Dog	1	SpSpecificGains	DogSpecificGains	bound	HNF4a	Dog	Dog	4	right	nonCGI	LMR	27-3113464-3113472	0	Enhancers	8523	intergenic	CTCF,HNF4a	2TFs	HNF4a	1TF
609	5	61762056	61762402	5-61762229-61762230	51.77082	153.10052	6	4	39.3780163333	34.08866975	Human,Macaque,Mouse,Rat,Dog	5	Mouse,Dog	2	evoDynamic	evoDynamic	bound	HNF4a	Dog	Dog	2	left	nonCGI	UMR	5-61762103-61762111	0	noOverlap	125908	intergenic	HNF4a	1TF	HNF4a	1TF
610	X	13648451	13648797	X-13648624-13648625	9.14465	20.74566	8	8	50.819597	50.819597	Human,Macaque,Mouse,Rat,Dog	5	Mouse,Dog	2	evoDynamic	evoDynamic	bound	HNF4a	Dog	Dog	1	up	nonCGI	FMR	X-13648456-13648464	0	noOverlap	159936	intron	HNF4a	1TF	HNF4a	1TF
611	30	29288754	29289100	30-29288927-29288928	25.00755	66.46544	5	5	0	0	Human,Macaque,Dog	3	Dog	1	SpSpecificGains	DogSpecificGains	bound	HNF4a	Dog	Dog	2	left	nonCGI	LMR	30-29288819-29288827	0	Promoters	40616	intergenic	CEBPA,CTCF,HNF4a	3TFs	CEBPA,HNF4a	2TFs
612	20	42051682	42052028	20-42051855-42051856	15.87952	42.56478	4	4	46.395392	46.395392	Human,Macaque,Mouse,Rat,Dog	5	Macaque,Dog	2	evoDynamic	evoDynamic	bound	HNF4a	Dog	Dog	1	up	nonCGI	FMR	20-42051704-42051712	0	noOverlap	5284	intron	HNF4a	1TF	HNF4a	1TF
613	37	24998314	24998660	37-24998487-24998488	26.49193	94.02785	10	9	26.8032582	29.781398	Human,Macaque,Mouse,Rat,Dog	5	Dog	1	SpSpecificGains	DogSpecificGains	bound	HNF4a	Dog	Dog	3	flat	nonCGI	LMR	37-24998354-24998362	0	noOverlap	40177	intron	CEBPA,HNF4a	2TFs	CEBPA,HNF4a	2TFs
614	5	67392667	67393013	5-67392840-67392841	66.74084	251.37393	9	8	21.5799447778	20.761812875	Human,Macaque,Dog	3	Dog	1	SpSpecificGains	DogSpecificGains	bound	HNF4a	Dog	Dog	2	left	nonCGI	UMR	5-67392708-67392716	0	Enhancers	211688	intergenic	CEBPA,FoxA1,HNF4a	3TFs	CEBPA,FoxA1,HNF4a	3TFs
615	27	33916079	33916425	27-33916252-33916253	13.82566	38.02962	0	0	0	0	Human,Macaque,Mouse,Rat,Dog	5	Dog	1	SpSpecificGains	DogSpecificGains	bound	HNF4a	Dog	Dog	1	up	nonCGI	FMR	27-33916114-33916122	0	Enhancers	126522	intron	HNF4a	1TF	HNF4a	1TF
616	1	113378967	113379313	1-113379140-113379141	8.94473	16.84102	11	11	33.7408814545	33.7408814545	Human,Macaque,Mouse,Rat,Dog	5	Mouse,Dog	2	evoDynamic	evoDynamic	bound	HNF4a	Dog	Dog	4	right	nonCGI	LMR	1-113379077-113379085	0	Enhancers	122	exon	FoxA1,HNF4a	2TFs	FoxA1,HNF4a	2TFs
617	14	48318978	48319324	14-48319151-48319152	54.58511	164.89661	4	4	42.99935375	42.99935375	Human,Macaque,Dog	3	Dog	1	SpSpecificGains	DogSpecificGains	bound	HNF4a	Dog	Dog	1	up	nonCGI	LMR	14-48319002-48319010	0	Enhancers	265677	intron	CEBPA,HNF4a	2TFs	CEBPA,HNF4a	2TFs
618	8	53816651	53816997	8-53816824-53816825	9.86287	15.59519	1	1	35	35	Human,Macaque,Dog	3	Dog	1	SpSpecificGains	DogSpecificGains	bound	HNF4a	Dog	Dog	4	right	nonCGI	FMR	8-53816815-53816823	0	Enhancers	90963	intron	CEBPA,HNF4a	2TFs	CEBPA,HNF4a	2TFs
619	22	16299172	16299518	22-16299345-16299346	12.94332	22.94587	1	1	21.428571	21.428571	Human,Macaque,Dog	3	Dog	1	SpSpecificGains	DogSpecificGains	bound	HNF4a	Dog	Dog	1	up	nonCGI	FMR	22-16299228-16299236	0	noOverlap	10699	intron	HNF4a	1TF	HNF4a	1TF
620	8	64308438	64308784	8-64308611-64308612	40.2882	122.44383	10	10	32.0050504	32.0050504	Human,Macaque,Mouse,Rat,Dog	5	Dog	1	SpSpecificGains	DogSpecificGains	bound	HNF4a	Dog	Dog	4	right	nonCGI	LMR	8-64308539-64308547	0	Enhancers	187682	intron	FoxA1,HNF4a	2TFs	FoxA1,HNF4a	2TFs
621	24	29346201	29346547	24-29346374-29346375	15.47778	44.74292	6	5	23.7717866667	26.026144	Human,Macaque,Mouse,Rat,Dog	5	Dog	1	SpSpecificGains	DogSpecificGains	bound	HNF4a	Dog	Dog	2	left	nonCGI	LMR	24-29346295-29346303	0	noOverlap	64030	intergenic	HNF4a	1TF	HNF4a	1TF
622	16	35616434	35616780	16-35616607-35616608	33.1294	93.16363	5	5	44.4529914	44.4529914	Human,Macaque,Mouse,Rat,Dog	5	Macaque,Dog	2	evoDynamic	evoDynamic	bound	HNF4a	Dog	Dog	2	left	nonCGI	LMR	16-35616474-35616482	0	Enhancers	36849	intron	CEBPA,HNF4a	2TFs	CEBPA,HNF4a	2TFs
623	5	58036226	58036572	5-58036399-58036400	52.70486	299.12573	16	16	25.532547625	25.532547625	Human,Macaque,Dog	3	Human,Macaque,Dog	3	LineageLoss	RodentLoss	bound	HNF4a	Dog	Dog	3	flat	nonCGI	UMR	5-58036232-58036240	1	Promoters	305856	intron	HNF4a	1TF	HNF4a	1TF
624	9	32350178	32350524	9-32350351-32350352	31.51216	87.08604	1	1	14.285714	14.285714	Human,Macaque,Dog	3	Dog	1	SpSpecificGains	DogSpecificGains	bound	HNF4a	Dog	Dog	1	up	nonCGI	FMR	9-32350219-32350227	0	noOverlap	332221	intron	HNF4a	1TF	HNF4a	1TF
625	9	46733095	46733441	9-46733268-46733269	21.97758	53.20546	5	5	53.7132866	53.7132866	Human,Macaque,Dog	3	Dog	1	SpSpecificGains	DogSpecificGains	bound	HNF4a	Dog	Dog	1	up	nonCGI	FMR	9-46733097-46733105	0	noOverlap	85043	intron	CEBPA,HNF4a	2TFs	CEBPA,HNF4a	2TFs
626	38	14925629	14925975	38-14925802-14925803	6.69546	10.19656	5	5	33.166833	33.166833	Human,Macaque,Mouse,Rat,Dog	5	Dog	1	SpSpecificGains	DogSpecificGains	bound	HNF4a	Dog	Dog	1	up	nonCGI	FMR	38-14925668-14925676	0	noOverlap	61631	exon	CEBPA,HNF4a	2TFs	CEBPA,HNF4a	2TFs
627	30	15202120	15202466	30-15202293-15202294	36.40975	105.33708	6	6	14.6338385	14.6338385	Human,Macaque,Mouse,Rat,Dog	5	Dog	1	SpSpecificGains	DogSpecificGains	bound	HNF4a	Dog	Dog	4	right	nonCGI	UMR	30-15202136-15202144	0	noOverlap	13630	intergenic	HNF4a	1TF	HNF4a	1TF
628	4	66668107	66668453	4-66668280-66668281	13.17123	26.0564	7	7	74.1145701429	74.1145701429	Human,Macaque,Mouse,Rat,Dog	5	Macaque,Mouse,Rat,Dog	4	SpSpecificLoss	HumanSpecificLoss	bound	HNF4a	Dog	Dog	1	up	nonCGI	FMR	4-66668128-66668136	0	noOverlap	34535	intron	HNF4a	1TF	HNF4a	1TF
629	10	56072326	56072672	10-56072499-56072500	13.48737	27.32357	9	9	54.9005374444	54.9005374444	Human,Macaque,Dog	3	Dog	1	SpSpecificGains	DogSpecificGains	bound	HNF4a	Dog	Dog	1	up	nonCGI	FMR	10-56072383-56072391	0	Enhancers	100700	intergenic	HNF4a	1TF	HNF4a	1TF
630	1	37095229	37095575	1-37095402-37095403	43.23442	113.35669	2	2	32.647059	32.647059	Human,Macaque,Mouse,Rat,Dog	5	Dog	1	SpSpecificGains	DogSpecificGains	bound	HNF4a	Dog	Dog	4	right	nonCGI	LMR	1-37095291-37095299	0	Enhancers	28614	intron	CEBPA,HNF4a	2TFs	CEBPA,HNF4a	2TFs
631	2	31397850	31398196	2-31398023-31398024	16.22069	33.40779	0	0	0	0	Human,Macaque,Mouse,Rat,Dog	5	Dog	1	SpSpecificGains	DogSpecificGains	bound	HNF4a	Dog	Dog	4	right	nonCGI	FMR	2-31397977-31397985	0	noOverlap	17451928	intron	HNF4a	1TF	HNF4a	1TF
632	26	18171776	18172122	26-18171949-18171950	61.30537	186.83353	0	0	0	0	Human,Macaque,Dog	3	Dog	1	SpSpecificGains	DogSpecificGains	bound	HNF4a	Dog	Dog	1	up	nonCGI	FMR	26-18171800-18171808	0	Enhancers	11064	intron	HNF4a	1TF	HNF4a	1TF
633	X	6386998	6387344	X-6387171-6387172	15.32561	55.88245	14	14	37.4901882143	37.4901882143	Human,Macaque,Dog	3	Dog	1	SpSpecificGains	DogSpecificGains	bound	HNF4a	Dog	Dog	1	up	CGI	LMR	X-6387045-6387053	0	Enhancers	86205	intron	CEBPA,HNF4a	2TFs	CEBPA,HNF4a	2TFs
634	24	3366306	3366652	24-3366479-3366480	33.47895	87.87157	0	0	0	0	Human,Macaque,Mouse,Rat,Dog	5	Dog	1	SpSpecificGains	DogSpecificGains	bound	HNF4a	Dog	Dog	1	up	nonCGI	FMR	24-3366389-3366397	0	noOverlap	30260359	intron	HNF4a	1TF	HNF4a	1TF
635	20	19825130	19825476	20-19825303-19825304	8.65673	14.79533	8	8	36.3559735	36.3559735	Macaque,Dog	2	Dog	1	SpSpecificGains	DogSpecificGains	bound	HNF4a	Dog	Dog	2	left	nonCGI	LMR	20-19825176-19825184	0	Enhancers	171469	intergenic	CEBPA,HNF4a	2TFs	CEBPA,HNF4a	2TFs
636	4	59201207	59201553	4-59201380-59201381	18.98361	48.14575	9	4	62.2915428889	70.49910875	Human,Macaque,Mouse,Rat,Dog	5	Dog	1	SpSpecificGains	DogSpecificGains	bound	HNF4a	Dog	Dog	1	up	nonCGI	FMR	4-59201233-59201241	0	Enhancers	53285265	intron	HNF4a	1TF	HNF4a	1TF
637	30	7306540	7306886	30-7306713-7306714	73.94939	269.06403	8	3	6.29423175	8.508772	Macaque,Mouse,Rat,Dog	4	Dog	1	SpSpecificGains	DogSpecificGains	bound	HNF4a	Dog	Dog	3	flat	nonCGI	UMR	30-7306720-7306728	0	Enhancers	47402	intron	CEBPA,FoxA1,HNF4a	3TFs	CEBPA,FoxA1,HNF4a	3TFs
638	20	48678582	48678928	20-48678755-48678756	14.75625	27.93024	38	30	0.274195526316	0.243147666667	Human,Macaque,Dog	3	Dog	1	SpSpecificGains	DogSpecificGains	bound	HNF4a	Dog	Dog	3	flat	CGI	UMR	20-48678589-48678597	0	Promoters	10583	intergenic	HNF4a	1TF	HNF4a	1TF
639	28	6688055	6688401	28-6688228-6688229	7.47424	11.73966	12	12	0	0	Human,Macaque,Rat,Dog	4	Dog	1	SpSpecificGains	DogSpecificGains	bound	HNF4a	Dog	Dog	3	flat	nonCGI	UMR	28-6688144-6688152	0	Promoters	272542	intron	CEBPA,FoxA1,HNF4a	3TFs	CEBPA,FoxA1,HNF4a	3TFs
640	9	32107625	32107971	9-32107798-32107799	31.47728	85.92523	13	13	26.7709524615	26.7709524615	Human,Macaque,Mouse,Rat,Dog	5	Dog	1	SpSpecificGains	DogSpecificGains	bound	HNF4a	Dog	Dog	2	left	nonCGI	UMR	9-32107805-32107813	0	Enhancers	89668	intron	HNF4a	1TF	HNF4a	1TF
641	17	38736706	38737052	17-38736879-38736880	12.30094	22.99978	1	1	85.714286	85.714286	Human,Macaque,Mouse,Rat,Dog	5	Mouse,Dog	2	evoDynamic	evoDynamic	bound	HNF4a	Dog	Dog	1	up	nonCGI	FMR	17-38736779-38736787	0	noOverlap	135970	intron	HNF4a	1TF	HNF4a	1TF
642	23	11970595	11970941	23-11970768-11970769	27.79043	155.48013	19	15	2.61861168421	3.09468593333	Human,Macaque,Dog	3	Human,Dog	2	evoDynamic	evoDynamic	bound	HNF4a	Dog	Dog	3	flat	CGI	UMR	23-11970665-11970673	0	Promoters	1749	intergenic	CTCF,HNF4a	2TFs	HNF4a	1TF
643	1	46100170	46100516	1-46100343-46100344	31.68293	84.80023	2	2	38.8888885	38.8888885	Human,Macaque,Dog	3	Dog	1	SpSpecificGains	DogSpecificGains	bound	HNF4a	Dog	Dog	4	right	nonCGI	FMR	1-46100264-46100272	0	noOverlap	14864212	intergenic	CEBPA,HNF4a	2TFs	CEBPA,HNF4a	2TFs
644	23	11265481	11265827	23-11265654-11265655	7.64834	12.94386	4	4	19.50574725	19.50574725	Human,Macaque,Mouse,Rat,Dog	5	Dog	1	SpSpecificGains	DogSpecificGains	bound	HNF4a	Dog	Dog	2	left	nonCGI	LMR	23-11265498-11265506	1	Enhancers	88936	intergenic	FoxA1,HNF4a	2TFs	FoxA1,HNF4a	2TFs
645	11	22064241	22064587	11-22064414-22064415	18.23132	55.96021	2	2	36.904762	36.904762	Human,Macaque,Mouse,Rat,Dog	5	Dog	1	SpSpecificGains	DogSpecificGains	bound	HNF4a	Dog	Dog	2	left	nonCGI	LMR	11-22064345-22064353	0	primedEnhancers	99970956	intron	CEBPA,FoxA1,HNF4a	3TFs	CEBPA,FoxA1,HNF4a	3TFs
646	28	32067462	32067808	28-32067635-32067636	9.34946	15.59519	0	0	0	0	Mouse,Rat,Dog	3	Dog	1	SpSpecificGains	DogSpecificGains	bound	HNF4a	Dog	Dog	1	up	nonCGI	FMR	28-32067619-32067627	0	Enhancers	41112	exon	CEBPA,HNF4a	2TFs	CEBPA,HNF4a	2TFs
647	5	40937743	40938089	5-40937916-40937917	19.3605	47.85782	5	5	16.5123282	16.5123282	Human,Macaque,Dog	3	Dog	1	SpSpecificGains	DogSpecificGains	bound	HNF4a	Dog	Dog	2	left	nonCGI	LMR	5-40937773-40937781	0	Enhancers	18497	intergenic	HNF4a	1TF	HNF4a	1TF
648	18	36509378	36509724	18-36509551-36509552	15.36909	32.84373	2	2	24.7474745	24.7474745	Human,Macaque,Mouse,Rat,Dog	5	Dog	1	SpSpecificGains	DogSpecificGains	bound	HNF4a	Dog	Dog	3	flat	nonCGI	LMR	18-36509433-36509441	0	Enhancers	485271	intergenic	FoxA1,HNF4a	2TFs	FoxA1,HNF4a	2TFs
649	15	44289194	44289540	15-44289367-44289368	12.47788	24.2093	6	6	20.7491581667	20.7491581667	Human,Dog	2	Human,Dog	2	evoDynamic	evoDynamic	bound	HNF4a	Dog	Dog	2	left	nonCGI	LMR	15-44289266-44289274	0	primedEnhancers	68260	intergenic	HNF4a	1TF	HNF4a	1TF
650	7	30279578	30279924	7-30279751-30279752	13.57388	26.03649	21	16	0	0	Mouse,Rat,Dog	3	Mouse,Dog	2	evoDynamic	evoDynamic	bound	HNF4a	Dog	Dog	3	flat	CGI	UMR	7-30279684-30279692	1	Promoters	29977108	intron	HNF4a	1TF	HNF4a	1TF
651	7	20744526	20744872	7-20744699-20744700	14.53262	33.07397	2	2	29.909091	29.909091	Human,Macaque,Mouse,Rat,Dog	5	Dog	1	SpSpecificGains	DogSpecificGains	bound	HNF4a	Dog	Dog	1	up	nonCGI	FMR	7-20744694-20744702	0	noOverlap	44382	intron	HNF4a	1TF	HNF4a	1TF
652	11	26245622	26245968	11-26245795-26245796	19.91243	46.73289	4	4	31.592158	31.592158	Human,Macaque,Dog	3	Dog	1	SpSpecificGains	DogSpecificGains	bound	HNF4a	Dog	Dog	1	up	nonCGI	FMR	11-26245679-26245687	0	Enhancers	102609	intron	CEBPA,HNF4a	2TFs	CEBPA,HNF4a	2TFs
653	20	40245290	40245636	20-40245463-40245464	39.56779	129.07277	2	2	24.431818	24.431818	Human,Macaque,Mouse,Rat,Dog	5	Mouse,Rat,Dog	3	LineageLoss	PrimateLoss	bound	HNF4a	Dog	Dog	3	flat	nonCGI	UMR	20-40245292-40245300	0	noOverlap	1061	intron	HNF4a	1TF	HNF4a	1TF
654	21	16148477	16148823	21-16148650-16148651	19.05738	60.30239	2	1	30.574713	34.482759	Human,Macaque,Dog	3	Dog	1	SpSpecificGains	DogSpecificGains	bound	HNF4a	Dog	Dog	2	left	nonCGI	LMR	21-16148490-16148498	0	Enhancers	4534410	intron	HNF4a	1TF	HNF4a	1TF
655	11	58149468	58149814	11-58149641-58149642	13.71697	28.4555	2	2	42.982456	42.982456	Human,Macaque,Mouse,Rat,Dog	5	Mouse,Dog	2	evoDynamic	evoDynamic	bound	HNF4a	Dog	Dog	4	right	nonCGI	LMR	11-58149494-58149502	0	noOverlap	20345	intergenic	HNF4a	1TF	HNF4a	1TF
656	18	18475887	18476233	18-18476060-18476061	33.1294	93.16363	1	1	59.090909	59.090909	Human,Macaque,Dog	3	Macaque,Dog	2	evoDynamic	evoDynamic	bound	HNF4a	Dog	Dog	NC	NC	nonCGI	FMR	18-18475959-18475967	0	primedEnhancers	10294999	intron	HNF4a	1TF	HNF4a	1TF
657	21	4996900	4997246	21-4997073-4997074	68.05876	224.23509	5	5	12.0885548	12.0885548	Human,Macaque,Dog	3	Dog	1	SpSpecificGains	DogSpecificGains	bound	HNF4a	Dog	Dog	2	left	nonCGI	LMR	21-4997036-4997044	1	Enhancers	9979516	intron	HNF4a	1TF	HNF4a	1TF
658	8	62195381	62195727	8-62195554-62195555	19.4994	45.14154	1	1	84.615385	84.615385	Human,Macaque,Mouse,Rat,Dog	5	Dog	1	SpSpecificGains	DogSpecificGains	bound	HNF4a	Dog	Dog	1	up	nonCGI	FMR	8-62195478-62195486	0	noOverlap	38684	intron	HNF4a	1TF	HNF4a	1TF
659	5	15170471	15170817	5-15170644-15170645	16.64781	35.77028	21	21	1.25697719048	1.25697719048	Human,Macaque,Mouse,Rat,Dog	5	Dog	1	SpSpecificGains	DogSpecificGains	bound	HNF4a	Dog	Dog	3	flat	CGI	UMR	5-15170553-15170561	0	Promoters	8970	intron	HNF4a	1TF	HNF4a	1TF
660	14	13593670	13594016	14-13593843-13593844	22.18468	47.81036	3	3	59.4246033333	59.4246033333	Rat,Dog	2	Dog	1	SpSpecificGains	DogSpecificGains	bound	HNF4a	Dog	Dog	NC	NC	nonCGI	FMR	14-13593711-13593719	0	Enhancers	118435	intron	CEBPA,HNF4a	2TFs	CEBPA,HNF4a	2TFs
661	6	41959882	41960228	6-41960055-41960056	8.09758	21.41391	2	2	16.6666665	16.6666665	Human,Macaque,Mouse,Rat,Dog	5	Dog	1	SpSpecificGains	DogSpecificGains	bound	HNF4a	Dog	Dog	4	right	nonCGI	LMR	6-41960028-41960036	0	Enhancers	29511	intron	CEBPA,HNF4a	2TFs	CEBPA,HNF4a	2TFs
662	1	87847291	87847637	1-87847464-87847465	85.57014	269.67578	1	1	27.272727	27.272727	Mouse,Rat,Dog	3	Dog	1	SpSpecificGains	DogSpecificGains	bound	HNF4a	Dog	Dog	NC	NC	nonCGI	FMR	1-87847359-87847367	0	noOverlap	60455	intron	CEBPA,HNF4a	2TFs	CEBPA,HNF4a	2TFs
663	21	12227784	12228130	21-12227957-12227958	29.41213	78.79804	3	2	19.399315	21.2864725	Human,Macaque,Mouse,Rat,Dog	5	Dog	1	SpSpecificGains	DogSpecificGains	bound	HNF4a	Dog	Dog	2	left	nonCGI	LMR	21-12227918-12227926	0	primedEnhancers	458433	intergenic	HNF4a	1TF	HNF4a	1TF
664	1	72078530	72078876	1-72078703-72078704	69.55898	251.92123	4	4	17.5869565	17.5869565	Human,Macaque,Dog	3	Human,Macaque,Dog	3	LineageLoss	RodentLoss	bound	HNF4a	Dog	Dog	2	left	nonCGI	LMR	1-72078534-72078542	0	Enhancers	51345711	intergenic	CEBPA,HNF4a	2TFs	CEBPA,HNF4a	2TFs
665	1	20689215	20689561	1-20689388-20689389	17.85308	37.79182	2	2	37.7470355	37.7470355	Human,Macaque,Mouse,Rat,Dog	5	Dog	1	SpSpecificGains	DogSpecificGains	bound	HNF4a	Dog	Dog	1	up	nonCGI	FMR	1-20689387-20689395	0	primedEnhancers	33025	intergenic	HNF4a	1TF	HNF4a	1TF
666	7	32099179	32099525	7-32099352-32099353	17.05059	34.10775	2	2	26.494565	26.494565	Human,Dog	2	Dog	1	SpSpecificGains	DogSpecificGains	bound	HNF4a	Dog	Dog	NC	NC	nonCGI	LMR	7-32099196-32099204	0	Enhancers	245750	intron	CEBPA,HNF4a	2TFs	CEBPA,HNF4a	2TFs
667	22	30994270	30994616	22-30994443-30994444	41.71548	126.09462	4	4	3.84615375	3.84615375	Human,Macaque,Dog	3	Macaque,Dog	2	evoDynamic	evoDynamic	bound	HNF4a	Dog	Dog	3	flat	nonCGI	LMR	22-30994285-30994293	0	Enhancers	119900	intergenic	CEBPA,HNF4a	2TFs	CEBPA,HNF4a	2TFs
668	5	64577196	64577542	5-64577369-64577370	54.67928	182.6981	4	4	61.8793705	61.8793705	Human,Macaque,Dog	3	Dog	1	SpSpecificGains	DogSpecificGains	bound	HNF4a	Dog	Dog	2	left	nonCGI	LMR	5-64577208-64577216	0	noOverlap	6448	intron	CEBPA,HNF4a	2TFs	CEBPA,HNF4a	2TFs
669	5	75417312	75417658	5-75417485-75417486	39.43354	160.01036	3	2	50.2801123333	35.714286	Mouse,Rat,Dog	3	Dog	1	SpSpecificGains	DogSpecificGains	bound	HNF4a	Dog	Dog	1	up	nonCGI	FMR	5-75417327-75417335	0	primedEnhancers	104120	intron	CEBPA,HNF4a	2TFs	CEBPA,HNF4a	2TFs
670	21	21450181	21450527	21-21450354-21450355	30.83149	74.44653	0	0	0	0	Rat,Dog	2	Dog	1	SpSpecificGains	DogSpecificGains	bound	HNF4a	Dog	Dog	NC	NC	nonCGI	FMR	21-21450310-21450318	0	Enhancers	28536	exon	CEBPA,HNF4a	2TFs	CEBPA,HNF4a	2TFs
671	36	18594460	18594806	36-18594633-18594634	49.23759	154.40425	7	7	25.0434664286	25.0434664286	Human,Macaque,Mouse,Rat,Dog	5	Dog	1	SpSpecificGains	DogSpecificGains	bound	HNF4a	Dog	Dog	4	right	nonCGI	LMR	36-18594461-18594469	0	primedEnhancers	52468	intron	HNF4a	1TF	HNF4a	1TF
672	12	7361984	7362330	12-7362157-7362158	59.97638	197.17686	0	0	0	0	Human,Macaque,Mouse,Rat,Dog	5	Human,Macaque,Dog	3	LineageLoss	RodentLoss	bound	HNF4a	Dog	Dog	3	flat	nonCGI	LMR	12-7362166-7362174	0	Enhancers	65127453	intron	HNF4a	1TF	HNF4a	1TF
673	13	4203088	4203434	13-4203261-4203262	19.84133	64.11498	6	6	30.8965925	30.8965925	Human,Macaque,Dog	3	Dog	1	SpSpecificGains	DogSpecificGains	bound	HNF4a	Dog	Dog	2	left	nonCGI	LMR	13-4203199-4203207	0	Enhancers	29960122	intergenic	HNF4a	1TF	HNF4a	1TF
674	12	35581612	35581958	12-35581785-35581786	21.00467	48.54887	24	24	0.38949275	0.38949275	Human,Dog	2	Dog	1	SpSpecificGains	DogSpecificGains	bound	HNF4a	Dog	Dog	3	flat	CGI	UMR	12-35581653-35581661	0	Promoters	382	intergenic	HNF4a	1TF	HNF4a	1TF
675	20	46884640	46884986	20-46884813-46884814	16.02849	47.49498	1	1	50	50	Human,Macaque,Mouse,Rat,Dog	5	Macaque,Dog	2	evoDynamic	evoDynamic	bound	HNF4a	Dog	Dog	2	left	nonCGI	LMR	20-46884704-46884712	0	noOverlap	83768	intergenic	CEBPA,FoxA1,HNF4a	3TFs	CEBPA,FoxA1,HNF4a	3TFs
676	6	21391059	21391405	6-21391232-21391233	58.32425	190.96115	9	6	13.5433076667	14.8882445	Human,Macaque,Mouse,Rat,Dog	5	Dog	1	SpSpecificGains	DogSpecificGains	bound	HNF4a	Dog	Dog	4	right	nonCGI	UMR	6-21391132-21391140	0	noOverlap	142391	intron	FoxA1,HNF4a	2TFs	FoxA1,HNF4a	2TFs
677	12	7191272	7191618	12-7191445-7191446	23.45983	54.55014	1	1	40	40	Human,Macaque,Mouse,Rat,Dog	5	Dog	1	SpSpecificGains	DogSpecificGains	bound	HNF4a	Dog	Dog	2	left	nonCGI	LMR	12-7191335-7191343	0	Enhancers	64618127	intron	CEBPA,HNF4a	2TFs	CEBPA,HNF4a	2TFs
678	25	45159156	45159502	25-45159329-45159330	52.54183	168.46414	8	8	27.361589	27.361589	Macaque,Dog	2	Dog	1	SpSpecificGains	DogSpecificGains	bound	HNF4a	Dog	Dog	4	right	nonCGI	LMR	25-45159224-45159232	0	noOverlap	14876	intron	HNF4a	1TF	HNF4a	1TF
679	1	83130689	83131035	1-83130862-83130863	21.59091	49.3997	2	2	40.922619	40.922619	Human,Macaque,Mouse,Rat,Dog	5	Dog	1	SpSpecificGains	DogSpecificGains	bound	HNF4a	Dog	Dog	1	up	nonCGI	FMR	1-83130745-83130753	0	Enhancers	80144659	intron	CEBPA,HNF4a	2TFs	CEBPA,HNF4a	2TFs
680	17	15293178	15293524	17-15293351-15293352	4.3303	8.71601	4	4	45.4451345	45.4451345	Mouse,Rat,Dog	3	Dog	1	SpSpecificGains	DogSpecificGains	bound	HNF4a	Dog	Dog	1	up	nonCGI	FMR	17-15293282-15293290	0	Enhancers	33355	intron	CEBPA,FoxA1,HNF4a	3TFs	CEBPA,FoxA1,HNF4a	3TFs
681	26	5740430	5740776	26-5740603-5740604	48.23632	133.01384	4	4	41.5384615	41.5384615	Rat,Dog	2	Dog	1	SpSpecificGains	DogSpecificGains	bound	HNF4a	Dog	Dog	2	left	nonCGI	FMR	26-5740471-5740479	0	noOverlap	38134	intergenic	CEBPA,FoxA1,HNF4a	3TFs	CEBPA,FoxA1,HNF4a	3TFs
682	31	38641468	38641814	31-38641641-38641642	22.9926	52.82253	13	10	29.5420813077	27.4047057	Human,Macaque,Mouse,Rat,Dog	5	Dog	1	SpSpecificGains	DogSpecificGains	bound	HNF4a	Dog	Dog	1	up	nonCGI	LMR	31-38641478-38641486	0	primedEnhancers	82839	intron	CEBPA,FoxA1,HNF4a	3TFs	CEBPA,FoxA1,HNF4a	3TFs
683	10	45709452	45709798	10-45709625-45709626	20.56898	46.90986	15	15	6.08480413333	6.08480413333	Human,Macaque,Dog	3	Dog	1	SpSpecificGains	DogSpecificGains	bound	HNF4a	Dog	Dog	4	right	nonCGI	LMR	10-45709457-45709465	0	Enhancers	330292	intergenic	CEBPA,HNF4a	2TFs	CEBPA,HNF4a	2TFs
684	1	52331003	52331349	1-52331176-52331177	5.3239	6.95301	6	6	67.5986841667	67.5986841667	Human,Macaque,Dog	3	Dog	1	SpSpecificGains	DogSpecificGains	bound	HNF4a	Dog	Dog	2	left	nonCGI	LMR	1-52331094-52331102	0	Enhancers	29143649	intergenic	CTCF,HNF4a	2TFs	HNF4a	1TF
685	6	10900148	10900494	6-10900321-10900322	64.96548	225.9539	2	2	47.3214285	47.3214285	Human,Macaque,Rat,Dog	4	Dog	1	SpSpecificGains	DogSpecificGains	bound	HNF4a	Dog	Dog	1	up	nonCGI	FMR	6-10900199-10900207	0	noOverlap	83576	intergenic	CTCF,HNF4a	2TFs	HNF4a	1TF
686	28	11544041	11544387	28-11544214-11544215	14.95606	31.36613	7	7	49.8613514286	49.8613514286	Human,Macaque,Mouse,Rat,Dog	5	Dog	1	SpSpecificGains	DogSpecificGains	bound	HNF4a	Dog	Dog	2	left	nonCGI	UMR	28-11544047-11544055	1	noOverlap	128888	intron	HNF4a	1TF	HNF4a	1TF
687	11	54742994	54743340	11-54743167-54743168	32.25733	89.53097	3	3	37.516869	37.516869	Mouse,Rat,Dog	3	Dog	1	SpSpecificGains	DogSpecificGains	bound	HNF4a	Dog	Dog	1	up	nonCGI	FMR	11-54743043-54743051	0	primedEnhancers	67015	intergenic	HNF4a	1TF	HNF4a	1TF
688	1	18964044	18964390	1-18964217-18964218	16.02377	30.82987	4	4	5.35714275	5.35714275	Human,Macaque,Mouse,Rat,Dog	5	Dog	1	SpSpecificGains	DogSpecificGains	bound	HNF4a	Dog	Dog	2	left	nonCGI	LMR	1-18964071-18964079	0	noOverlap	10007358	intron	CTCF,FoxA1,HNF4a	3TFs	FoxA1,HNF4a	2TFs
689	15	41455367	41455713	15-41455540-41455541	38.08577	111.70403	3	3	42.4242423333	42.4242423333	Human,Macaque,Mouse,Rat,Dog	5	Rat,Dog	2	evoDynamic	evoDynamic	bound	HNF4a	Dog	Dog	2	left	nonCGI	FMR	15-41455466-41455474	0	Enhancers	179573	intron	CEBPA,HNF4a	2TFs	CEBPA,HNF4a	2TFs
690	24	43145106	43145452	24-43145279-43145280	15.6555	36.80207	2	2	60.3846155	60.3846155	Human,Macaque,Mouse,Rat,Dog	5	Dog	1	SpSpecificGains	DogSpecificGains	bound	HNF4a	Dog	Dog	1	up	nonCGI	FMR	24-43145128-43145136	0	primedEnhancers	6657	intron	HNF4a	1TF	HNF4a	1TF
691	14	41628673	41629019	14-41628846-41628847	10.41273	18.79928	0	0	0	0	Human,Macaque,Dog	3	Dog	1	SpSpecificGains	DogSpecificGains	bound	HNF4a	Dog	Dog	4	right	nonCGI	FMR	14-41628689-41628697	0	noOverlap	69254	intron	CEBPA,HNF4a	2TFs	CEBPA,HNF4a	2TFs
692	15	3251723	3252069	15-3251896-3251897	63.03341	222.63031	7	2	38.7142965714	40.7190635	Mouse,Rat,Dog	3	Dog	1	SpSpecificGains	DogSpecificGains	bound	HNF4a	Dog	Dog	2	left	nonCGI	LMR	15-3251741-3251749	0	noOverlap	9160	intron	CEBPA,HNF4a	2TFs	CEBPA,HNF4a	2TFs
693	14	42224132	42224478	14-42224305-42224306	12.71356	23.89163	2	2	42.1296295	42.1296295	Human,Macaque,Mouse,Rat,Dog	5	Mouse,Rat,Dog	3	LineageLoss	PrimateLoss	bound	HNF4a	Dog	Dog	1	up	nonCGI	FMR	14-42224160-42224168	0	Enhancers	6393	intron	CEBPA,HNF4a	2TFs	CEBPA,HNF4a	2TFs
694	17	24328178	24328524	17-24328351-24328352	14.13	29.90321	2	2	77.272727	77.272727	Human,Macaque,Mouse,Rat,Dog	5	Dog	1	SpSpecificGains	DogSpecificGains	bound	HNF4a	Dog	Dog	1	up	nonCGI	FMR	17-24328187-24328195	0	primedEnhancers	199606	intergenic	FoxA1,HNF4a	2TFs	FoxA1,HNF4a	2TFs
695	4	86594298	86594644	4-86594471-86594472	20.59682	45.04297	12	12	12.8839286667	12.8839286667	Human,Macaque,Mouse,Rat,Dog	5	Mouse,Dog	2	evoDynamic	evoDynamic	bound	HNF4a	Dog	Dog	4	right	nonCGI	UMR	4-86594395-86594403	0	noOverlap	77940831	intergenic	HNF4a	1TF	HNF4a	1TF
696	8	43721870	43722216	8-43722043-43722044	21.71698	52.77274	2	1	32.183908	31.034483	Human,Macaque,Mouse,Rat,Dog	5	Human,Macaque,Mouse,Rat,Dog	5	UltraCons	UltraCons	bound	HNF4a	Dog	Dog	1	up	nonCGI	FMR	8-43721903-43721911	0	primedEnhancers	39353310	intron	HNF4a	1TF	HNF4a	1TF
697	14	54647948	54648294	14-54648121-54648122	18.07741	37.44876	2	2	49	49	Human,Macaque,Mouse,Dog	4	Dog	1	SpSpecificGains	DogSpecificGains	bound	HNF4a	Dog	Dog	NC	NC	nonCGI	FMR	14-54647964-54647972	0	noOverlap	584179	intron	HNF4a	1TF	HNF4a	1TF
698	1	108467512	108467858	1-108467685-108467686	28.17304	75.27847	2	1	31.625	32	Human,Macaque,Dog	3	Human,Dog	2	evoDynamic	evoDynamic	bound	HNF4a	Dog	Dog	4	right	nonCGI	LMR	1-108467562-108467570	0	primedEnhancers	6136	intron	HNF4a	1TF	HNF4a	1TF
699	28	25464613	25464959	28-25464786-25464787	59.08756	180.31184	7	7	8.93557428571	8.93557428571	Human,Macaque,Dog	3	Human,Macaque,Dog	3	LineageLoss	RodentLoss	bound	HNF4a	Dog	Dog	3	flat	nonCGI	UMR	28-25464650-25464658	0	noOverlap	23074	intron	CEBPA,HNF4a	2TFs	CEBPA,HNF4a	2TFs
700	9	48879276	48879622	9-48879449-48879450	9.17364	16.21722	16	16	55.6910916875	55.6910916875	Human,Macaque,Mouse,Rat,Dog	5	Mouse,Dog	2	evoDynamic	evoDynamic	bound	HNF4a	Dog	Dog	1	up	nonCGI	LMR	9-48879329-48879337	0	noOverlap	14900	intron	HNF4a	1TF	HNF4a	1TF
701	29	9480965	9481311	29-9481138-9481139	17.84728	40.4363	4	4	31.373369	31.373369	Human,Macaque,Mouse,Rat,Dog	5	Dog	1	SpSpecificGains	DogSpecificGains	bound	HNF4a	Dog	Dog	2	left	nonCGI	LMR	29-9481133-9481141	0	Enhancers	52816	intron	HNF4a	1TF	HNF4a	1TF
702	3	17696107	17696453	3-17696280-17696281	67.82395	230.86087	15	4	16.841065	20.0001595	Human,Macaque,Dog	3	Dog	1	SpSpecificGains	DogSpecificGains	bound	HNF4a	Dog	Dog	4	right	nonCGI	UMR	3-17696114-17696122	0	Promoters	16926620	exon	HNF4a	1TF	HNF4a	1TF
703	28	10353637	10353983	28-10353810-10353811	4.3803	7.66459	6	6	89.9035086667	89.9035086667	Human,Macaque,Dog	3	Dog	1	SpSpecificGains	DogSpecificGains	bound	HNF4a	Dog	Dog	1	up	nonCGI	FMR	28-10353652-10353660	0	noOverlap	93320	intron	HNF4a	1TF	HNF4a	1TF
704	30	26753629	26753975	30-26753802-26753803	4.62124	6.6833	2	2	67.5	67.5	Human,Macaque,Dog	3	Dog	1	SpSpecificGains	DogSpecificGains	bound	HNF4a	Dog	Dog	NC	NC	nonCGI	FMR	30-26753751-26753759	0	noOverlap	30298	intron	HNF4a	1TF	HNF4a	1TF
705	2	3146497	3146843	2-3146670-3146671	17.04201	34.79966	1	0	54.83871	0	Macaque,Dog	2	Dog	1	SpSpecificGains	DogSpecificGains	bound	HNF4a	Dog	Dog	1	up	nonCGI	FMR	2-3146520-3146528	0	noOverlap	11497570	intergenic	HNF4a	1TF	HNF4a	1TF
706	24	9293181	9293527	24-9293354-9293355	28.4194	103.72061	5	4	24.414757	27.39344625	Human,Macaque,Mouse,Rat,Dog	5	Dog	1	SpSpecificGains	DogSpecificGains	bound	HNF4a	Dog	Dog	3	flat	nonCGI	UMR	24-9293207-9293215	0	noOverlap	9200251	intron	CEBPA,HNF4a	2TFs	CEBPA,HNF4a	2TFs
707	2	75631343	75631689	2-75631516-75631517	60.21931	220.56412	7	7	1.42857142857	1.42857142857	Macaque,Mouse,Rat,Dog	4	Mouse,Dog	2	evoDynamic	evoDynamic	bound	HNF4a	Dog	Dog	4	right	nonCGI	LMR	2-75631347-75631355	0	noOverlap	70021608	intergenic	CEBPA,HNF4a	2TFs	CEBPA,HNF4a	2TFs
708	1	31039277	31039623	1-31039450-31039451	33.47966	81.30676	1	1	46.153846	46.153846	Human,Dog	2	Dog	1	SpSpecificGains	DogSpecificGains	bound	HNF4a	Dog	Dog	3	flat	nonCGI	LMR	1-31039449-31039457	0	Enhancers	30015398	intergenic	CEBPA,CTCF,HNF4a	3TFs	CEBPA,HNF4a	2TFs
709	6	33253968	33254314	6-33254141-33254142	33.03249	84.93717	9	9	19.4317883333	19.4317883333	Human,Macaque,Mouse,Rat,Dog	5	Dog	1	SpSpecificGains	DogSpecificGains	bound	HNF4a	Dog	Dog	4	right	nonCGI	UMR	6-33254057-33254065	0	noOverlap	102502	intergenic	CEBPA,HNF4a	2TFs	CEBPA,HNF4a	2TFs
710	7	77629256	77629602	7-77629429-77629430	11.48596	23.25025	9	9	56.3977494444	56.3977494444	Mouse,Dog	2	Dog	1	SpSpecificGains	DogSpecificGains	bound	HNF4a	Dog	Dog	1	up	nonCGI	FMR	7-77629336-77629344	0	Enhancers	12893	intron	CEBPA,CTCF,HNF4a	3TFs	CEBPA,HNF4a	2TFs
711	7	65174430	65174776	7-65174603-65174604	29.41213	78.79804	2	2	64.5833335	64.5833335	Human,Dog	2	Dog	1	SpSpecificGains	DogSpecificGains	bound	HNF4a	Dog	Dog	1	up	nonCGI	FMR	7-65174558-65174566	0	noOverlap	49867	intron	HNF4a	1TF	HNF4a	1TF
712	30	30969159	30969505	30-30969332-30969333	26.49193	94.02785	6	6	30.9942463333	30.9942463333	Human,Macaque,Dog	3	Macaque,Dog	2	evoDynamic	evoDynamic	bound	HNF4a	Dog	Dog	2	left	nonCGI	LMR	30-30969187-30969195	0	Enhancers	28968	intron	HNF4a	1TF	HNF4a	1TF
713	2	65118911	65119257	2-65119084-65119085	28.84702	74.32068	4	2	21.09487725	23.3766235	Human,Macaque,Mouse,Rat,Dog	5	Dog	1	SpSpecificGains	DogSpecificGains	bound	HNF4a	Dog	Dog	2	left	nonCGI	LMR	2-65118941-65118949	0	primedEnhancers	60049419	intron	HNF4a	1TF	HNF4a	1TF
714	34	21997752	21998098	34-21997925-21997926	46.31738	196.16008	2	2	17.763158	17.763158	Human,Macaque,Mouse,Rat,Dog	5	Dog	1	SpSpecificGains	DogSpecificGains	bound	HNF4a	Dog	Dog	4	right	nonCGI	LMR	34-21997802-21997810	0	noOverlap	230435	intron	CEBPA,FoxA1,HNF4a	3TFs	CEBPA,FoxA1,HNF4a	3TFs
715	6	17446582	17446928	6-17446755-17446756	7.49253	15.25735	2	2	42.3913045	42.3913045	Human,Macaque,Mouse,Rat,Dog	5	Dog	1	SpSpecificGains	DogSpecificGains	bound	HNF4a	Dog	Dog	1	up	nonCGI	FMR	6-17446697-17446705	0	noOverlap	9899	intron	HNF4a	1TF	HNF4a	1TF
716	X	80455989	80456335	X-80456162-80456163	18.07741	37.44876	2	2	11.25	11.25	Human,Dog	2	Dog	1	SpSpecificGains	DogSpecificGains	bound	HNF4a	Dog	Dog	4	right	nonCGI	LMR	X-80456067-80456075	0	noOverlap	95229	intergenic	CTCF,HNF4a	2TFs	HNF4a	1TF
717	7	35476212	35476558	7-35476385-35476386	59.56335	197.17686	15	12	9.83623926667	8.06982866667	Human,Macaque,Dog	3	Dog	1	SpSpecificGains	DogSpecificGains	bound	HNF4a	Dog	Dog	3	flat	CGI	UMR	7-35476306-35476314	0	noOverlap	67788	intron	HNF4a	1TF	HNF4a	1TF
718	9	11852261	11852607	9-11852434-11852435	34.9989	251.77853	15	6	33.1024338	30.95332	Human,Mouse,Rat,Dog	4	Dog	1	SpSpecificGains	DogSpecificGains	bound	HNF4a	Dog	Dog	2	left	nonCGI	LMR	9-11852294-11852302	0	Promoters	7418	intron	CEBPA,FoxA1,HNF4a	3TFs	CEBPA,FoxA1,HNF4a	3TFs
719	37	11121143	11121489	37-11121316-11121317	6.85849	16.40858	0	0	0	0	Human,Macaque,Dog	3	Dog	1	SpSpecificGains	DogSpecificGains	bound	HNF4a	Dog	Dog	NC	NC	nonCGI	FMR	37-11121192-11121200	0	primedEnhancers	29853	intron	HNF4a	1TF	HNF4a	1TF
720	6	39115563	39115909	6-39115736-39115737	48.69019	140.57291	19	18	28.1367771053	27.4777091667	Human,Macaque,Mouse,Rat,Dog	5	Macaque,Rat,Dog	3	evoDynamic	evoDynamic	bound	HNF4a	Dog	Dog	4	right	nonCGI	UMR	6-39115592-39115600	0	Promoters	31050	intron	CEBPA,HNF4a	2TFs	CEBPA,HNF4a	2TFs
721	38	77882	78228	38-78055-78056	31.99899	120.27569	5	5	22.2603866	22.2603866	Human,Macaque,Mouse,Rat,Dog	5	Dog	1	SpSpecificGains	DogSpecificGains	bound	HNF4a	Dog	Dog	2	left	nonCGI	LMR	38-77977-77985	0	noOverlap	695500	intergenic	CEBPA,HNF4a	2TFs	CEBPA,HNF4a	2TFs
722	1	114040515	114040861	1-114040688-114040689	83.7959	307.26636	2	2	25.7575755	25.7575755	Human,Macaque,Mouse,Rat,Dog	5	Dog	1	SpSpecificGains	DogSpecificGains	bound	HNF4a	Dog	Dog	2	left	nonCGI	LMR	1-114040522-114040530	0	Enhancers	22324	intergenic	HNF4a	1TF	HNF4a	1TF
723	21	16087467	16087813	21-16087640-16087641	23.77975	52.35445	6	6	22.3500033333	22.3500033333	Mouse,Rat,Dog	3	Dog	1	SpSpecificGains	DogSpecificGains	bound	HNF4a	Dog	Dog	2	left	nonCGI	LMR	21-16087531-16087539	0	Enhancers	59446	intergenic	CEBPA,HNF4a	2TFs	CEBPA,HNF4a	2TFs
724	13	25160032	25160378	13-25160205-25160206	64.49072	301.60095	1	1	35.294118	35.294118	Human,Macaque,Dog	3	Dog	1	SpSpecificGains	DogSpecificGains	bound	HNF4a	Dog	Dog	4	right	nonCGI	UMR	13-25160112-25160120	0	noOverlap	22661668	intergenic	CEBPA,HNF4a	2TFs	CEBPA,HNF4a	2TFs
725	2	74067776	74068122	2-74067949-74067950	81.03168	335.04434	0	0	0	0	Macaque,Dog	2	Dog	1	SpSpecificGains	DogSpecificGains	bound	HNF4a	Dog	Dog	4	right	nonCGI	FMR	2-74067837-74067845	0	Enhancers	33473521	intergenic	CEBPA,FoxA1,HNF4a	3TFs	CEBPA,FoxA1,HNF4a	3TFs
726	32	28419659	28420005	32-28419832-28419833	24.98204	64.40399	5	5	24.1240092	24.1240092	Rat,Dog	2	Dog	1	SpSpecificGains	DogSpecificGains	bound	HNF4a	Dog	Dog	2	left	nonCGI	LMR	32-28419759-28419767	0	noOverlap	33273	intergenic	HNF4a	1TF	HNF4a	1TF
727	10	21720694	21721040	10-21720867-21720868	44.99213	144.59204	2	2	27.7777775	27.7777775	Rat,Dog	2	Rat,Dog	2	evoDynamic	evoDynamic	bound	HNF4a	Dog	Dog	2	left	nonCGI	UMR	10-21720700-21720708	0	Promoters	16877	intron	HNF4a	1TF	HNF4a	1TF
728	20	7566449	7566795	20-7566622-7566623	43.98244	153.03636	0	0	0	0	Human,Macaque,Mouse,Rat,Dog	5	Dog	1	SpSpecificGains	DogSpecificGains	bound	HNF4a	Dog	Dog	2	left	nonCGI	LMR	20-7566483-7566491	0	Enhancers	5885	intergenic	CEBPA,HNF4a	2TFs	CEBPA,HNF4a	2TFs
729	2	38399217	38399563	2-38399390-38399391	10.36369	20.81261	4	3	36.58088225	30.1470586667	Human,Macaque,Mouse,Rat,Dog	5	Dog	1	SpSpecificGains	DogSpecificGains	bound	HNF4a	Dog	Dog	1	up	nonCGI	FMR	2-38399238-38399246	0	primedEnhancers	30040657	intron	HNF4a	1TF	HNF4a	1TF
730	1	110630061	110630407	1-110630234-110630235	27.66402	74.41525	16	16	0.6944444375	0.6944444375	Human,Macaque,Mouse,Rat,Dog	5	Human,Macaque,Mouse,Dog	4	SpSpecificLoss	RatSpecificLoss	bound	HNF4a	Dog	Dog	3	flat	nonCGI	UMR	1-110630067-110630075	0	Promoters	100011524	intron	HNF4a	1TF	HNF4a	1TF
731	4	42924411	42924757	4-42924584-42924585	14.18215	29.22368	1	1	5.555556	5.555556	Human,Macaque,Mouse,Rat,Dog	5	Dog	1	SpSpecificGains	DogSpecificGains	bound	HNF4a	Dog	Dog	2	left	nonCGI	LMR	4-42924601-42924609	0	Enhancers	415985	intron	HNF4a	1TF	HNF4a	1TF
732	35	12927464	12927810	35-12927637-12927638	57.10031	169.7641	14	14	2.40211642857	2.40211642857	Human,Macaque,Dog	3	Human,Dog	2	evoDynamic	evoDynamic	bound	HNF4a	Dog	Dog	3	flat	nonCGI	UMR	35-12927621-12927629	0	Promoters	107851	intergenic	CEBPA,FoxA1,HNF4a	3TFs	CEBPA,FoxA1,HNF4a	3TFs
733	25	40197344	40197690	25-40197517-40197518	11.23879	21.46579	6	5	20.5144945	22.6173934	Human,Macaque,Mouse,Rat,Dog	5	Dog	1	SpSpecificGains	DogSpecificGains	bound	HNF4a	Dog	Dog	2	left	nonCGI	UMR	25-40197392-40197400	1	Promoters	37385	intergenic	CEBPA,HNF4a	2TFs	CEBPA,HNF4a	2TFs
734	17	48707904	48708250	17-48708077-48708078	18.20061	40.8868	1	1	36	36	Human,Macaque,Dog	3	Dog	1	SpSpecificGains	DogSpecificGains	bound	HNF4a	Dog	Dog	4	right	nonCGI	LMR	17-48707937-48707945	0	noOverlap	3560	intergenic	HNF4a	1TF	HNF4a	1TF
735	38	1666461	1666807	38-1666634-1666635	18.38816	40.36231	3	3	36.1111113333	36.1111113333	Human,Macaque,Mouse,Rat,Dog	5	Dog	1	SpSpecificGains	DogSpecificGains	bound	HNF4a	Dog	Dog	1	up	nonCGI	FMR	38-1666491-1666499	0	primedEnhancers	32241	intergenic	HNF4a	1TF	HNF4a	1TF
736	8	48413357	48413703	8-48413530-48413531	68.19006	257.6149	2	2	29.9773755	29.9773755	Human,Macaque,Dog	3	Dog	1	SpSpecificGains	DogSpecificGains	bound	HNF4a	Dog	Dog	1	up	nonCGI	FMR	8-48413384-48413392	0	primedEnhancers	82331	intergenic	HNF4a	1TF	HNF4a	1TF
737	13	60277943	60278289	13-60278116-60278117	17.05059	34.10775	3	3	35.151515	35.151515	Human,Mouse,Rat,Dog	4	Dog	1	SpSpecificGains	DogSpecificGains	bound	HNF4a	Dog	Dog	4	right	nonCGI	LMR	13-60277990-60277998	0	Promoters	72006	intergenic	HNF4a	1TF	HNF4a	1TF
738	6	8639086	8639432	6-8639259-8639260	12.07893	27.22771	21	21	1.35541895238	1.35541895238	Mouse,Rat,Dog	3	Mouse,Dog	2	evoDynamic	evoDynamic	bound	HNF4a	Dog	Dog	3	flat	CGI	UMR	6-8639180-8639188	0	Promoters	60785	intergenic	HNF4a	1TF	HNF4a	1TF
739	23	2953254	2953600	23-2953427-2953428	32.68395	100.13442	5	5	32.1976192	32.1976192	Human,Macaque,Dog	3	Human,Dog	2	evoDynamic	evoDynamic	bound	HNF4a	Dog	Dog	4	right	nonCGI	LMR	23-2953279-2953287	0	Enhancers	26436725	intron	CEBPA,FoxA1,HNF4a	3TFs	CEBPA,FoxA1,HNF4a	3TFs
740	17	59323410	59323756	17-59323583-59323584	43.23442	113.35669	1	1	35.714286	35.714286	Human,Macaque,Mouse,Rat,Dog	5	Dog	1	SpSpecificGains	DogSpecificGains	bound	HNF4a	Dog	Dog	4	right	nonCGI	FMR	17-59323584-59323592	0	noOverlap	42476	intergenic	CEBPA,HNF4a	2TFs	CEBPA,HNF4a	2TFs
741	1	63439035	63439381	1-63439208-63439209	65.8244	190.9131	11	10	25.971352	26.2351539	Human,Macaque,Dog	3	Dog	1	SpSpecificGains	DogSpecificGains	bound	HNF4a	Dog	Dog	4	right	nonCGI	LMR	1-63439093-63439101	0	Enhancers	29205635	intron	CEBPA,HNF4a	2TFs	CEBPA,HNF4a	2TFs
742	4	58614441	58614787	4-58614614-58614615	93.37486	333.79251	5	5	10.6904762	10.6904762	Human,Dog	2	Dog	1	SpSpecificGains	DogSpecificGains	bound	HNF4a	Dog	Dog	4	right	nonCGI	LMR	4-58614497-58614505	0	noOverlap	64003	intron	CEBPA,HNF4a	2TFs	CEBPA,HNF4a	2TFs
743	33	16401146	16401492	33-16401319-16401320	4.16509	7.99138	4	4	13.5784315	13.5784315	Human,Macaque,Mouse,Rat,Dog	5	Dog	1	SpSpecificGains	DogSpecificGains	bound	HNF4a	Dog	Dog	4	right	nonCGI	UMR	33-16401317-16401325	0	noOverlap	57770	intron	HNF4a	1TF	HNF4a	1TF
744	4	24220948	24221294	4-24221121-24221122	19.58024	42.45312	33	30	0.510878030303	0.561965833333	Human,Mouse,Rat,Dog	4	Mouse,Dog	2	evoDynamic	evoDynamic	bound	HNF4a	Dog	Dog	3	flat	CGI	UMR	4-24221122-24221130	1	Promoters	151	intron	HNF4a	1TF	HNF4a	1TF
745	22	57816326	57816672	22-57816499-57816500	28.50753	67.84734	3	3	32.051282	32.051282	Human,Macaque,Mouse,Rat,Dog	5	Human,Mouse,Dog	3	evoDynamic	evoDynamic	bound	HNF4a	Dog	Dog	4	right	nonCGI	LMR	22-57816351-57816359	0	noOverlap	618043	intron	CEBPA,HNF4a	2TFs	CEBPA,HNF4a	2TFs
746	7	69603841	69604187	7-69604014-69604015	6.37279	8.55784	4	4	59.8809525	59.8809525	Human,Mouse,Dog	3	Dog	1	SpSpecificGains	DogSpecificGains	bound	HNF4a	Dog	Dog	4	right	nonCGI	FMR	7-69603896-69603904	0	Enhancers	245394	intron	CEBPA,HNF4a	2TFs	CEBPA,HNF4a	2TFs
747	1	63996112	63996458	1-63996285-63996286	14.11525	26.86404	5	5	35.4993252	35.4993252	Human,Macaque,Dog	3	Dog	1	SpSpecificGains	DogSpecificGains	bound	HNF4a	Dog	Dog	4	right	nonCGI	UMR	1-63996182-63996190	0	Enhancers	24038861	intron	CEBPA,HNF4a	2TFs	CEBPA,HNF4a	2TFs
748	16	9418188	9418534	16-9418361-9418362	9.6534	18.06104	25	25	0	0	Human,Macaque,Rat,Dog	4	Macaque,Dog	2	evoDynamic	evoDynamic	bound	HNF4a	Dog	Dog	3	flat	CGI	UMR	16-9418223-9418231	1	Promoters	16769	exon	FoxA1,HNF4a	2TFs	FoxA1,HNF4a	2TFs
749	15	15002761	15003107	15-15002934-15002935	39.23426	121.85275	6	3	31.7660151667	29.1885963333	Human,Macaque,Dog	3	Dog	1	SpSpecificGains	DogSpecificGains	bound	HNF4a	Dog	Dog	2	left	nonCGI	LMR	15-15002859-15002867	0	Enhancers	96218	intron	CEBPA,CTCF,HNF4a	3TFs	CEBPA,HNF4a	2TFs
750	X	37883216	37883562	X-37883389-37883390	26.93394	70.0571	25	25	4.05454544	4.05454544	Rat,Dog	2	Dog	1	SpSpecificGains	DogSpecificGains	bound	HNF4a	Dog	Dog	3	flat	CGI	UMR	X-37883272-37883280	0	Promoters	205723	intron	HNF4a	1TF	HNF4a	1TF
751	6	23223867	23224213	6-23224040-23224041	8.13018	25.52196	1	1	25	25	Human,Macaque,Mouse,Rat,Dog	5	Dog	1	SpSpecificGains	DogSpecificGains	bound	HNF4a	Dog	Dog	2	left	nonCGI	FMR	6-23223899-23223907	0	noOverlap	38406	intron	HNF4a	1TF	HNF4a	1TF
752	30	11460891	11461237	30-11461064-11461065	124.01517	421.43494	4	4	28.70129875	28.70129875	Rat,Dog	2	Dog	1	SpSpecificGains	DogSpecificGains	bound	HNF4a	Dog	Dog	2	left	nonCGI	LMR	30-11460972-11460980	0	Enhancers	46154	intergenic	CEBPA,FoxA1,HNF4a	3TFs	CEBPA,FoxA1,HNF4a	3TFs
753	28	4519190	4519536	28-4519363-4519364	16.19515	35.84112	2	2	40.056818	40.056818	Human,Macaque,Dog	3	Dog	1	SpSpecificGains	DogSpecificGains	bound	HNF4a	Dog	Dog	2	left	nonCGI	UMR	28-4519197-4519205	0	noOverlap	79982729	intron	CEBPA,HNF4a	2TFs	CEBPA,HNF4a	2TFs
754	20	42799149	42799495	20-42799322-42799323	23.46304	79.86247	10	5	40.0840109	38.5949918	Human,Macaque,Dog	3	Dog	1	SpSpecificGains	DogSpecificGains	bound	HNF4a	Dog	Dog	2	left	nonCGI	LMR	20-42799210-42799218	0	Enhancers	7747	exon	CEBPA,FoxA1,HNF4a	3TFs	CEBPA,FoxA1,HNF4a	3TFs
755	2	66506426	66506772	2-66506599-66506600	37.17719	105.47463	0	0	0	0	Human,Macaque,Mouse,Rat,Dog	5	Dog	1	SpSpecificGains	DogSpecificGains	bound	HNF4a	Dog	Dog	3	flat	nonCGI	LMR	2-66506431-66506439	0	Enhancers	60018649	intergenic	CEBPA,HNF4a	2TFs	CEBPA,HNF4a	2TFs
756	10	26966888	26967234	10-26967061-26967062	25.87911	68.96397	9	9	2.42809055556	2.42809055556	Human,Macaque,Mouse,Rat,Dog	5	Dog	1	SpSpecificGains	DogSpecificGains	bound	HNF4a	Dog	Dog	3	flat	CGI	UMR	10-26966897-26966905	1	Promoters	1547	intergenic	HNF4a	1TF	HNF4a	1TF
757	12	20228579	20228925	12-20228752-20228753	85.58426	309.52542	7	7	38.9053804286	38.9053804286	Rat,Dog	2	Dog	1	SpSpecificGains	DogSpecificGains	bound	HNF4a	Dog	Dog	4	right	nonCGI	LMR	12-20228653-20228661	0	Enhancers	35677	intron	HNF4a	1TF	HNF4a	1TF
758	17	31496179	31496525	17-31496352-31496353	35.07127	100.50652	0	0	0	0	Human,Macaque,Dog	3	Dog	1	SpSpecificGains	DogSpecificGains	bound	HNF4a	Dog	Dog	2	left	nonCGI	LMR	17-31496251-31496259	0	primedEnhancers	57061	intergenic	HNF4a	1TF	HNF4a	1TF
759	27	13542034	13542380	27-13542207-13542208	28.58607	77.03448	1	1	23.076923	23.076923	Human,Macaque,Dog	3	Dog	1	SpSpecificGains	DogSpecificGains	bound	HNF4a	Dog	Dog	4	right	nonCGI	LMR	27-13542186-13542194	0	primedEnhancers	5980	intron	HNF4a	1TF	HNF4a	1TF
760	1	108379195	108379541	1-108379368-108379369	24.86879	63.20963	23	21	5.9316183913	6.1893147619	Human,Macaque,Dog	3	Human,Macaque,Dog	3	LineageLoss	RodentLoss	bound	HNF4a	Dog	Dog	4	right	CGI	UMR	1-108379247-108379255	0	noOverlap	33310	intergenic	CEBPA,CTCF,HNF4a	3TFs	CEBPA,HNF4a	2TFs
761	17	26354754	26355100	17-26354927-26354928	44.99213	144.59204	6	2	50.3085885	37.121212	Human,Macaque,Dog	3	Dog	1	SpSpecificGains	DogSpecificGains	bound	HNF4a	Dog	Dog	1	up	nonCGI	FMR	17-26354860-26354868	0	noOverlap	223973	intron	HNF4a	1TF	HNF4a	1TF
762	6	38836973	38837319	6-38837146-38837147	40.17486	115.28404	23	22	53.5832253043	54.8824628182	Human,Macaque,Mouse,Rat,Dog	5	Dog	1	SpSpecificGains	DogSpecificGains	bound	HNF4a	Dog	Dog	1	up	CGI	LMR	6-38837024-38837032	0	Enhancers	24594	intron	HNF4a	1TF	HNF4a	1TF
763	4	28206476	28206822	4-28206649-28206650	25.80087	76.88618	7	4	75.4740845714	72.3732085	Macaque,Mouse,Rat,Dog	4	Dog	1	SpSpecificGains	DogSpecificGains	bound	HNF4a	Dog	Dog	1	up	nonCGI	FMR	4-28206543-28206551	0	noOverlap	323040	intron	HNF4a	1TF	HNF4a	1TF
764	27	4620566	4620912	27-4620739-4620740	14.37059	31.07749	11	11	19.4810953636	19.4810953636	Human,Macaque,Mouse,Rat,Dog	5	Human,Macaque,Mouse,Rat,Dog	5	UltraCons	UltraCons	bound	HNF4a	Dog	Dog	2	left	nonCGI	UMR	27-4620586-4620594	0	Promoters	11008	intron	CEBPA,HNF4a	2TFs	CEBPA,HNF4a	2TFs
765	7	42396270	42396616	7-42396443-42396444	10.6301	45.3983	7	5	17.7154194286	24.8015872	Human,Macaque,Mouse,Rat,Dog	5	Mouse,Dog	2	evoDynamic	evoDynamic	bound	HNF4a	Dog	Dog	4	right	nonCGI	UMR	7-42396297-42396305	0	Enhancers	17324	intergenic	HNF4a	1TF	HNF4a	1TF
766	3	86309427	86309773	3-86309600-86309601	76.09258	229.53584	3	3	19.1849816667	19.1849816667	Human,Macaque,Mouse,Rat,Dog	5	Human,Mouse,Rat,Dog	4	SpSpecificLoss	MacaqueSpecificLoss	bound	HNF4a	Dog	Dog	NC	NC	nonCGI	LMR	3-86309485-86309493	0	Enhancers	80105933	intergenic	HNF4a	1TF	HNF4a	1TF
767	8	14100982	14101328	8-14101155-14101156	32.33339	85.9088	7	7	16.6121578571	16.6121578571	Human,Macaque,Mouse,Rat,Dog	5	Dog	1	SpSpecificGains	DogSpecificGains	bound	HNF4a	Dog	Dog	2	left	nonCGI	UMR	8-14101034-14101042	0	Promoters	77690	exon	CEBPA,CTCF,FoxA1,HNF4a	4TFs	CEBPA,FoxA1,HNF4a	3TFs
768	9	48119121	48119467	9-48119294-48119295	23.25716	76.40217	5	5	28.9429194	28.9429194	Mouse,Rat,Dog	3	Dog	1	SpSpecificGains	DogSpecificGains	bound	HNF4a	Dog	Dog	1	up	nonCGI	LMR	9-48119246-48119254	1	Enhancers	43313471	intron	CEBPA,HNF4a	2TFs	CEBPA,HNF4a	2TFs
769	16	19518262	19518608	16-19518435-19518436	29.27367	69.6167	14	9	4.22168871429	6.56707133333	Human,Macaque,Dog	3	Dog	1	SpSpecificGains	DogSpecificGains	bound	HNF4a	Dog	Dog	3	flat	nonCGI	UMR	16-19518314-19518322	0	Enhancers	5426	intron	HNF4a	1TF	HNF4a	1TF
770	9	14005297	14005643	9-14005470-14005471	28.31301	66.92829	5	4	27.1119364	25.55658725	Human,Macaque,Mouse,Rat,Dog	5	Dog	1	SpSpecificGains	DogSpecificGains	bound	HNF4a	Dog	Dog	3	flat	nonCGI	LMR	9-14005434-14005442	0	Enhancers	37667	intergenic	CEBPA,HNF4a	2TFs	CEBPA,HNF4a	2TFs
771	36	7470284	7470630	36-7470457-7470458	41.36102	170.71173	2	2	65.899123	65.899123	Human,Macaque,Mouse,Rat,Dog	5	Dog	1	SpSpecificGains	DogSpecificGains	bound	HNF4a	Dog	Dog	NC	NC	nonCGI	FMR	36-7470424-7470432	0	noOverlap	16080	intergenic	HNF4a	1TF	HNF4a	1TF
772	2	37895418	37895764	2-37895591-37895592	13.29091	24.86644	2	2	36.904762	36.904762	Human,Dog	2	Dog	1	SpSpecificGains	DogSpecificGains	bound	HNF4a	Dog	Dog	1	up	nonCGI	FMR	2-37895487-37895495	0	primedEnhancers	30081872	intron	HNF4a	1TF	HNF4a	1TF
773	4	11237865	11238211	4-11238038-11238039	19.10422	39.14157	0	0	0	0	Human,Macaque,Mouse,Rat,Dog	5	Dog	1	SpSpecificGains	DogSpecificGains	bound	HNF4a	Dog	Dog	1	up	nonCGI	FMR	4-11237993-11238001	0	noOverlap	102385	intergenic	HNF4a	1TF	HNF4a	1TF
774	7	31434457	31434803	7-31434630-31434631	93.43184	343.31656	3	3	45.196324	45.196324	Human,Macaque,Mouse,Dog	4	Mouse,Dog	2	evoDynamic	evoDynamic	bound	HNF4a	Dog	Dog	4	right	nonCGI	LMR	7-31434492-31434500	0	Enhancers	25022	intron	CEBPA,FoxA1,HNF4a	3TFs	CEBPA,FoxA1,HNF4a	3TFs
775	30	29166758	29167104	30-29166931-29166932	74.84547	261.01208	18	17	44.6597883333	44.9338935294	Human,Macaque,Dog	3	Dog	1	SpSpecificGains	DogSpecificGains	bound	HNF4a	Dog	Dog	4	right	nonCGI	LMR	30-29166815-29166823	0	Promoters	40246	intron	CEBPA,CTCF,FoxA1,HNF4a	4TFs	CEBPA,FoxA1,HNF4a	3TFs
776	20	27894211	27894557	20-27894384-27894385	32.08595	190.07001	2	2	14.090909	14.090909	Human,Macaque,Dog	3	Dog	1	SpSpecificGains	DogSpecificGains	bound	HNF4a	Dog	Dog	4	right	nonCGI	LMR	20-27894277-27894285	0	Enhancers	23541	intron	CEBPA,HNF4a	2TFs	CEBPA,HNF4a	2TFs
777	20	4684766	4685112	20-4684939-4684940	8.24859	13.57365	6	6	33.7370961667	33.7370961667	Human,Macaque,Mouse,Rat,Dog	5	Dog	1	SpSpecificGains	DogSpecificGains	bound	HNF4a	Dog	Dog	1	up	nonCGI	LMR	20-4684769-4684777	1	primedEnhancers	42116106	intergenic	HNF4a	1TF	HNF4a	1TF
778	3	30179956	30180302	3-30180129-30180130	10.24606	24.23245	24	24	6.10051408333	6.10051408333	Human,Macaque,Mouse,Rat,Dog	5	Rat,Dog	2	evoDynamic	evoDynamic	bound	HNF4a	Dog	Dog	3	flat	CGI	UMR	3-30180022-30180030	0	Promoters	126304	intergenic	HNF4a	1TF	HNF4a	1TF
779	3	15678095	15678441	3-15678268-15678269	10.41273	18.79928	1	1	50	50	Mouse,Dog	2	Dog	1	SpSpecificGains	DogSpecificGains	bound	HNF4a	Dog	Dog	NC	NC	nonCGI	FMR	3-15678184-15678192	0	primedEnhancers	396583	intron	HNF4a	1TF	HNF4a	1TF
780	7	42379479	42379825	7-42379652-42379653	98.60543	345.18295	34	26	0.311503941176	0.407351307692	Human,Macaque,Mouse,Rat,Dog	5	Human,Macaque,Mouse,Rat,Dog	5	UltraCons	UltraCons	bound	HNF4a	Dog	Dog	3	flat	CGI	UMR	7-42379502-42379510	1	Promoters	533	intergenic	CEBPA,FoxA1,HNF4a	3TFs	CEBPA,FoxA1,HNF4a	3TFs
781	11	61293067	61293413	11-61293240-61293241	38.49879	111.70403	4	4	41.31313125	41.31313125	Human,Macaque,Dog	3	Human,Macaque,Dog	3	LineageLoss	RodentLoss	bound	HNF4a	Dog	Dog	2	left	nonCGI	LMR	11-61293127-61293135	0	noOverlap	172891	intron	CEBPA,FoxA1,HNF4a	3TFs	CEBPA,FoxA1,HNF4a	3TFs
782	6	21025713	21026059	6-21025886-21025887	9.4958	26.7525	6	6	56.6203703333	56.6203703333	Human,Macaque,Mouse,Rat,Dog	5	Macaque,Mouse,Rat,Dog	4	SpSpecificLoss	HumanSpecificLoss	bound	HNF4a	Dog	Dog	2	left	nonCGI	LMR	6-21025722-21025730	1	Enhancers	4962	intergenic	HNF4a	1TF	HNF4a	1TF
783	8	18837214	18837560	8-18837387-18837388	24.75172	54.96806	1	1	24	24	Human,Macaque,Dog	3	Dog	1	SpSpecificGains	DogSpecificGains	bound	HNF4a	Dog	Dog	NC	NC	nonCGI	FMR	8-18837371-18837379	0	primedEnhancers	16962381	intron	CEBPA,HNF4a	2TFs	CEBPA,HNF4a	2TFs
784	6	21630642	21630988	6-21630815-21630816	16.75052	48.31194	7	7	22.0787545714	22.0787545714	Rat,Dog	2	Dog	1	SpSpecificGains	DogSpecificGains	bound	HNF4a	Dog	Dog	4	right	nonCGI	LMR	6-21630683-21630691	0	Enhancers	119307	intron	CEBPA,HNF4a	2TFs	CEBPA,HNF4a	2TFs
785	2	37909135	37909481	2-37909308-37909309	54.60698	176.58983	3	2	25.5050503333	21.590909	Human,Dog	2	Dog	1	SpSpecificGains	DogSpecificGains	bound	HNF4a	Dog	Dog	2	left	nonCGI	FMR	2-37909239-37909247	0	Enhancers	30007885	intron	CEBPA,HNF4a	2TFs	CEBPA,HNF4a	2TFs
786	20	29981952	29982298	20-29982125-29982126	19.10422	39.14157	2	2	37.1848735	37.1848735	Human,Macaque,Mouse,Rat,Dog	5	Dog	1	SpSpecificGains	DogSpecificGains	bound	HNF4a	Dog	Dog	NC	NC	nonCGI	FMR	20-29981973-29981981	0	noOverlap	150323	intergenic	CEBPA,HNF4a	2TFs	CEBPA,HNF4a	2TFs
787	23	12214963	12215309	23-12215136-12215137	44.11455	185.17456	0	0	0	0	Rat,Dog	2	Dog	1	SpSpecificGains	DogSpecificGains	bound	HNF4a	Dog	Dog	NC	NC	nonCGI	FMR	23-12215026-12215034	0	Enhancers	71749	intergenic	CEBPA,HNF4a	2TFs	CEBPA,HNF4a	2TFs
788	2	72916504	72916850	2-72916677-72916678	21.52106	90.63951	6	5	34.3535876667	33.2243052	Human,Macaque,Mouse,Rat,Dog	5	Dog	1	SpSpecificGains	DogSpecificGains	bound	HNF4a	Dog	Dog	2	left	nonCGI	LMR	2-72916509-72916517	0	noOverlap	11260	intron	HNF4a	1TF	HNF4a	1TF
789	12	23756538	23756884	12-23756711-23756712	9.9997	17.49717	2	2	40.1002505	40.1002505	Human,Dog	2	Dog	1	SpSpecificGains	DogSpecificGains	bound	HNF4a	Dog	Dog	1	up	nonCGI	FMR	12-23756653-23756661	0	noOverlap	43999	intron	HNF4a	1TF	HNF4a	1TF
790	6	19721718	19722064	6-19721891-19721892	19.88344	63.23512	0	0	0	0	Human,Macaque,Dog	3	Dog	1	SpSpecificGains	DogSpecificGains	bound	HNF4a	Dog	Dog	NC	NC	nonCGI	FMR	6-19721769-19721777	0	noOverlap	225051	intergenic	HNF4a	1TF	HNF4a	1TF
791	18	54463220	54463566	18-54463393-54463394	44.85609	138.1709	5	5	32.2655972	32.2655972	Human,Macaque,Dog	3	Dog	1	SpSpecificGains	DogSpecificGains	bound	HNF4a	Dog	Dog	2	left	nonCGI	UMR	18-54463297-54463305	0	noOverlap	81928	intergenic	CEBPA,HNF4a	2TFs	CEBPA,HNF4a	2TFs
792	38	20565450	20565796	38-20565623-20565624	52.05119	152.31653	2	2	33.5038365	33.5038365	Human,Macaque,Mouse,Dog	4	Dog	1	SpSpecificGains	DogSpecificGains	bound	HNF4a	Dog	Dog	2	left	nonCGI	FMR	38-20565518-20565526	0	Enhancers	20360968	intron	HNF4a	1TF	HNF4a	1TF
793	20	12594009	12594355	20-12594182-12594183	8.34758	13.72868	4	4	40.87412575	40.87412575	Human,Macaque,Dog	3	Dog	1	SpSpecificGains	DogSpecificGains	bound	HNF4a	Dog	Dog	1	up	nonCGI	FMR	20-12594145-12594153	0	Enhancers	68609	intergenic	HNF4a	1TF	HNF4a	1TF
794	36	6129018	6129364	36-6129191-6129192	9.34946	15.59519	3	3	25.5555556667	25.5555556667	Human,Macaque,Mouse,Rat,Dog	5	Dog	1	SpSpecificGains	DogSpecificGains	bound	HNF4a	Dog	Dog	2	left	nonCGI	LMR	36-6129059-6129067	0	noOverlap	6616	intron	HNF4a	1TF	HNF4a	1TF
795	9	52901369	52901715	9-52901542-52901543	54.02728	241.18607	2	2	52.0833335	52.0833335	Human,Macaque,Mouse,Rat,Dog	5	Dog	1	SpSpecificGains	DogSpecificGains	bound	HNF4a	Dog	Dog	4	right	nonCGI	LMR	9-52901431-52901439	0	Enhancers	47616031	intron	CEBPA,HNF4a	2TFs	CEBPA,HNF4a	2TFs
796	2	16549428	16549774	2-16549601-16549602	31.89031	87.72468	2	2	39.0756305	39.0756305	Human,Macaque,Dog	3	Dog	1	SpSpecificGains	DogSpecificGains	bound	HNF4a	Dog	Dog	1	up	nonCGI	FMR	2-16549565-16549573	0	Enhancers	10012942	intergenic	CEBPA,HNF4a	2TFs	CEBPA,HNF4a	2TFs
797	5	56227465	56227811	5-56227638-56227639	16.02849	47.49498	10	10	12.247669	12.247669	Macaque,Dog	2	Dog	1	SpSpecificGains	DogSpecificGains	bound	HNF4a	Dog	Dog	3	flat	nonCGI	UMR	5-56227476-56227484	1	noOverlap	693	intergenic	CEBPA,HNF4a	2TFs	CEBPA,HNF4a	2TFs
798	27	30945329	30945675	27-30945502-30945503	22.34713	95.04205	3	3	17.7777776667	17.7777776667	Mouse,Rat,Dog	3	Dog	1	SpSpecificGains	DogSpecificGains	bound	HNF4a	Dog	Dog	2	left	nonCGI	FMR	27-30945377-30945385	0	Enhancers	27852860	intron	CEBPA,HNF4a	2TFs	CEBPA,HNF4a	2TFs
799	24	21164699	21165045	24-21164872-21164873	10.79677	26.6287	2	2	94.0350875	94.0350875	Macaque,Mouse,Rat,Dog	4	Dog	1	SpSpecificGains	DogSpecificGains	bound	HNF4a	Dog	Dog	1	up	nonCGI	FMR	24-21164719-21164727	0	Enhancers	44486	intron	HNF4a	1TF	HNF4a	1TF
800	X	81266227	81266573	X-81266400-81266401	75.57916	227.23407	3	3	26.646556	26.646556	Human,Macaque,Mouse,Rat,Dog	5	Human,Macaque,Mouse,Rat,Dog	5	UltraCons	UltraCons	bound	HNF4a	Dog	Dog	2	left	nonCGI	FMR	X-81266248-81266256	0	noOverlap	26920	intron	FoxA1,HNF4a	2TFs	FoxA1,HNF4a	2TFs
801	18	25552115	25552461	18-25552288-25552289	91.1708	339.42752	8	8	30.759237125	30.759237125	Human,Macaque,Mouse,Dog	4	Human,Mouse,Dog	3	evoDynamic	evoDynamic	bound	HNF4a	Dog	Dog	2	left	nonCGI	UMR	18-25552158-25552166	0	noOverlap	9250	exon	CEBPA,FoxA1,HNF4a	3TFs	CEBPA,FoxA1,HNF4a	3TFs
802	4	73291944	73292290	4-73292117-73292118	98.65686	338.3092	7	5	35.6569034286	38.6974426	Macaque,Dog	2	Macaque,Dog	2	evoDynamic	evoDynamic	bound	HNF4a	Dog	Dog	4	right	nonCGI	UMR	4-73292038-73292046	0	Promoters	181086	intron	HNF4a	1TF	HNF4a	1TF
803	17	53193641	53193987	17-53193814-53193815	39.92733	118.90145	6	6	42.171841	42.171841	Human,Macaque,Mouse,Rat,Dog	5	Dog	1	SpSpecificGains	DogSpecificGains	bound	HNF4a	Dog	Dog	4	right	nonCGI	LMR	17-53193651-53193659	0	Enhancers	19514	intron	CEBPA,FoxA1,HNF4a	3TFs	CEBPA,FoxA1,HNF4a	3TFs
804	15	19603091	19603437	15-19603264-19603265	12.94332	22.94587	1	1	20	20	Human,Macaque,Dog	3	Dog	1	SpSpecificGains	DogSpecificGains	bound	HNF4a	Dog	Dog	NC	NC	nonCGI	FMR	15-19603176-19603184	0	primedEnhancers	103646	intron	CEBPA,HNF4a	2TFs	CEBPA,HNF4a	2TFs
805	25	8194403	8194749	25-8194576-8194577	6.22254	9.45864	1	1	29.166667	29.166667	Human,Macaque,Dog	3	Dog	1	SpSpecificGains	DogSpecificGains	bound	HNF4a	Dog	Dog	4	right	nonCGI	LMR	25-8194579-8194587	0	Enhancers	27909	intergenic	CEBPA,HNF4a	2TFs	CEBPA,HNF4a	2TFs
806	20	20833530	20833876	20-20833703-20833704	8.76061	14.96062	1	1	78.571429	78.571429	Human,Macaque,Mouse,Rat,Dog	5	Mouse,Dog	2	evoDynamic	evoDynamic	bound	HNF4a	Dog	Dog	1	up	nonCGI	FMR	20-20833609-20833617	0	noOverlap	45086	intron	HNF4a	1TF	HNF4a	1TF
807	5	53141283	53141629	5-53141456-53141457	17.75296	54.52854	6	6	46.8801053333	46.8801053333	Human,Macaque,Mouse,Rat,Dog	5	Dog	1	SpSpecificGains	DogSpecificGains	bound	HNF4a	Dog	Dog	1	up	nonCGI	FMR	5-53141291-53141299	0	noOverlap	47830635	intergenic	HNF4a	1TF	HNF4a	1TF
808	26	5444946	5445292	26-5445119-5445120	11.46927	26.18549	10	10	5.1633541	5.1633541	Human,Dog	2	Human,Dog	2	evoDynamic	evoDynamic	bound	HNF4a	Dog	Dog	2	left	nonCGI	LMR	26-5445018-5445026	0	Enhancers	113487	intron	HNF4a	1TF	HNF4a	1TF
809	5	11945690	11946036	5-11945863-11945864	15.51694	31.4537	1	1	23.529412	23.529412	Human,Macaque,Rat,Dog	4	Dog	1	SpSpecificGains	DogSpecificGains	bound	HNF4a	Dog	Dog	2	left	nonCGI	LMR	5-11945696-11945704	0	Enhancers	10780569	intergenic	CEBPA,HNF4a	2TFs	CEBPA,HNF4a	2TFs
810	3	64841365	64841711	3-64841538-64841539	22.05507	59.85016	1	1	30	30	Human,Macaque,Dog	3	Dog	1	SpSpecificGains	DogSpecificGains	bound	HNF4a	Dog	Dog	4	right	nonCGI	FMR	3-64841410-64841418	0	Enhancers	156825	intron	HNF4a	1TF	HNF4a	1TF
811	5	30353003	30353349	5-30353176-30353177	8.94182	14.96062	3	3	18.3333333333	18.3333333333	Human,Macaque,Dog	3	Dog	1	SpSpecificGains	DogSpecificGains	bound	HNF4a	Dog	Dog	1	up	nonCGI	FMR	5-30353060-30353068	0	noOverlap	24041	intron	HNF4a	1TF	HNF4a	1TF
812	11	66909634	66909980	11-66909807-66909808	10.37628	17.01571	2	2	15.5555555	15.5555555	Human,Dog	2	Dog	1	SpSpecificGains	DogSpecificGains	bound	HNF4a	Dog	Dog	3	flat	nonCGI	LMR	11-66909667-66909675	0	Enhancers	26612	intron	CEBPA,HNF4a	2TFs	CEBPA,HNF4a	2TFs
813	4	5004115	5004461	4-5004288-5004289	25.26513	68.28231	7	7	43.7242024286	43.7242024286	Human,Macaque,Mouse,Rat,Dog	5	Dog	1	SpSpecificGains	DogSpecificGains	bound	HNF4a	Dog	Dog	2	left	nonCGI	LMR	4-5004186-5004194	0	noOverlap	44908282	intergenic	CEBPA,FoxA1,HNF4a	3TFs	CEBPA,FoxA1,HNF4a	3TFs
814	1	47849112	47849458	1-47849285-47849286	23.26396	64.49428	6	5	63.6885685	63.3012822	Human,Macaque,Dog	3	Dog	1	SpSpecificGains	DogSpecificGains	bound	HNF4a	Dog	Dog	1	up	nonCGI	FMR	1-47849130-47849138	0	noOverlap	40029172	intron	HNF4a	1TF	HNF4a	1TF
815	2	24031733	24032079	2-24031906-24031907	15.72062	30.30328	3	3	34.822077	34.822077	Human,Macaque,Dog	3	Dog	1	SpSpecificGains	DogSpecificGains	bound	HNF4a	Dog	Dog	1	up	nonCGI	FMR	2-24031741-24031749	0	Enhancers	15352933	intron	CEBPA,HNF4a	2TFs	CEBPA,HNF4a	2TFs
816	11	51369486	51369832	11-51369659-51369660	78.14971	276.30475	2	2	2.777778	2.777778	Human,Macaque,Mouse,Rat,Dog	5	Macaque,Dog	2	evoDynamic	evoDynamic	bound	HNF4a	Dog	Dog	3	flat	nonCGI	UMR	11-51369516-51369524	0	noOverlap	10121	intergenic	CTCF,FoxA1,HNF4a	3TFs	FoxA1,HNF4a	2TFs
817	37	23443075	23443421	37-23443248-23443249	14.87096	30.36823	10	10	33.1303459	33.1303459	Human,Macaque,Rat,Dog	4	Dog	1	SpSpecificGains	DogSpecificGains	bound	HNF4a	Dog	Dog	2	left	nonCGI	UMR	37-23443258-23443266	1	noOverlap	15426	intron	CEBPA,CTCF,FoxA1,HNF4a	4TFs	CEBPA,FoxA1,HNF4a	3TFs
818	27	3042484	3042830	27-3042657-3042658	27.30349	125.44415	11	8	23.1125702727	22.1927305	Human,Macaque,Mouse,Rat,Dog	5	Mouse,Dog	2	evoDynamic	evoDynamic	bound	HNF4a	Dog	Dog	3	flat	nonCGI	UMR	27-3042579-3042587	0	Promoters	27346998	intergenic	HNF4a	1TF	HNF4a	1TF
819	26	38054768	38055114	26-38054941-38054942	27.31799	97.23763	12	12	35.995518	35.995518	Human,Macaque,Mouse,Rat,Dog	5	Dog	1	SpSpecificGains	DogSpecificGains	bound	HNF4a	Dog	Dog	1	up	nonCGI	LMR	26-38054862-38054870	1	Promoters	37675422	intergenic	CEBPA,HNF4a	2TFs	CEBPA,HNF4a	2TFs
820	9	18783304	18783650	9-18783477-18783478	29.71839	77.90486	34	34	0.183823529412	0.183823529412	Human,Macaque,Mouse,Rat,Dog	5	Human,Macaque,Mouse,Dog	4	SpSpecificLoss	RatSpecificLoss	bound	HNF4a	Dog	Dog	3	flat	CGI	UMR	9-18783487-18783495	0	Promoters	9927	exon	CEBPA,HNF4a	2TFs	CEBPA,HNF4a	2TFs
821	5	70637033	70637379	5-70637206-70637207	36.75573	105.47463	2	2	0	0	Human,Macaque,Mouse,Rat,Dog	5	Mouse,Rat,Dog	3	LineageLoss	PrimateLoss	bound	HNF4a	Dog	Dog	3	flat	nonCGI	LMR	5-70637058-70637066	0	Promoters	16	intergenic	HNF4a	1TF	HNF4a	1TF
822	3	49364419	49364765	3-49364592-49364593	42.99865	228.80119	5	5	30.3899552	30.3899552	Human,Macaque,Dog	3	Human,Macaque,Dog	3	LineageLoss	RodentLoss	bound	HNF4a	Dog	Dog	2	left	nonCGI	LMR	3-49364478-49364486	0	noOverlap	12756	intergenic	CEBPA,HNF4a	2TFs	CEBPA,HNF4a	2TFs
823	11	67703281	67703627	11-67703454-67703455	7.46933	22.55154	4	4	25.3907205	25.3907205	Human,Macaque,Mouse,Rat,Dog	5	Rat,Dog	2	evoDynamic	evoDynamic	bound	HNF4a	Dog	Dog	1	up	nonCGI	FMR	11-67703335-67703343	0	Enhancers	7602	intergenic	HNF4a	1TF	HNF4a	1TF
824	4	69896839	69897185	4-69897012-69897013	36.84667	106.0787	31	9	0.0948766451613	0	Human,Macaque,Dog	3	Dog	1	SpSpecificGains	DogSpecificGains	bound	HNF4a	Dog	Dog	3	flat	CGI	UMR	4-69896843-69896851	1	Promoters	167377	intron	FoxA1,HNF4a	2TFs	FoxA1,HNF4a	2TFs
825	37	28035183	28035529	37-28035356-28035357	24.45576	61.51925	9	9	16.522274	16.522274	Human,Macaque,Dog	3	Dog	1	SpSpecificGains	DogSpecificGains	bound	HNF4a	Dog	Dog	2	left	nonCGI	LMR	37-28035192-28035200	1	Enhancers	25235093	intergenic	CEBPA,FoxA1,HNF4a	3TFs	CEBPA,FoxA1,HNF4a	3TFs
826	13	8849739	8850085	13-8849912-8849913	38.38692	97.78824	0	0	0	0	Human,Macaque,Dog	3	Dog	1	SpSpecificGains	DogSpecificGains	bound	HNF4a	Dog	Dog	NC	NC	nonCGI	FMR	13-8849891-8849899	0	Enhancers	94880	intron	HNF4a	1TF	HNF4a	1TF
827	8	50136224	50136570	8-50136397-50136398	33.08591	162.36147	3	3	35.1190476667	35.1190476667	Macaque,Dog	2	Macaque,Dog	2	evoDynamic	evoDynamic	bound	HNF4a	Dog	Dog	3	flat	nonCGI	UMR	8-50136227-50136235	0	Promoters	2782	intron	HNF4a	1TF	HNF4a	1TF
828	3	25436192	25436538	3-25436365-25436366	34.94662	96.26681	35	35	0.616883114286	0.616883114286	Human,Macaque,Dog	3	Dog	1	SpSpecificGains	DogSpecificGains	bound	HNF4a	Dog	Dog	3	flat	CGI	UMR	3-25436452-25436460	0	Promoters	24898052	exon	HNF4a	1TF	HNF4a	1TF
829	21	19121734	19122080	21-19121907-19121908	36.0467	89.14552	3	3	28.3645276667	28.3645276667	Human,Macaque,Mouse,Rat,Dog	5	Dog	1	SpSpecificGains	DogSpecificGains	bound	HNF4a	Dog	Dog	4	right	nonCGI	LMR	21-19121874-19121882	0	Enhancers	354732	intergenic	CEBPA,HNF4a	2TFs	CEBPA,HNF4a	2TFs
830	15	4715523	4715869	15-4715696-4715697	51.04738	151.84923	3	3	14.538335	14.538335	Human,Macaque,Mouse,Rat,Dog	5	Dog	1	SpSpecificGains	DogSpecificGains	bound	HNF4a	Dog	Dog	1	up	nonCGI	FMR	15-4715524-4715532	0	Enhancers	35151	intron	HNF4a	1TF	HNF4a	1TF
831	27	7370315	7370661	27-7370488-7370489	26.49193	94.02785	2	2	13.375	13.375	Human,Dog	2	Dog	1	SpSpecificGains	DogSpecificGains	bound	HNF4a	Dog	Dog	4	right	nonCGI	LMR	27-7370373-7370381	0	Enhancers	69993766	intron	HNF4a	1TF	HNF4a	1TF
832	3	53291442	53291788	3-53291615-53291616	25.70865	64.35764	28	28	44.3519910357	44.3519910357	Mouse,Rat,Dog	3	Dog	1	SpSpecificGains	DogSpecificGains	bound	HNF4a	Dog	Dog	2	left	nonCGI	UMR	3-53291481-53291489	0	noOverlap	50028216	intergenic	HNF4a	1TF	HNF4a	1TF
833	34	21024759	21025105	34-21024932-21024933	60.21931	220.56412	1	1	5	5	Mouse,Rat,Dog	3	Mouse,Rat,Dog	3	LineageLoss	PrimateLoss	bound	HNF4a	Dog	Dog	2	left	nonCGI	LMR	34-21024859-21024867	0	Enhancers	392566	intron	CEBPA,HNF4a	2TFs	CEBPA,HNF4a	2TFs
834	6	54850421	54850767	6-54850594-54850595	47.34169	127.90696	1	1	0	0	Mouse,Rat,Dog	3	Rat,Dog	2	evoDynamic	evoDynamic	bound	HNF4a	Dog	Dog	2	left	nonCGI	FMR	6-54850429-54850437	0	Enhancers	33186	intergenic	HNF4a	1TF	HNF4a	1TF
835	25	26167200	26167546	25-26167373-26167374	74.84547	261.01208	5	5	12.797619	12.797619	Human,Macaque,Mouse,Rat,Dog	5	Human,Macaque,Mouse,Rat,Dog	5	UltraCons	UltraCons	bound	HNF4a	Dog	Dog	3	flat	nonCGI	LMR	25-26167221-26167229	0	noOverlap	49844	intron	CEBPA,HNF4a	2TFs	CEBPA,HNF4a	2TFs
836	25	28790667	28791013	25-28790840-28790841	18.66382	39.17802	5	5	70.2898552	70.2898552	Human,Macaque,Dog	3	Dog	1	SpSpecificGains	DogSpecificGains	bound	HNF4a	Dog	Dog	1	up	nonCGI	FMR	25-28790741-28790749	0	noOverlap	92284	exon	CEBPA,HNF4a	2TFs	CEBPA,HNF4a	2TFs
837	7	31308350	31308696	7-31308523-31308524	13.71799	26.21267	3	1	36.9331936667	48.275862	Human,Macaque,Mouse,Rat,Dog	5	Dog	1	SpSpecificGains	DogSpecificGains	bound	HNF4a	Dog	Dog	4	right	nonCGI	LMR	7-31308481-31308489	0	noOverlap	31561	intron	HNF4a	1TF	HNF4a	1TF
838	10	63372073	63372419	10-63372246-63372247	44.22441	142.67116	2	2	23.0113635	23.0113635	Human,Macaque,Dog	3	Dog	1	SpSpecificGains	DogSpecificGains	bound	HNF4a	Dog	Dog	1	up	nonCGI	FMR	10-63372157-63372165	0	Enhancers	55242	intergenic	CEBPA,HNF4a	2TFs	CEBPA,HNF4a	2TFs
839	4	33087067	33087413	4-33087240-33087241	12.24634	22.43389	14	9	17.317229	22.8757852222	Human,Dog	2	Dog	1	SpSpecificGains	DogSpecificGains	bound	HNF4a	Dog	Dog	3	flat	nonCGI	LMR	4-33087085-33087093	0	primedEnhancers	164812	intron	CEBPA,HNF4a	2TFs	CEBPA,HNF4a	2TFs
840	36	10082586	10082932	36-10082759-10082760	21.76497	47.06809	7	7	15.7660432857	15.7660432857	Human,Macaque,Dog	3	Dog	1	SpSpecificGains	DogSpecificGains	bound	HNF4a	Dog	Dog	2	left	nonCGI	LMR	36-10082629-10082637	0	Promoters	37429	intron	CEBPA,FoxA1,HNF4a	3TFs	CEBPA,FoxA1,HNF4a	3TFs
841	18	42386526	42386872	18-42386699-42386700	96.5976	346.38226	3	2	46.7501096667	53.458498	Human,Macaque,Mouse,Rat,Dog	5	Macaque,Dog	2	evoDynamic	evoDynamic	bound	HNF4a	Dog	Dog	2	left	nonCGI	UMR	18-42386585-42386593	0	noOverlap	8579	intergenic	HNF4a	1TF	HNF4a	1TF
842	4	8748234	8748580	4-8748407-8748408	87.23638	316.23962	4	4	16.08046575	16.08046575	Human,Macaque,Dog	3	Dog	1	SpSpecificGains	DogSpecificGains	bound	HNF4a	Dog	Dog	2	left	nonCGI	LMR	4-8748237-8748245	0	noOverlap	78399368	intron	HNF4a	1TF	HNF4a	1TF
843	9	32975421	32975767	9-32975594-32975595	81.03168	335.04434	13	13	1.01750107692	1.01750107692	Human,Macaque,Dog	3	Dog	1	SpSpecificGains	DogSpecificGains	bound	HNF4a	Dog	Dog	4	right	nonCGI	LMR	9-32975434-32975442	0	noOverlap	1439	intergenic	CTCF,HNF4a	2TFs	HNF4a	1TF
844	26	22274965	22275311	26-22275138-22275139	32.33718	83.4699	31	31	0.59139783871	0.59139783871	Human,Macaque,Mouse,Rat,Dog	5	Human,Mouse,Dog	3	evoDynamic	evoDynamic	bound	HNF4a	Dog	Dog	3	flat	CGI	UMR	26-22275035-22275043	0	Promoters	106860	intergenic	HNF4a	1TF	HNF4a	1TF
845	9	18796722	18797068	9-18796895-18796896	19.05738	60.30239	2	2	30	30	Mouse,Dog	2	Dog	1	SpSpecificGains	DogSpecificGains	bound	HNF4a	Dog	Dog	4	right	nonCGI	FMR	9-18796857-18796865	0	noOverlap	13296	intron	CEBPA,HNF4a	2TFs	CEBPA,HNF4a	2TFs
846	3	40613408	40613754	3-40613581-40613582	33.09255	98.05982	14	14	4.40874914286	4.40874914286	Human,Macaque,Mouse,Rat,Dog	5	Dog	1	SpSpecificGains	DogSpecificGains	bound	HNF4a	Dog	Dog	3	flat	CGI	UMR	3-40613449-40613457	0	noOverlap	154246	intergenic	CTCF,HNF4a	2TFs	HNF4a	1TF
847	9	33137458	33137804	9-33137631-33137632	23.21667	58.16553	5	5	0	0	Human,Macaque,Dog	3	Dog	1	SpSpecificGains	DogSpecificGains	bound	HNF4a	Dog	Dog	3	flat	nonCGI	UMR	9-33137466-33137474	0	Promoters	5777	intron	CTCF,HNF4a	2TFs	HNF4a	1TF
848	14	17043594	17043940	14-17043767-17043768	20.57596	46.18367	2	2	33.333333	33.333333	Human,Macaque,Dog	3	Dog	1	SpSpecificGains	DogSpecificGains	bound	HNF4a	Dog	Dog	2	left	nonCGI	LMR	14-17043678-17043686	0	noOverlap	603211	intergenic	HNF4a	1TF	HNF4a	1TF
849	14	7918618	7918964	14-7918791-7918792	13.48166	29.74497	4	4	38.1062465	38.1062465	Macaque,Dog	2	Dog	1	SpSpecificGains	DogSpecificGains	bound	HNF4a	Dog	Dog	2	left	nonCGI	LMR	14-7918633-7918641	0	Enhancers	53057	intron	CEBPA,CTCF,HNF4a	3TFs	CEBPA,HNF4a	2TFs
850	15	3243134	3243480	15-3243307-3243308	41.51253	121.61286	5	5	25.2308802	25.2308802	Mouse,Rat,Dog	3	Dog	1	SpSpecificGains	DogSpecificGains	bound	HNF4a	Dog	Dog	3	flat	nonCGI	UMR	15-3243265-3243273	0	Promoters	571	intron	HNF4a	1TF	HNF4a	1TF
851	9	27782928	27783274	9-27783101-27783102	35.59349	103.48397	3	3	35.7742183333	35.7742183333	Human,Macaque,Dog	3	Dog	1	SpSpecificGains	DogSpecificGains	bound	HNF4a	Dog	Dog	1	up	nonCGI	FMR	9-27782992-27783000	0	Enhancers	109921	intron	HNF4a	1TF	HNF4a	1TF
852	6	17188447	17188793	6-17188620-17188621	17.09509	39.19142	14	14	1.0049475	1.0049475	Human,Macaque,Dog	3	Human,Macaque,Dog	3	LineageLoss	RodentLoss	bound	HNF4a	Dog	Dog	3	flat	nonCGI	UMR	6-17188555-17188563	0	Promoters	30063	intron	HNF4a	1TF	HNF4a	1TF
853	37	22983223	22983569	37-22983396-22983397	28.13212	68.72822	15	13	60.7698412667	67.5549450769	Human,Macaque,Mouse,Rat,Dog	5	Mouse,Rat,Dog	3	LineageLoss	PrimateLoss	bound	HNF4a	Dog	Dog	4	right	nonCGI	LMR	37-22983235-22983243	0	Enhancers	49293770	intron	HNF4a	1TF	HNF4a	1TF
854	21	37310894	37311240	21-37311067-37311068	10.22231	17.77361	1	1	20	20	Mouse,Rat,Dog	3	Dog	1	SpSpecificGains	DogSpecificGains	bound	HNF4a	Dog	Dog	4	right	nonCGI	LMR	21-37310942-37310950	0	Enhancers	86375	intron	CEBPA,FoxA1,HNF4a	3TFs	CEBPA,FoxA1,HNF4a	3TFs
855	10	55394902	55395248	10-55395075-55395076	28.13212	68.72822	0	0	0	0	Human,Mouse,Dog	3	Dog	1	SpSpecificGains	DogSpecificGains	bound	HNF4a	Dog	Dog	2	left	nonCGI	LMR	10-55394983-55394991	0	Enhancers	107467	intergenic	HNF4a	1TF	HNF4a	1TF
856	1	27693204	27693550	1-27693377-27693378	42.5878	113.32328	3	3	37.3968253333	37.3968253333	Human,Macaque,Mouse,Rat,Dog	5	Macaque,Mouse,Rat,Dog	4	SpSpecificLoss	HumanSpecificLoss	bound	HNF4a	Dog	Dog	3	flat	nonCGI	UMR	1-27693219-27693227	0	Promoters	20075612	intron	CEBPA,HNF4a	2TFs	CEBPA,HNF4a	2TFs
857	35	10926577	10926923	35-10926750-10926751	15.59498	34.02633	9	9	24.1866774444	24.1866774444	Human,Macaque,Mouse,Rat,Dog	5	Dog	1	SpSpecificGains	DogSpecificGains	bound	HNF4a	Dog	Dog	2	left	nonCGI	LMR	35-10926609-10926617	0	Enhancers	1847	intron	HNF4a	1TF	HNF4a	1TF
858	8	13520826	13521172	8-13520999-13521000	9.7458	17.49717	8	8	48.276125125	48.276125125	Human,Macaque,Mouse,Rat,Dog	5	Dog	1	SpSpecificGains	DogSpecificGains	bound	HNF4a	Dog	Dog	4	right	nonCGI	UMR	8-13520856-13520864	0	noOverlap	403	intergenic	HNF4a	1TF	HNF4a	1TF
859	25	17137399	17137745	25-17137572-17137573	46.90558	132.16632	0	0	0	0	Human,Macaque,Mouse,Rat,Dog	5	Dog	1	SpSpecificGains	DogSpecificGains	bound	HNF4a	Dog	Dog	NC	NC	nonCGI	FMR	25-17137524-17137532	0	Enhancers	26762	intron	CEBPA,HNF4a	2TFs	CEBPA,HNF4a	2TFs
860	X	6988444	6988790	X-6988617-6988618	17.43425	38.89188	2	2	26.1363635	26.1363635	Human,Macaque,Dog	3	Dog	1	SpSpecificGains	DogSpecificGains	bound	HNF4a	Dog	Dog	1	up	nonCGI	FMR	X-6988475-6988483	0	Enhancers	62783305	intergenic	HNF4a	1TF	HNF4a	1TF
861	26	11764557	11764903	26-11764730-11764731	31.40272	79.73636	13	9	6.85897438462	9.90740744444	Human,Macaque,Mouse,Rat,Dog	5	Dog	1	SpSpecificGains	DogSpecificGains	bound	HNF4a	Dog	Dog	4	right	nonCGI	LMR	26-11764634-11764642	0	Enhancers	55639	intergenic	CEBPA,HNF4a	2TFs	CEBPA,HNF4a	2TFs
862	9	23366445	23366791	9-23366618-23366619	11.795	26.18549	12	12	26.6171504167	26.6171504167	Human,Macaque,Rat,Dog	4	Dog	1	SpSpecificGains	DogSpecificGains	bound	HNF4a	Dog	Dog	2	left	nonCGI	LMR	9-23366460-23366468	0	Enhancers	24272	intron	HNF4a	1TF	HNF4a	1TF
863	9	48700027	48700373	9-48700200-48700201	38.60748	154.70872	8	8	9.300283125	9.300283125	Human,Macaque,Dog	3	Human,Macaque,Dog	3	LineageLoss	RodentLoss	bound	HNF4a	Dog	Dog	2	left	nonCGI	UMR	9-48700042-48700050	0	noOverlap	23922	intron	HNF4a	1TF	HNF4a	1TF
864	20	35823129	35823475	20-35823302-35823303	34.78152	98.66134	4	1	59.077782	92	Human,Macaque,Mouse,Rat,Dog	5	Dog	1	SpSpecificGains	DogSpecificGains	bound	HNF4a	Dog	Dog	1	up	nonCGI	LMR	20-35823173-35823181	0	Promoters	32300270	intron	CEBPA,HNF4a	2TFs	CEBPA,HNF4a	2TFs
865	18	55220407	55220753	18-55220580-55220581	21.30884	52.77274	14	14	59.9962343571	59.9962343571	Human,Macaque,Dog	3	Dog	1	SpSpecificGains	DogSpecificGains	bound	HNF4a	Dog	Dog	2	left	nonCGI	LMR	18-55220447-55220455	0	noOverlap	14938	intron	HNF4a	1TF	HNF4a	1TF
866	20	20522891	20523237	20-20523064-20523065	42.20761	109.25442	4	4	41.570513	41.570513	Human,Macaque,Mouse,Rat,Dog	5	Dog	1	SpSpecificGains	DogSpecificGains	bound	HNF4a	Dog	Dog	1	up	nonCGI	FMR	20-20522996-20523004	0	noOverlap	195215	intergenic	HNF4a	1TF	HNF4a	1TF
867	28	11303167	11303513	28-11303340-11303341	16.58669	38.34959	9	7	44.4217787778	45.6851441429	Human,Macaque,Mouse,Rat,Dog	5	Dog	1	SpSpecificGains	DogSpecificGains	bound	HNF4a	Dog	Dog	1	up	nonCGI	LMR	28-11303174-11303182	0	noOverlap	93243	intron	HNF4a	1TF	HNF4a	1TF
868	4	43433929	43434275	4-43434102-43434103	28.17304	75.27847	8	8	8.045863875	8.045863875	Human,Macaque,Dog	3	Human,Macaque,Dog	3	LineageLoss	RodentLoss	bound	HNF4a	Dog	Dog	4	right	nonCGI	LMR	4-43434018-43434026	0	Enhancers	68727	intergenic	HNF4a	1TF	HNF4a	1TF
869	5	15215023	15215369	5-15215196-15215197	19.05738	60.30239	12	12	20.0102019167	20.0102019167	Mouse,Rat,Dog	3	Mouse,Dog	2	evoDynamic	evoDynamic	bound	HNF4a	Dog	Dog	2	left	nonCGI	UMR	5-15215031-15215039	0	noOverlap	3170	intergenic	CTCF,HNF4a	2TFs	HNF4a	1TF
870	11	10011950	10012296	11-10012123-10012124	124.86639	418.24026	1	1	17.647059	17.647059	Human,Macaque,Mouse,Rat,Dog	5	Dog	1	SpSpecificGains	DogSpecificGains	bound	HNF4a	Dog	Dog	4	right	nonCGI	LMR	11-10011956-10011964	0	noOverlap	99964980	intron	CEBPA,HNF4a	2TFs	CEBPA,HNF4a	2TFs
871	6	77507502	77507848	6-77507675-77507676	14.07202	69.95206	6	6	33.6522616667	33.6522616667	Human,Dog	2	Human,Dog	2	evoDynamic	evoDynamic	bound	HNF4a	Dog	Dog	2	left	nonCGI	LMR	6-77507508-77507516	0	Enhancers	110884	intergenic	CEBPA,HNF4a	2TFs	CEBPA,HNF4a	2TFs
872	11	62452571	62452917	11-62452744-62452745	10.82576	20.12248	4	4	13.1359385	13.1359385	Human,Mouse,Rat,Dog	4	Mouse,Dog	2	evoDynamic	evoDynamic	bound	HNF4a	Dog	Dog	2	left	nonCGI	LMR	11-62452647-62452655	0	Promoters	2511	intron	HNF4a	1TF	HNF4a	1TF
873	12	50890116	50890462	12-50890289-50890290	10.37628	17.01571	2	2	65.230769	65.230769	Human,Dog	2	Dog	1	SpSpecificGains	DogSpecificGains	bound	HNF4a	Dog	Dog	1	up	nonCGI	FMR	12-50890177-50890185	0	noOverlap	50382674	intergenic	HNF4a	1TF	HNF4a	1TF
874	28	15767054	15767400	28-15767227-15767228	16.19515	35.84112	22	22	0.742139318182	0.742139318182	Human,Macaque,Mouse,Rat,Dog	5	Mouse,Dog	2	evoDynamic	evoDynamic	bound	HNF4a	Dog	Dog	3	flat	nonCGI	UMR	28-15767138-15767146	0	Promoters	19934	intron	HNF4a	1TF	HNF4a	1TF
875	33	26221668	26222014	33-26221841-26221842	11.62283	29.07822	7	7	27.8594738571	27.8594738571	Human,Macaque,Mouse,Rat,Dog	5	Rat,Dog	2	evoDynamic	evoDynamic	bound	HNF4a	Dog	Dog	4	right	nonCGI	LMR	33-26221692-26221700	0	Enhancers	26195519	intron	HNF4a	1TF	HNF4a	1TF
876	2	72616278	72616624	2-72616451-72616452	13.55031	36.71734	11	11	4.68319554545	4.68319554545	Mouse,Dog	2	Dog	1	SpSpecificGains	DogSpecificGains	bound	HNF4a	Dog	Dog	3	flat	nonCGI	UMR	2-72616288-72616296	0	Promoters	46460292	exon	CEBPA,HNF4a	2TFs	CEBPA,HNF4a	2TFs
877	3	41080037	41080383	3-41080210-41080211	7.93455	12.52288	2	2	33.4365325	33.4365325	Human,Macaque,Dog	3	Dog	1	SpSpecificGains	DogSpecificGains	bound	HNF4a	Dog	Dog	2	left	nonCGI	LMR	3-41080193-41080201	0	Promoters	30852230	intron	CEBPA,HNF4a	2TFs	CEBPA,HNF4a	2TFs
878	20	39017155	39017501	20-39017328-39017329	37.67273	109.82314	38	32	0.573129052632	0.57642409375	Human,Macaque,Mouse,Rat,Dog	5	Human,Macaque,Mouse,Dog	4	SpSpecificLoss	RatSpecificLoss	bound	HNF4a	Dog	Dog	3	flat	CGI	UMR	20-39017252-39017260	0	Promoters	2489	exon	CEBPA,HNF4a	2TFs	CEBPA,HNF4a	2TFs
879	22	42247493	42247839	22-42247666-42247667	49.39533	134.22952	2	2	36.6666665	36.6666665	Human,Macaque,Mouse,Rat,Dog	5	Dog	1	SpSpecificGains	DogSpecificGains	bound	HNF4a	Dog	Dog	4	right	nonCGI	FMR	22-42247494-42247502	0	primedEnhancers	1061826	intron	CEBPA,HNF4a	2TFs	CEBPA,HNF4a	2TFs
880	10	26070492	26070838	10-26070665-26070666	13.11935	28.37444	8	8	78.261129625	78.261129625	Human,Dog	2	Dog	1	SpSpecificGains	DogSpecificGains	bound	HNF4a	Dog	Dog	1	up	nonCGI	FMR	10-26070505-26070513	0	noOverlap	14956	intron	HNF4a	1TF	HNF4a	1TF
881	10	38919633	38919979	10-38919806-38919807	36.43364	104.21529	10	7	26.9335966	29.1610904286	Human,Macaque,Mouse,Rat,Dog	5	Macaque,Dog	2	evoDynamic	evoDynamic	bound	HNF4a	Dog	Dog	3	flat	nonCGI	LMR	10-38919690-38919698	0	noOverlap	404949	intergenic	CEBPA,HNF4a	2TFs	CEBPA,HNF4a	2TFs
882	6	17445915	17446261	6-17446088-17446089	68.93014	226.39676	11	11	48.5797537273	48.5797537273	Human,Macaque,Mouse,Rat,Dog	5	Mouse,Dog	2	evoDynamic	evoDynamic	bound	HNF4a	Dog	Dog	4	right	nonCGI	LMR	6-17445929-17445937	0	Enhancers	9232	intron	CTCF,HNF4a	2TFs	HNF4a	1TF
883	7	300035	300381	7-300208-300209	11.89818	30.32199	10	10	29.8474893	29.8474893	Human,Macaque,Mouse,Dog	4	Human,Dog	2	evoDynamic	evoDynamic	bound	HNF4a	Dog	Dog	2	left	nonCGI	UMR	7-300069-300077	0	noOverlap	29530380	intergenic	HNF4a	1TF	HNF4a	1TF
884	11	67755575	67755921	11-67755748-67755749	22.25135	49.66056	1	1	36.363636	36.363636	Human,Macaque,Dog	3	Dog	1	SpSpecificGains	DogSpecificGains	bound	HNF4a	Dog	Dog	2	left	nonCGI	LMR	11-67755582-67755590	0	noOverlap	3254	intergenic	CEBPA,HNF4a	2TFs	CEBPA,HNF4a	2TFs
885	1	74420167	74420513	1-74420340-74420341	36.0951	98.36703	1	1	25.925926	25.925926	Human,Macaque,Mouse,Rat,Dog	5	Dog	1	SpSpecificGains	DogSpecificGains	bound	HNF4a	Dog	Dog	2	left	nonCGI	FMR	1-74420175-74420183	0	noOverlap	30369919	intergenic	HNF4a	1TF	HNF4a	1TF
886	4	54049080	54049426	4-54049253-54049254	22.54422	66.63886	3	3	31.904762	31.904762	Human,Macaque,Dog	3	Dog	1	SpSpecificGains	DogSpecificGains	bound	HNF4a	Dog	Dog	2	left	nonCGI	LMR	4-54049266-54049274	0	Enhancers	383714	intergenic	HNF4a	1TF	HNF4a	1TF
887	7	80057550	80057896	7-80057723-80057724	58.04079	191.83461	4	4	42.96052625	42.96052625	Human,Macaque,Mouse,Rat,Dog	5	Dog	1	SpSpecificGains	DogSpecificGains	bound	HNF4a	Dog	Dog	3	flat	nonCGI	FMR	7-80057588-80057596	0	noOverlap	69141	intergenic	CTCF,HNF4a	2TFs	HNF4a	1TF
888	15	16068718	16069064	15-16068891-16068892	18.23132	55.96021	9	6	38.6347335556	41.4646451667	Human,Macaque,Mouse,Rat,Dog	5	Dog	1	SpSpecificGains	DogSpecificGains	bound	HNF4a	Dog	Dog	1	up	nonCGI	LMR	15-16068739-16068747	0	Enhancers	119786	intron	CEBPA,HNF4a	2TFs	CEBPA,HNF4a	2TFs
889	14	6771493	6771839	14-6771666-6771667	26.80535	62.30184	0	0	0	0	Human,Macaque,Mouse,Rat,Dog	5	Dog	1	SpSpecificGains	DogSpecificGains	bound	HNF4a	Dog	Dog	NC	NC	nonCGI	FMR	14-6771636-6771644	0	noOverlap	74022	intron	HNF4a	1TF	HNF4a	1TF
890	5	52698288	52698634	5-52698461-52698462	10.52142	25.42371	1	1	26.086957	26.086957	Macaque,Dog	2	Dog	1	SpSpecificGains	DogSpecificGains	bound	HNF4a	Dog	Dog	1	up	nonCGI	LMR	5-52698304-52698312	0	noOverlap	17643	intron	HNF4a	1TF	HNF4a	1TF
891	35	14063774	14064120	35-14063947-14063948	105.25288	383.59589	2	2	28.75	28.75	Human,Macaque,Mouse,Dog	4	Dog	1	SpSpecificGains	DogSpecificGains	bound	HNF4a	Dog	Dog	3	flat	nonCGI	LMR	35-14063926-14063934	0	Enhancers	383301	intergenic	CEBPA,CTCF,FoxA1,HNF4a	4TFs	CEBPA,FoxA1,HNF4a	3TFs
892	15	16701033	16701379	15-16701206-16701207	73.0137	268.91821	7	3	24.9111215714	22.4537036667	Rat,Dog	2	Dog	1	SpSpecificGains	DogSpecificGains	bound	HNF4a	Dog	Dog	2	left	nonCGI	LMR	15-16701140-16701148	0	noOverlap	41133	intergenic	FoxA1,HNF4a	2TFs	FoxA1,HNF4a	2TFs
893	1	107573548	107573894	1-107573721-107573722	21.81473	58.07545	6	6	23.5811343333	23.5811343333	Human,Macaque,Mouse,Rat,Dog	5	Mouse,Dog	2	evoDynamic	evoDynamic	bound	HNF4a	Dog	Dog	3	flat	nonCGI	UMR	1-107573631-107573639	1	noOverlap	267	intergenic	CEBPA,HNF4a	2TFs	CEBPA,HNF4a	2TFs
894	11	54274447	54274793	11-54274620-54274621	47.17243	146.46606	3	3	48.611111	48.611111	Human,Macaque,Dog	3	Dog	1	SpSpecificGains	DogSpecificGains	bound	HNF4a	Dog	Dog	1	up	nonCGI	FMR	11-54274501-54274509	0	Enhancers	112511	intron	HNF4a	1TF	HNF4a	1TF
895	9	49524946	49525292	9-49525119-49525120	19.60883	49.26673	15	1	45.9818398667	80.769231	Rat,Dog	2	Dog	1	SpSpecificGains	DogSpecificGains	bound	HNF4a	Dog	Dog	1	up	nonCGI	LMR	9-49525026-49525034	0	primedEnhancers	66252	intergenic	HNF4a	1TF	HNF4a	1TF
896	19	48226639	48226985	19-48226812-48226813	26.80535	62.30184	3	3	19.9252136667	19.9252136667	Human,Macaque,Mouse,Rat,Dog	5	Dog	1	SpSpecificGains	DogSpecificGains	bound	HNF4a	Dog	Dog	2	left	nonCGI	LMR	19-48226807-48226815	0	Enhancers	46593759	intergenic	HNF4a	1TF	HNF4a	1TF
897	7	41662383	41662729	7-41662556-41662557	8.59394	18.49883	3	3	27.478404	27.478404	Human,Macaque,Mouse,Rat,Dog	5	Rat,Dog	2	evoDynamic	evoDynamic	bound	HNF4a	Dog	Dog	2	left	nonCGI	LMR	7-41662414-41662422	0	noOverlap	33925	intron	HNF4a	1TF	HNF4a	1TF
898	17	30557385	30557731	17-30557558-30557559	88.06398	294.17419	3	3	34.8366016667	34.8366016667	Human,Macaque,Dog	3	Dog	1	SpSpecificGains	DogSpecificGains	bound	HNF4a	Dog	Dog	2	left	nonCGI	LMR	17-30557387-30557395	0	Enhancers	63636	intron	CEBPA,HNF4a	2TFs	CEBPA,HNF4a	2TFs
899	24	36011609	36011955	24-36011782-36011783	11.51366	22.60141	1	1	33.333333	33.333333	Macaque,Dog	2	Dog	1	SpSpecificGains	DogSpecificGains	bound	HNF4a	Dog	Dog	1	up	nonCGI	FMR	24-36011677-36011685	0	Enhancers	57439	intergenic	CEBPA,HNF4a	2TFs	CEBPA,HNF4a	2TFs
900	19	46798357	46798703	19-46798530-46798531	32.30334	89.53097	8	8	32.11390925	32.11390925	Human,Macaque,Mouse,Rat,Dog	5	Dog	1	SpSpecificGains	DogSpecificGains	bound	HNF4a	Dog	Dog	4	right	nonCGI	LMR	19-46798386-46798394	0	noOverlap	256235	exon	CEBPA,FoxA1,HNF4a	3TFs	CEBPA,FoxA1,HNF4a	3TFs
901	11	61209593	61209939	11-61209766-61209767	14.56858	33.94001	3	3	49.1666666667	49.1666666667	Human,Macaque,Mouse,Rat,Dog	5	Dog	1	SpSpecificGains	DogSpecificGains	bound	HNF4a	Dog	Dog	1	up	nonCGI	FMR	11-61209646-61209654	0	Enhancers	89417	intron	HNF4a	1TF	HNF4a	1TF
902	15	30156690	30157036	15-30156863-30156864	19.4994	45.14154	6	6	16.2121213333	16.2121213333	Human,Macaque,Mouse,Rat,Dog	5	Mouse,Dog	2	evoDynamic	evoDynamic	bound	HNF4a	Dog	Dog	4	right	nonCGI	LMR	15-30156697-30156705	0	Enhancers	27143024	intergenic	CEBPA,FoxA1,HNF4a	3TFs	CEBPA,FoxA1,HNF4a	3TFs
903	11	64881028	64881374	11-64881201-64881202	7.10849	11.34488	6	6	63.329789	63.329789	Human,Macaque,Mouse,Rat,Dog	5	Dog	1	SpSpecificGains	DogSpecificGains	bound	HNF4a	Dog	Dog	1	up	nonCGI	FMR	11-64881053-64881061	0	Enhancers	38861	intron	CEBPA,HNF4a	2TFs	CEBPA,HNF4a	2TFs
904	4	68516464	68516810	4-68516637-68516638	31.89031	87.72468	3	3	57.6312576667	57.6312576667	Human,Macaque,Dog	3	Dog	1	SpSpecificGains	DogSpecificGains	bound	HNF4a	Dog	Dog	1	up	nonCGI	FMR	4-68516506-68516514	0	primedEnhancers	3078	intergenic	HNF4a	1TF	HNF4a	1TF
905	11	1674807	1675153	11-1674980-1674981	8.30409	22.45656	5	5	46.0610222	46.0610222	Human,Macaque,Dog	3	Dog	1	SpSpecificGains	DogSpecificGains	bound	HNF4a	Dog	Dog	1	up	nonCGI	FMR	11-1674873-1674881	0	Enhancers	115014357	intron	HNF4a	1TF	HNF4a	1TF
906	6	31836873	31837219	6-31837046-31837047	20.42526	50.62748	11	11	28.8672437273	28.8672437273	Mouse,Rat,Dog	3	Dog	1	SpSpecificGains	DogSpecificGains	bound	HNF4a	Dog	Dog	4	right	nonCGI	LMR	6-31836921-31836929	1	Enhancers	15567	intergenic	CEBPA,HNF4a	2TFs	CEBPA,HNF4a	2TFs
907	2	10145327	10145673	2-10145500-10145501	58.76015	173.51543	2	2	28.550725	28.550725	Mouse,Rat,Dog	3	Dog	1	SpSpecificGains	DogSpecificGains	bound	HNF4a	Dog	Dog	1	up	nonCGI	FMR	2-10145380-10145388	0	Enhancers	561798	intron	HNF4a	1TF	HNF4a	1TF
908	30	24879086	24879432	30-24879259-24879260	15.51036	29.21611	4	4	28.545168	28.545168	Mouse,Rat,Dog	3	Dog	1	SpSpecificGains	DogSpecificGains	bound	HNF4a	Dog	Dog	1	up	nonCGI	FMR	30-24879217-24879225	1	noOverlap	55271	exon	CEBPA,HNF4a	2TFs	CEBPA,HNF4a	2TFs
909	27	16023972	16024318	27-16024145-16024146	81.74007	250.408	20	16	9.49007935	11.8625991875	Macaque,Dog	2	Macaque,Dog	2	evoDynamic	evoDynamic	bound	HNF4a	Dog	Dog	3	flat	nonCGI	UMR	27-16023981-16023989	0	Promoters	748	intron	HNF4a	1TF	HNF4a	1TF
910	26	7732684	7733030	26-7732857-7732858	61.52348	196.44864	5	4	25.5636524	28.62123225	Macaque,Dog	2	Dog	1	SpSpecificGains	DogSpecificGains	bound	HNF4a	Dog	Dog	4	right	nonCGI	LMR	26-7732685-7732693	0	Enhancers	133283	intron	CEBPA,FoxA1,HNF4a	3TFs	CEBPA,FoxA1,HNF4a	3TFs
911	17	58188133	58188479	17-58188306-58188307	26.78395	69.80551	4	4	36.1309525	36.1309525	Macaque,Dog	2	Dog	1	SpSpecificGains	DogSpecificGains	bound	HNF4a	Dog	Dog	2	left	nonCGI	LMR	17-58188135-58188143	0	Enhancers	19758	exon	HNF4a	1TF	HNF4a	1TF
912	2	81796523	81796869	2-81796696-81796697	71.95425	248.01714	1	1	40	40	Human,Macaque,Mouse,Rat,Dog	5	Mouse,Rat,Dog	3	LineageLoss	PrimateLoss	bound	HNF4a	Dog	Dog	1	up	nonCGI	FMR	2-81796611-81796619	0	Enhancers	63860971	intergenic	HNF4a	1TF	HNF4a	1TF
913	26	37831596	37831942	26-37831769-37831770	20.13104	42.56941	4	1	0.83333325	0	Rat,Dog	2	Dog	1	SpSpecificGains	DogSpecificGains	bound	HNF4a	Dog	Dog	3	flat	nonCGI	UMR	26-37831693-37831701	0	noOverlap	37447	intergenic	HNF4a	1TF	HNF4a	1TF
914	9	17955096	17955442	9-17955269-17955270	6.94191	12.38966	2	2	29.289216	29.289216	Human,Macaque,Mouse,Rat,Dog	5	Dog	1	SpSpecificGains	DogSpecificGains	bound	HNF4a	Dog	Dog	2	left	nonCGI	FMR	9-17955180-17955188	0	noOverlap	617462	intergenic	HNF4a	1TF	HNF4a	1TF
915	20	25392923	25393269	20-25393096-25393097	29.06658	72.3643	3	3	19.8135196667	19.8135196667	Human,Macaque,Mouse,Rat,Dog	5	Dog	1	SpSpecificGains	DogSpecificGains	bound	HNF4a	Dog	Dog	3	flat	nonCGI	LMR	20-25392961-25392969	0	Enhancers	78000	intron	HNF4a	1TF	HNF4a	1TF
916	5	56756249	56756595	5-56756422-56756423	28.69475	105.35419	1	1	20	20	Mouse,Rat,Dog	3	Mouse,Dog	2	evoDynamic	evoDynamic	bound	HNF4a	Dog	Dog	4	right	nonCGI	UMR	5-56756356-56756364	0	Enhancers	26592	intron	HNF4a	1TF	HNF4a	1TF
917	20	48565422	48565768	20-48565595-48565596	19.91243	46.73289	9	9	4.47530855556	4.47530855556	Human,Macaque,Mouse,Rat,Dog	5	Dog	1	SpSpecificGains	DogSpecificGains	bound	HNF4a	Dog	Dog	3	flat	nonCGI	UMR	20-48565470-48565478	0	Promoters	21959	intron	CEBPA,HNF4a	2TFs	CEBPA,HNF4a	2TFs
918	4	29416379	29416725	4-29416552-29416553	56.19732	179.93697	7	7	17.2012987143	17.2012987143	Human,Macaque,Dog	3	Human,Macaque,Dog	3	LineageLoss	RodentLoss	bound	HNF4a	Dog	Dog	2	left	nonCGI	LMR	4-29416409-29416417	0	noOverlap	21701	exon	CEBPA,FoxA1,HNF4a	3TFs	CEBPA,FoxA1,HNF4a	3TFs
919	20	48239280	48239626	20-48239453-48239454	44.60826	142.67116	6	6	9.010352	9.010352	Human,Macaque,Mouse,Dog	4	Dog	1	SpSpecificGains	DogSpecificGains	bound	HNF4a	Dog	Dog	4	right	nonCGI	LMR	20-48239324-48239332	0	Enhancers	19370	intergenic	CEBPA,CTCF,HNF4a	3TFs	CEBPA,HNF4a	2TFs
920	12	26957475	26957821	12-26957648-26957649	52.54183	168.46414	2	2	18.6147185	18.6147185	Human,Macaque,Dog	3	Dog	1	SpSpecificGains	DogSpecificGains	bound	HNF4a	Dog	Dog	3	flat	nonCGI	LMR	12-26957558-26957566	0	noOverlap	72215	intergenic	CEBPA,HNF4a	2TFs	CEBPA,HNF4a	2TFs
921	8	64352107	64352453	8-64352280-64352281	36.77044	114.04233	15	10	33.5630280667	32.608655	Rat,Dog	2	Dog	1	SpSpecificGains	DogSpecificGains	bound	HNF4a	Dog	Dog	2	left	nonCGI	LMR	8-64352117-64352125	0	Enhancers	231351	intron	HNF4a	1TF	HNF4a	1TF
922	11	6394990	6395336	11-6395163-6395164	34.78152	98.66134	10	10	30.9187895	30.9187895	Mouse,Rat,Dog	3	Dog	1	SpSpecificGains	DogSpecificGains	bound	HNF4a	Dog	Dog	1	up	nonCGI	LMR	11-6395216-6395224	0	noOverlap	57502399	intergenic	CEBPA,HNF4a	2TFs	CEBPA,HNF4a	2TFs
923	5	70454371	70454717	5-70454544-70454545	33.34197	93.95398	6	6	14.4212963333	14.4212963333	Human,Macaque,Dog	3	Macaque,Dog	2	evoDynamic	evoDynamic	bound	HNF4a	Dog	Dog	2	left	nonCGI	LMR	5-70454426-70454434	0	noOverlap	116039	intergenic	HNF4a	1TF	HNF4a	1TF
924	10	12927436	12927782	10-12927609-12927610	13.18079	25.36862	6	2	36.4970328333	33.0357145	Human,Macaque,Dog	3	Dog	1	SpSpecificGains	DogSpecificGains	bound	HNF4a	Dog	Dog	2	left	nonCGI	LMR	10-12927473-12927481	0	Enhancers	109348	intergenic	CEBPA,FoxA1,HNF4a	3TFs	CEBPA,FoxA1,HNF4a	3TFs
925	13	9182967	9183313	13-9183140-9183141	16.21212	34.23082	0	0	0	0	Macaque,Dog	2	Dog	1	SpSpecificGains	DogSpecificGains	bound	HNF4a	Dog	Dog	1	up	nonCGI	FMR	13-9183031-9183039	0	primedEnhancers	113112	intergenic	HNF4a	1TF	HNF4a	1TF
926	9	46868024	46868370	9-46868197-46868198	41.39001	123.10604	5	3	21.2126798	20.952381	Human,Macaque,Mouse,Rat,Dog	5	Dog	1	SpSpecificGains	DogSpecificGains	bound	HNF4a	Dog	Dog	2	left	nonCGI	LMR	9-46868027-46868035	0	noOverlap	42184322	intron	FoxA1,HNF4a	2TFs	FoxA1,HNF4a	2TFs
927	24	32633621	32633967	24-32633794-32633795	18.23132	55.96021	2	2	26.9005845	26.9005845	Human,Macaque,Mouse,Rat,Dog	5	Dog	1	SpSpecificGains	DogSpecificGains	bound	HNF4a	Dog	Dog	2	left	nonCGI	FMR	24-32633661-32633669	0	noOverlap	21235	intron	HNF4a	1TF	HNF4a	1TF
928	1	79272722	79273068	1-79272895-79272896	6.66647	12.18861	4	4	39.636752	39.636752	Human,Macaque,Mouse,Rat,Dog	5	Dog	1	SpSpecificGains	DogSpecificGains	bound	HNF4a	Dog	Dog	1	up	nonCGI	FMR	1-79272794-79272802	0	Enhancers	4574	exon	CEBPA,CTCF,FoxA1,HNF4a	4TFs	CEBPA,FoxA1,HNF4a	3TFs
929	30	11458997	11459343	30-11459170-11459171	20.75758	45.32998	2	2	46.7105265	46.7105265	Rat,Dog	2	Dog	1	SpSpecificGains	DogSpecificGains	bound	HNF4a	Dog	Dog	NC	NC	nonCGI	FMR	30-11459018-11459026	0	Enhancers	44260	intergenic	HNF4a	1TF	HNF4a	1TF
930	11	64268628	64268974	11-64268801-64268802	18.50597	44.40056	2	2	27.142857	27.142857	Human,Macaque,Dog	3	Dog	1	SpSpecificGains	DogSpecificGains	bound	HNF4a	Dog	Dog	4	right	nonCGI	UMR	11-64268708-64268716	0	noOverlap	1355	intergenic	HNF4a	1TF	HNF4a	1TF
931	9	20904648	20904994	9-20904821-20904822	60.80244	201.3389	5	5	24.4444444	24.4444444	Human,Macaque,Mouse,Rat,Dog	5	Dog	1	SpSpecificGains	DogSpecificGains	bound	HNF4a	Dog	Dog	4	right	nonCGI	LMR	9-20904662-20904670	0	Enhancers	8569	intron	CEBPA,FoxA1,HNF4a	3TFs	CEBPA,FoxA1,HNF4a	3TFs
932	38	2784892	2785238	38-2785065-2785066	51.82445	227.88344	9	9	14.9999181111	14.9999181111	Human,Macaque,Rat,Dog	4	Dog	1	SpSpecificGains	DogSpecificGains	bound	HNF4a	Dog	Dog	2	left	nonCGI	LMR	38-2784913-2784921	0	noOverlap	37595	intron	HNF4a	1TF	HNF4a	1TF
933	4	39918816	39919162	4-39918989-39918990	7.087	12.59143	2	2	40.811966	40.811966	Human,Macaque,Mouse,Rat,Dog	5	Dog	1	SpSpecificGains	DogSpecificGains	bound	HNF4a	Dog	Dog	1	up	nonCGI	FMR	4-39918931-39918939	0	noOverlap	35072	intron	HNF4a	1TF	HNF4a	1TF
934	24	6366527	6366873	24-6366700-6366701	52.54183	168.46414	2	2	45	45	Human,Macaque,Rat,Dog	4	Rat,Dog	2	evoDynamic	evoDynamic	bound	HNF4a	Dog	Dog	1	up	nonCGI	FMR	24-6366546-6366554	0	Enhancers	104974	intron	CEBPA,HNF4a	2TFs	CEBPA,HNF4a	2TFs
935	6	58859323	58859669	6-58859496-58859497	47.29527	154.26299	7	7	23.8762625714	23.8762625714	Human,Macaque,Dog	3	Dog	1	SpSpecificGains	DogSpecificGains	bound	HNF4a	Dog	Dog	1	up	nonCGI	LMR	6-58859352-58859360	0	noOverlap	163955	intergenic	CEBPA,FoxA1,HNF4a	3TFs	CEBPA,FoxA1,HNF4a	3TFs
936	11	53747256	53747602	11-53747429-53747430	14.26392	37.18778	3	3	19.5286193333	19.5286193333	Mouse,Rat,Dog	3	Rat,Dog	2	evoDynamic	evoDynamic	bound	HNF4a	Dog	Dog	3	flat	nonCGI	UMR	11-53747337-53747345	0	Promoters	48390428	intergenic	HNF4a	1TF	HNF4a	1TF
937	X	118668043	118668389	X-118668216-118668217	10.41273	18.79928	4	4	75.952381	75.952381	Human,Macaque,Dog	3	Dog	1	SpSpecificGains	DogSpecificGains	bound	HNF4a	Dog	Dog	1	up	nonCGI	FMR	X-118668170-118668178	0	noOverlap	12386	intron	HNF4a	1TF	HNF4a	1TF
938	7	79890696	79891042	7-79890869-79890870	95.76006	348.88641	11	0	35.4118912727	0	Human,Macaque,Mouse,Rat,Dog	5	Dog	1	SpSpecificGains	DogSpecificGains	bound	HNF4a	Dog	Dog	1	up	nonCGI	LMR	7-79890718-79890726	1	Enhancers	183991	intron	CEBPA,FoxA1,HNF4a	3TFs	CEBPA,FoxA1,HNF4a	3TFs
939	9	55434922	55435268	9-55435095-55435096	87.42635	318.92572	5	5	29.7445506	29.7445506	Human,Macaque,Mouse,Dog	4	Mouse,Dog	2	evoDynamic	evoDynamic	bound	HNF4a	Dog	Dog	2	left	nonCGI	UMR	9-55435017-55435025	0	noOverlap	39212	intergenic	CEBPA,FoxA1,HNF4a	3TFs	CEBPA,FoxA1,HNF4a	3TFs
940	2	81823300	81823646	2-81823473-81823474	33.31564	96.17162	7	7	46.8766892857	46.8766892857	Mouse,Rat,Dog	3	Dog	1	SpSpecificGains	DogSpecificGains	bound	HNF4a	Dog	Dog	4	right	nonCGI	LMR	2-81823321-81823329	0	primedEnhancers	63887748	intron	HNF4a	1TF	HNF4a	1TF
941	19	2782560	2782906	19-2782733-2782734	27.83897	74.71191	6	6	34.3070126667	34.3070126667	Human,Macaque,Mouse,Rat,Dog	5	Mouse,Dog	2	evoDynamic	evoDynamic	bound	HNF4a	Dog	Dog	4	right	nonCGI	UMR	19-2782583-2782591	0	Enhancers	89951908	intron	FoxA1,HNF4a	2TFs	FoxA1,HNF4a	2TFs
942	2	22007916	22008262	2-22008089-22008090	81.51918	265.34869	2	2	34.7953215	34.7953215	Human,Macaque,Mouse,Rat,Dog	5	Macaque,Mouse,Rat,Dog	4	SpSpecificLoss	HumanSpecificLoss	bound	HNF4a	Dog	Dog	NC	NC	nonCGI	FMR	2-22007958-22007966	0	Enhancers	2381750	intron	CEBPA,HNF4a	2TFs	CEBPA,HNF4a	2TFs
943	2	3164784	3165130	2-3164957-3164958	21.71698	52.77274	2	2	40.270936	40.270936	Macaque,Dog	2	Dog	1	SpSpecificGains	DogSpecificGains	bound	HNF4a	Dog	Dog	2	left	nonCGI	LMR	2-3164795-3164803	0	noOverlap	13129554	intergenic	FoxA1,HNF4a	2TFs	FoxA1,HNF4a	2TFs
944	9	42969106	42969452	9-42969279-42969280	32.45284	79.36698	7	7	45.8189428571	45.8189428571	Human,Macaque,Dog	3	Dog	1	SpSpecificGains	DogSpecificGains	bound	HNF4a	Dog	Dog	1	up	nonCGI	FMR	9-42969109-42969117	0	noOverlap	35356	intron	HNF4a	1TF	HNF4a	1TF
945	15	21046004	21046350	15-21046177-21046178	23.64515	53.01731	0	0	0	0	Human,Macaque,Mouse,Rat,Dog	5	Dog	1	SpSpecificGains	DogSpecificGains	bound	HNF4a	Dog	Dog	NC	NC	nonCGI	FMR	15-21046145-21046153	0	Enhancers	18952990	intergenic	CEBPA,HNF4a	2TFs	CEBPA,HNF4a	2TFs
946	36	8722797	8723143	36-8722970-8722971	43.86819	132.75314	2	2	22.6284585	22.6284585	Human,Macaque,Mouse,Dog	4	Dog	1	SpSpecificGains	DogSpecificGains	bound	HNF4a	Dog	Dog	1	up	nonCGI	FMR	36-8722850-8722858	0	primedEnhancers	390337	intergenic	HNF4a	1TF	HNF4a	1TF
947	4	55089642	55089988	4-55089815-55089816	30.02169	85.66299	2	2	38.5416665	38.5416665	Human,Macaque,Rat,Dog	4	Dog	1	SpSpecificGains	DogSpecificGains	bound	HNF4a	Dog	Dog	4	right	nonCGI	FMR	4-55089657-55089665	0	noOverlap	73815	intergenic	HNF4a	1TF	HNF4a	1TF
948	1	47161175	47161521	1-47161348-47161349	46.08932	157.32753	8	8	33.81643675	33.81643675	Human,Macaque,Mouse,Rat,Dog	5	Dog	1	SpSpecificGains	DogSpecificGains	bound	HNF4a	Dog	Dog	1	up	nonCGI	LMR	1-47161180-47161188	0	noOverlap	217585	intron	HNF4a	1TF	HNF4a	1TF
949	11	55509494	55509840	11-55509667-55509668	49.90585	188.55164	2	1	36.746143	34.782609	Human,Macaque,Mouse,Rat,Dog	5	Dog	1	SpSpecificGains	DogSpecificGains	bound	HNF4a	Dog	Dog	2	left	nonCGI	LMR	11-55509534-55509542	0	noOverlap	54604	intron	HNF4a	1TF	HNF4a	1TF
950	20	48435400	48435746	20-48435573-48435574	12.74812	26.85985	26	22	0.471810807692	0.557594590909	Macaque,Dog	2	Macaque,Dog	2	evoDynamic	evoDynamic	bound	HNF4a	Dog	Dog	3	flat	CGI	UMR	20-48435408-48435416	1	Promoters	3156	intergenic	CTCF,HNF4a	2TFs	HNF4a	1TF
951	3	52178039	52178385	3-52178212-52178213	14.11525	26.86404	5	3	24.3711056	26.3532763333	Human,Macaque,Dog	3	Dog	1	SpSpecificGains	DogSpecificGains	bound	HNF4a	Dog	Dog	2	left	nonCGI	LMR	3-52178069-52178077	0	Enhancers	30442098	intron	HNF4a	1TF	HNF4a	1TF
952	24	28749260	28749606	24-28749433-28749434	65.79531	225.24382	7	7	46.3574521429	46.3574521429	Rat,Dog	2	Rat,Dog	2	evoDynamic	evoDynamic	bound	HNF4a	Dog	Dog	1	up	nonCGI	LMR	24-28749282-28749290	0	Enhancers	14104248	intron	HNF4a	1TF	HNF4a	1TF
953	20	35820923	35821269	20-35821096-35821097	10.12178	23.14129	5	3	59.6503968	40.042328	Human,Macaque,Mouse,Rat,Dog	5	Dog	1	SpSpecificGains	DogSpecificGains	bound	HNF4a	Dog	Dog	2	left	nonCGI	LMR	20-35820964-35820972	0	noOverlap	32298064	intron	HNF4a	1TF	HNF4a	1TF
954	28	31362684	31363030	28-31362857-31362858	43.86819	132.75314	5	5	26.9597288	26.9597288	Human,Macaque,Mouse,Rat,Dog	5	Dog	1	SpSpecificGains	DogSpecificGains	bound	HNF4a	Dog	Dog	4	right	nonCGI	LMR	28-31362823-31362831	0	Enhancers	593465	intron	CEBPA,HNF4a	2TFs	CEBPA,HNF4a	2TFs
955	16	25169720	25170066	16-25169893-25169894	28.31301	66.92829	3	1	19.0924776667	26.086957	Human,Macaque,Dog	3	Dog	1	SpSpecificGains	DogSpecificGains	bound	HNF4a	Dog	Dog	4	right	nonCGI	FMR	16-25169808-25169816	0	Enhancers	613786	intergenic	CEBPA,HNF4a	2TFs	CEBPA,HNF4a	2TFs
956	21	23658487	23658833	21-23658660-23658661	16.88643	77.66358	2	2	43.4814815	43.4814815	Human,Macaque,Mouse,Rat,Dog	5	Dog	1	SpSpecificGains	DogSpecificGains	bound	HNF4a	Dog	Dog	1	up	nonCGI	FMR	21-23658556-23658564	0	Enhancers	3197	intergenic	CEBPA,HNF4a	2TFs	CEBPA,HNF4a	2TFs
957	27	7573284	7573630	27-7573457-7573458	94.57529	300.12137	1	1	11.111111	11.111111	Human,Macaque,Dog	3	Human,Macaque,Dog	3	LineageLoss	RodentLoss	bound	HNF4a	Dog	Dog	2	left	nonCGI	FMR	27-7573287-7573295	0	noOverlap	69954630	exon	CEBPA,FoxA1,HNF4a	3TFs	CEBPA,FoxA1,HNF4a	3TFs
958	36	9759307	9759653	36-9759480-9759481	19.05738	60.30239	4	4	11.38265675	11.38265675	Human,Macaque,Mouse,Rat,Dog	5	Macaque,Dog	2	evoDynamic	evoDynamic	bound	HNF4a	Dog	Dog	4	right	nonCGI	LMR	36-9759380-9759388	1	primedEnhancers	59978465	intron	CEBPA,HNF4a	2TFs	CEBPA,HNF4a	2TFs
959	16	10732753	10733099	16-10732926-10732927	97.823	315.96078	1	1	30.769231	30.769231	Human,Macaque,Dog	3	Human,Dog	2	evoDynamic	evoDynamic	bound	HNF4a	Dog	Dog	NC	NC	nonCGI	LMR	16-10732871-10732879	0	noOverlap	49818	intron	CEBPA,HNF4a	2TFs	CEBPA,HNF4a	2TFs
960	4	5004977	5005323	4-5005150-5005151	9.13397	16.77059	5	4	21.0298474	21.74185475	Human,Macaque,Mouse,Rat,Dog	5	Dog	1	SpSpecificGains	DogSpecificGains	bound	HNF4a	Dog	Dog	1	up	nonCGI	FMR	4-5005094-5005102	0	noOverlap	44907420	intergenic	HNF4a	1TF	HNF4a	1TF
961	2	10710517	10710863	2-10710690-10710691	13.45673	24.48408	2	2	57.2727275	57.2727275	Human,Macaque,Dog	3	Dog	1	SpSpecificGains	DogSpecificGains	bound	HNF4a	Dog	Dog	NC	NC	nonCGI	FMR	2-10710636-10710644	0	Enhancers	212610	intron	HNF4a	1TF	HNF4a	1TF
962	20	45758882	45759228	20-45759055-45759056	16.59195	40.19624	0	0	0	0	Human,Macaque,Dog	3	Dog	1	SpSpecificGains	DogSpecificGains	bound	HNF4a	Dog	Dog	1	up	nonCGI	FMR	20-45758900-45758908	0	Enhancers	18409	intron	HNF4a	1TF	HNF4a	1TF
963	27	2194441	2194787	27-2194614-2194615	101.3605	380.07733	13	12	31.0039005385	33.5875589167	Human,Macaque,Mouse,Rat,Dog	5	Human,Macaque,Mouse,Rat,Dog	5	UltraCons	UltraCons	bound	HNF4a	Dog	Dog	4	right	nonCGI	UMR	27-2194444-2194452	0	noOverlap	69999377	intergenic	FoxA1,HNF4a	2TFs	FoxA1,HNF4a	2TFs
964	8	33999451	33999797	8-33999624-33999625	42.92019	113.91981	2	2	39.2156865	39.2156865	Human,Macaque,Mouse,Rat,Dog	5	Dog	1	SpSpecificGains	DogSpecificGains	bound	HNF4a	Dog	Dog	NC	NC	nonCGI	FMR	8-33999505-33999513	0	primedEnhancers	49525	intergenic	HNF4a	1TF	HNF4a	1TF
965	26	16578043	16578389	26-16578216-16578217	31.51216	87.08604	5	5	36.8822094	36.8822094	Human,Macaque,Mouse,Rat,Dog	5	Mouse,Dog	2	evoDynamic	evoDynamic	bound	HNF4a	Dog	Dog	1	up	nonCGI	FMR	26-16578137-16578145	0	Enhancers	20301	intron	CEBPA,HNF4a	2TFs	CEBPA,HNF4a	2TFs
966	8	46228330	46228676	8-46228503-46228504	37.94393	102.57135	9	9	34.2993756667	34.2993756667	Human,Macaque,Mouse,Rat,Dog	5	Dog	1	SpSpecificGains	DogSpecificGains	bound	HNF4a	Dog	Dog	4	right	nonCGI	LMR	8-46228343-46228351	0	Enhancers	87382	intergenic	HNF4a	1TF	HNF4a	1TF
967	20	40251259	40251605	20-40251432-40251433	68.60866	204.27878	0	0	0	0	Human,Macaque,Mouse,Rat,Dog	5	Dog	1	SpSpecificGains	DogSpecificGains	bound	HNF4a	Dog	Dog	1	up	nonCGI	FMR	20-40251285-40251293	0	Enhancers	7030	intron	CEBPA,FoxA1,HNF4a	3TFs	CEBPA,FoxA1,HNF4a	3TFs
968	3	13350587	13350933	3-13350760-13350761	17.02122	38.89188	1	1	30	30	Human,Macaque,Dog	3	Dog	1	SpSpecificGains	DogSpecificGains	bound	HNF4a	Dog	Dog	NC	NC	nonCGI	FMR	3-13350638-13350646	0	Enhancers	20034043	intergenic	CEBPA,HNF4a	2TFs	CEBPA,HNF4a	2TFs
969	37	22125608	22125954	37-22125781-22125782	10.16273	30.09674	3	2	31.4992023333	9.090909	Human,Macaque,Mouse,Rat,Dog	5	Dog	1	SpSpecificGains	DogSpecificGains	bound	HNF4a	Dog	Dog	1	up	nonCGI	FMR	37-22125611-22125619	0	Enhancers	50077796	intergenic	CTCF,HNF4a	2TFs	HNF4a	1TF
970	24	28986622	28986968	24-28986795-28986796	36.84667	106.0787	0	0	0	0	Human,Macaque,Mouse,Rat,Dog	5	Human,Dog	2	evoDynamic	evoDynamic	bound	HNF4a	Dog	Dog	NC	NC	nonCGI	FMR	24-28986706-28986714	0	noOverlap	21252	intergenic	HNF4a	1TF	HNF4a	1TF
971	8	46194102	46194448	8-46194275-46194276	17.54728	81.66158	3	3	31.6979313333	31.6979313333	Human,Macaque,Dog	3	Dog	1	SpSpecificGains	DogSpecificGains	bound	HNF4a	Dog	Dog	2	left	nonCGI	LMR	8-46194186-46194194	0	Enhancers	53154	intergenic	HNF4a	1TF	HNF4a	1TF
972	1	113135712	113136058	1-113135885-113135886	18.50597	44.40056	5	4	70.8266172	78.777174	Human,Macaque,Mouse,Rat,Dog	5	Rat,Dog	2	evoDynamic	evoDynamic	bound	HNF4a	Dog	Dog	1	up	nonCGI	FMR	1-113135781-113135789	0	noOverlap	60706	exon	HNF4a	1TF	HNF4a	1TF
973	32	10605973	10606319	32-10606146-10606147	14.92707	42.02814	8	8	68.99476525	68.99476525	Human,Macaque,Mouse,Rat,Dog	5	Dog	1	SpSpecificGains	DogSpecificGains	bound	HNF4a	Dog	Dog	1	up	nonCGI	FMR	32-10606022-10606030	0	Enhancers	9551093	intron	HNF4a	1TF	HNF4a	1TF
974	6	30163768	30164114	6-30163941-30163942	11.23879	21.46579	3	3	54.7974733333	54.7974733333	Human,Macaque,Mouse,Rat,Dog	5	Dog	1	SpSpecificGains	DogSpecificGains	bound	HNF4a	Dog	Dog	1	up	nonCGI	FMR	6-30163782-30163790	0	primedEnhancers	13602	intron	HNF4a	1TF	HNF4a	1TF
975	2	37508498	37508844	2-37508671-37508672	20.48849	83.40308	4	4	10.99071225	10.99071225	Human,Macaque,Dog	3	Dog	1	SpSpecificGains	DogSpecificGains	bound	HNF4a	Dog	Dog	3	flat	nonCGI	UMR	2-37508610-37508618	0	noOverlap	22007	intron	HNF4a	1TF	HNF4a	1TF
976	7	12123846	12124192	7-12124019-12124020	96.73608	359.26773	0	0	0	0	Human,Macaque,Mouse,Rat,Dog	5	Human,Macaque,Mouse,Rat,Dog	5	UltraCons	UltraCons	bound	HNF4a	Dog	Dog	1	up	nonCGI	FMR	7-12123987-12123995	0	noOverlap	127143	intergenic	FoxA1,HNF4a	2TFs	FoxA1,HNF4a	2TFs
977	14	40845185	40845531	14-40845358-40845359	24.23831	53.16142	29	24	4.74137931034	5.72916666667	Human,Macaque,Dog	3	Macaque,Dog	2	evoDynamic	evoDynamic	bound	HNF4a	Dog	Dog	3	flat	CGI	UMR	14-40845321-40845329	0	noOverlap	64669	intergenic	HNF4a	1TF	HNF4a	1TF
978	34	34686115	34686461	34-34686288-34686289	8.32264	12.83972	4	4	65.6902025	65.6902025	Human,Macaque,Dog	3	Dog	1	SpSpecificGains	DogSpecificGains	bound	HNF4a	Dog	Dog	1	up	nonCGI	FMR	34-34686251-34686259	0	noOverlap	28881	intron	HNF4a	1TF	HNF4a	1TF
979	13	39013482	39013828	13-39013655-39013656	82.28001	293.94836	14	14	0	0	Mouse,Rat,Dog	3	Dog	1	SpSpecificGains	DogSpecificGains	bound	HNF4a	Dog	Dog	3	flat	CGI	UMR	13-39013512-39013520	0	Promoters	143628	intergenic	HNF4a	1TF	HNF4a	1TF
980	5	19243164	19243510	5-19243337-19243338	22.47204	68.93876	4	3	40.20833325	42.5	Human,Mouse,Rat,Dog	4	Dog	1	SpSpecificGains	DogSpecificGains	bound	HNF4a	Dog	Dog	2	left	nonCGI	FMR	5-19243170-19243178	0	Enhancers	178457	intron	HNF4a	1TF	HNF4a	1TF
981	4	38759310	38759656	4-38759483-38759484	53.24475	197.17169	6	3	30.1752155	24.8958856667	Human,Macaque,Dog	3	Dog	1	SpSpecificGains	DogSpecificGains	bound	HNF4a	Dog	Dog	2	left	nonCGI	UMR	4-38759345-38759353	0	noOverlap	25120	intergenic	CEBPA,HNF4a	2TFs	CEBPA,HNF4a	2TFs
982	11	17931978	17932324	11-17932151-17932152	42.20761	109.25442	6	6	12.8888888333	12.8888888333	Human,Dog	2	Dog	1	SpSpecificGains	DogSpecificGains	bound	HNF4a	Dog	Dog	1	up	nonCGI	LMR	11-17932077-17932085	0	Enhancers	16139356	intron	CEBPA,HNF4a	2TFs	CEBPA,HNF4a	2TFs
983	8	27367277	27367623	8-27367450-27367451	9.67628	15.28406	7	7	25.5783535714	25.5783535714	Human,Macaque,Dog	3	Dog	1	SpSpecificGains	DogSpecificGains	bound	HNF4a	Dog	Dog	4	right	nonCGI	LMR	8-27367294-27367302	0	noOverlap	59300	intron	HNF4a	1TF	HNF4a	1TF
984	11	12736207	12736553	11-12736380-12736381	5.96121	10.25134	1	1	33.333333	33.333333	Human,Macaque,Mouse,Rat,Dog	5	Mouse,Dog	2	evoDynamic	evoDynamic	bound	HNF4a	Dog	Dog	4	right	nonCGI	LMR	11-12736292-12736300	0	Enhancers	99990753	intron	CEBPA,HNF4a	2TFs	CEBPA,HNF4a	2TFs
985	17	48618769	48619115	17-48618942-48618943	54.97241	187.91534	6	5	34.2942791667	34.0563608	Human,Macaque,Dog	3	Dog	1	SpSpecificGains	DogSpecificGains	bound	HNF4a	Dog	Dog	2	left	nonCGI	LMR	17-48618785-48618793	0	noOverlap	1156	intron	CEBPA,FoxA1,HNF4a	3TFs	CEBPA,FoxA1,HNF4a	3TFs
986	19	38994995	38995341	19-38995168-38995169	38.46655	118.13214	3	2	42.9792426667	47.8021975	Human,Macaque,Dog	3	Dog	1	SpSpecificGains	DogSpecificGains	bound	HNF4a	Dog	Dog	1	up	nonCGI	FMR	19-38994999-38995007	0	Enhancers	117255	intron	HNF4a	1TF	HNF4a	1TF
987	20	48588922	48589268	20-48589095-48589096	21.19297	53.80175	6	6	8.33333333333	8.33333333333	Human,Macaque,Dog	3	Dog	1	SpSpecificGains	DogSpecificGains	bound	HNF4a	Dog	Dog	4	right	nonCGI	LMR	20-48588923-48588931	0	primedEnhancers	22397	intergenic	CTCF,HNF4a	2TFs	HNF4a	1TF
988	37	12990060	12990406	37-12990233-12990234	5.47576	7.27262	1	1	27.272727	27.272727	Human,Macaque,Mouse,Rat,Dog	5	Dog	1	SpSpecificGains	DogSpecificGains	bound	HNF4a	Dog	Dog	NC	NC	nonCGI	FMR	37-12990261-12990269	0	noOverlap	319061	intron	HNF4a	1TF	HNF4a	1TF
989	24	21060879	21061225	24-21061052-21061053	10.24391	19.18816	3	3	13.960114	13.960114	Human,Macaque,Mouse,Rat,Dog	5	Human,Macaque,Mouse,Dog	4	SpSpecificLoss	RatSpecificLoss	bound	HNF4a	Dog	Dog	1	up	nonCGI	FMR	24-21060897-21060905	0	primedEnhancers	34513	intron	CTCF,HNF4a	2TFs	HNF4a	1TF
990	1	67061352	67061698	1-67061525-67061526	11.9165	21.42879	4	4	39.22969175	39.22969175	Human,Macaque,Mouse,Rat,Dog	5	Dog	1	SpSpecificGains	DogSpecificGains	bound	HNF4a	Dog	Dog	1	up	nonCGI	FMR	1-67061499-67061507	0	primedEnhancers	3445	intron	HNF4a	1TF	HNF4a	1TF
991	11	68540530	68540876	11-68540703-68540704	22.20754	54.84914	11	7	51.7683910909	64.1851285714	Human,Macaque,Mouse,Dog	4	Dog	1	SpSpecificGains	DogSpecificGains	bound	HNF4a	Dog	Dog	1	up	nonCGI	LMR	11-68540563-68540571	0	primedEnhancers	120267	intron	HNF4a	1TF	HNF4a	1TF
992	21	20775027	20775373	21-20775200-20775201	50.65957	148.1787	1	1	33.333333	33.333333	Human,Macaque,Dog	3	Dog	1	SpSpecificGains	DogSpecificGains	bound	HNF4a	Dog	Dog	2	left	nonCGI	LMR	21-20775183-20775191	0	noOverlap	13469	intergenic	CEBPA,HNF4a	2TFs	CEBPA,HNF4a	2TFs
993	9	58826180	58826526	9-58826353-58826354	61.82096	237.02167	20	20	36.7851585	36.7851585	Human,Macaque,Dog	3	Dog	1	SpSpecificGains	DogSpecificGains	bound	HNF4a	Dog	Dog	1	up	nonCGI	LMR	9-58826271-58826279	0	noOverlap	52950272	intron	HNF4a	1TF	HNF4a	1TF
994	25	42995057	42995403	25-42995230-42995231	98.59113	405.8743	4	3	33.6364785	33.737527	Mouse,Rat,Dog	3	Mouse,Rat,Dog	3	LineageLoss	PrimateLoss	bound	HNF4a	Dog	Dog	4	right	nonCGI	LMR	25-42995088-42995096	0	noOverlap	11537	intergenic	CEBPA,HNF4a	2TFs	CEBPA,HNF4a	2TFs
995	6	54415401	54415747	6-54415574-54415575	11.34748	29.07822	2	2	36.024845	36.024845	Human,Macaque,Dog	3	Dog	1	SpSpecificGains	DogSpecificGains	bound	HNF4a	Dog	Dog	NC	NC	nonCGI	FMR	6-54415461-54415469	0	Enhancers	47239	intron	HNF4a	1TF	HNF4a	1TF
996	36	21002732	21003078	36-21002905-21002906	6.57703	11.47223	1	1	0	0	Human,Macaque,Dog	3	Dog	1	SpSpecificGains	DogSpecificGains	bound	HNF4a	Dog	Dog	3	flat	nonCGI	UMR	36-21002773-21002781	0	noOverlap	28084	intron	CTCF,HNF4a	2TFs	HNF4a	1TF
997	5	80454862	80455208	5-80455035-80455036	25.02148	64.90877	1	1	19.230769	19.230769	Macaque,Mouse,Rat,Dog	4	Mouse,Dog	2	evoDynamic	evoDynamic	bound	HNF4a	Dog	Dog	NC	NC	nonCGI	FMR	5-80454869-80454877	0	noOverlap	119696	intron	CEBPA,HNF4a	2TFs	CEBPA,HNF4a	2TFs
998	11	62709932	62710278	11-62710105-62710106	6.89272	10.66419	2	1	58.314437	37.037037	Human,Macaque,Dog	3	Dog	1	SpSpecificGains	DogSpecificGains	bound	HNF4a	Dog	Dog	1	up	nonCGI	FMR	11-62709966-62709974	0	Enhancers	259872	intergenic	HNF4a	1TF	HNF4a	1TF
999	5	46561191	46561537	5-46561364-46561365	28.41133	72.54047	1	1	14.285714	14.285714	Human,Macaque,Rat,Dog	4	Dog	1	SpSpecificGains	DogSpecificGains	bound	HNF4a	Dog	Dog	1	up	nonCGI	FMR	5-46561291-46561299	0	noOverlap	11333	intron	HNF4a	1TF	HNF4a	1TF
1000	18	45555304	45555650	18-45555477-45555478	6.85849	16.40858	3	3	36.9632313333	36.9632313333	Human,Dog	2	Dog	1	SpSpecificGains	DogSpecificGains	bound	HNF4a	Dog	Dog	2	left	nonCGI	FMR	18-45555335-45555343	0	primedEnhancers	37830	intergenic	FoxA1,HNF4a	2TFs	FoxA1,HNF4a	2TFs
1001	4	8057605	8057951	4-8057778-8057779	11.65182	22.82834	6	6	14.3321955	14.3321955	Human,Macaque,Mouse,Rat,Dog	5	Dog	1	SpSpecificGains	DogSpecificGains	bound	HNF4a	Dog	Dog	4	right	nonCGI	LMR	4-8057629-8057637	0	noOverlap	3768	intron	CEBPA,HNF4a	2TFs	CEBPA,HNF4a	2TFs
1002	14	45615063	45615409	14-45615236-45615237	10.88969	18.46245	0	0	0	0	Human,Macaque,Dog	3	Dog	1	SpSpecificGains	DogSpecificGains	bound	HNF4a	Dog	Dog	NC	NC	nonCGI	FMR	14-45615209-45615217	0	noOverlap	1069816	intron	CEBPA,FoxA1,HNF4a	3TFs	CEBPA,FoxA1,HNF4a	3TFs
1003	11	27554538	27554884	11-27554711-27554712	99.70937	319.40042	10	10	26.3869114	26.3869114	Human,Macaque,Dog	3	Dog	1	SpSpecificGains	DogSpecificGains	bound	HNF4a	Dog	Dog	2	left	nonCGI	LMR	11-27554634-27554642	0	Enhancers	148561	intron	CEBPA,HNF4a	2TFs	CEBPA,HNF4a	2TFs
1004	6	54025576	54025922	6-54025749-54025750	23.58622	102.47591	5	5	32.895238	32.895238	Human,Dog	2	Dog	1	SpSpecificGains	DogSpecificGains	bound	HNF4a	Dog	Dog	4	right	nonCGI	LMR	6-54025649-54025657	0	Enhancers	1076551	intergenic	CEBPA,HNF4a	2TFs	CEBPA,HNF4a	2TFs
1005	1	87846084	87846430	1-87846257-87846258	19.24649	40.19262	0	0	0	0	Mouse,Rat,Dog	3	Dog	1	SpSpecificGains	DogSpecificGains	bound	HNF4a	Dog	Dog	NC	NC	nonCGI	FMR	1-87846214-87846222	0	noOverlap	59248	intron	HNF4a	1TF	HNF4a	1TF
1006	26	9335090	9335436	26-9335263-9335264	23.34951	59.36392	0	0	0	0	Rat,Dog	2	Dog	1	SpSpecificGains	DogSpecificGains	bound	HNF4a	Dog	Dog	2	left	nonCGI	LMR	26-9335140-9335148	0	Enhancers	3384	intron	CEBPA,HNF4a	2TFs	CEBPA,HNF4a	2TFs
1007	28	22163280	22163626	28-22163453-22163454	57.33153	258.48105	7	7	14.6103895714	14.6103895714	Human,Macaque,Dog	3	Human,Macaque,Dog	3	LineageLoss	RodentLoss	bound	HNF4a	Dog	Dog	2	left	nonCGI	LMR	28-22163286-22163294	0	noOverlap	191366	intergenic	FoxA1,HNF4a	2TFs	FoxA1,HNF4a	2TFs
1008	5	59449556	59449902	5-59449729-59449730	61.42394	212.79073	5	4	15.378238	12.9727975	Human,Macaque,Mouse,Rat,Dog	5	Mouse,Dog	2	evoDynamic	evoDynamic	bound	HNF4a	Dog	Dog	2	left	nonCGI	LMR	5-59449569-59449577	0	primedEnhancers	541878	intergenic	CEBPA,HNF4a	2TFs	CEBPA,HNF4a	2TFs
1009	34	27262122	27262468	34-27262295-27262296	22.31173	53.53073	0	0	0	0	Human,Macaque,Dog	3	Dog	1	SpSpecificGains	DogSpecificGains	bound	HNF4a	Dog	Dog	NC	NC	nonCGI	FMR	34-27262124-27262132	0	primedEnhancers	22989604	intron	HNF4a	1TF	HNF4a	1TF
1010	24	42659237	42659583	24-42659410-42659411	22.36162	75.24856	9	9	23.7149857778	23.7149857778	Human,Macaque,Mouse,Rat,Dog	5	Dog	1	SpSpecificGains	DogSpecificGains	bound	HNF4a	Dog	Dog	4	right	nonCGI	LMR	24-42659297-42659305	0	noOverlap	51553	intergenic	CEBPA,FoxA1,HNF4a	3TFs	CEBPA,FoxA1,HNF4a	3TFs
1011	7	66421227	66421573	7-66421400-66421401	36.84667	106.0787	21	18	0	0	Human,Macaque,Mouse,Rat,Dog	5	Macaque,Mouse,Dog	3	evoDynamic	evoDynamic	bound	HNF4a	Dog	Dog	3	flat	CGI	UMR	7-66421228-66421236	1	noOverlap	33	intergenic	CTCF,HNF4a	2TFs	HNF4a	1TF
1012	13	28586957	28587303	13-28587130-28587131	29.37239	69.79548	3	3	33.9318196667	33.9318196667	Human,Macaque,Mouse,Rat,Dog	5	Dog	1	SpSpecificGains	DogSpecificGains	bound	HNF4a	Dog	Dog	4	right	nonCGI	FMR	13-28587117-28587125	0	Enhancers	283299	intron	HNF4a	1TF	HNF4a	1TF
1013	27	3653431	3653777	27-3653604-3653605	51.50269	156.9944	12	11	69.5407239167	70.352966	Human,Macaque,Dog	3	Dog	1	SpSpecificGains	DogSpecificGains	bound	HNF4a	Dog	Dog	1	up	nonCGI	FMR	27-3653442-3653450	0	noOverlap	32873460	intron	HNF4a	1TF	HNF4a	1TF
1014	18	32381149	32381495	18-32381322-32381323	67.18739	219.92188	5	5	19.2857144	19.2857144	Human,Macaque,Mouse,Rat,Dog	5	Dog	1	SpSpecificGains	DogSpecificGains	bound	HNF4a	Dog	Dog	3	flat	nonCGI	LMR	18-32381182-32381190	0	Enhancers	29501	intron	CEBPA,HNF4a	2TFs	CEBPA,HNF4a	2TFs
1015	25	12016172	12016518	25-12016345-12016346	9.86287	15.59519	1	1	71.428571	71.428571	Human,Macaque,Mouse,Rat,Dog	5	Mouse,Dog	2	evoDynamic	evoDynamic	bound	HNF4a	Dog	Dog	1	up	nonCGI	FMR	25-12016237-12016245	0	primedEnhancers	16375	intergenic	CEBPA,HNF4a	2TFs	CEBPA,HNF4a	2TFs
1016	14	45376042	45376388	14-45376215-45376216	14.48355	27.62005	3	3	24.4588746667	24.4588746667	Human,Dog	2	Dog	1	SpSpecificGains	DogSpecificGains	bound	HNF4a	Dog	Dog	2	left	nonCGI	FMR	14-45376144-45376152	0	Enhancers	175584	intron	CEBPA,HNF4a	2TFs	CEBPA,HNF4a	2TFs
1017	X	42342369	42342715	X-42342542-42342543	9.69536	23.05536	8	8	52.77139525	52.77139525	Macaque,Mouse,Dog	3	Dog	1	SpSpecificGains	DogSpecificGains	bound	HNF4a	Dog	Dog	1	up	nonCGI	FMR	X-42342435-42342443	1	noOverlap	13614	intron	HNF4a	1TF	HNF4a	1TF
1018	30	37867505	37867851	30-37867678-37867679	25.65137	114.60658	34	32	9.20665929412	9.7820755	Human,Macaque,Mouse,Rat,Dog	5	Mouse,Dog	2	evoDynamic	evoDynamic	bound	HNF4a	Dog	Dog	4	right	CGI	UMR	30-37867535-37867543	0	Enhancers	15459	intron	CTCF,HNF4a	2TFs	HNF4a	1TF
1019	17	54473440	54473786	17-54473613-54473614	10.82576	20.12248	1	1	90.909091	90.909091	Human,Macaque,Mouse,Rat,Dog	5	Dog	1	SpSpecificGains	DogSpecificGains	bound	HNF4a	Dog	Dog	1	up	nonCGI	FMR	17-54473529-54473537	0	noOverlap	27332	intron	HNF4a	1TF	HNF4a	1TF
1020	26	22310523	22310869	26-22310696-22310697	33.96096	96.13228	0	0	0	0	Human,Macaque,Dog	3	Dog	1	SpSpecificGains	DogSpecificGains	bound	HNF4a	Dog	Dog	2	left	nonCGI	FMR	26-22310613-22310621	0	Enhancers	142418	intergenic	CEBPA,HNF4a	2TFs	CEBPA,HNF4a	2TFs
1021	20	716925	717271	20-717098-717099	40.2596	163.56314	20	16	32.4396224	30.284071	Rat,Dog	2	Dog	1	SpSpecificGains	DogSpecificGains	bound	HNF4a	Dog	Dog	3	flat	nonCGI	UMR	20-716943-716951	0	Promoters	6420690	exon	FoxA1,HNF4a	2TFs	FoxA1,HNF4a	2TFs
1022	31	37805471	37805817	31-37805644-37805645	35.35758	177.29776	23	23	35.0364888261	35.0364888261	Human,Macaque,Mouse,Rat,Dog	5	Mouse,Dog	2	evoDynamic	evoDynamic	bound	HNF4a	Dog	Dog	4	right	CGI	LMR	31-37805533-37805541	0	noOverlap	72853	intergenic	HNF4a	1TF	HNF4a	1TF
1023	16	1116772	1117118	16-1116945-1116946	21.37595	70.3925	22	22	38.0163105455	38.0163105455	Human,Macaque,Mouse,Rat,Dog	5	Rat,Dog	2	evoDynamic	evoDynamic	bound	HNF4a	Dog	Dog	2	left	nonCGI	UMR	16-1116773-1116781	0	Enhancers	9566163	intron	CEBPA,HNF4a	2TFs	CEBPA,HNF4a	2TFs
1024	X	7236161	7236507	X-7236334-7236335	9.17258	15.28406	3	3	59.4444443333	59.4444443333	Human,Macaque,Mouse,Dog	4	Dog	1	SpSpecificGains	DogSpecificGains	bound	HNF4a	Dog	Dog	1	up	nonCGI	FMR	X-7236175-7236183	0	primedEnhancers	64944032	intergenic	HNF4a	1TF	HNF4a	1TF
1025	19	18924924	18925270	19-18925097-18925098	11.40309	19.93392	7	7	43.4147621429	43.4147621429	Human,Macaque,Mouse,Rat,Dog	5	Dog	1	SpSpecificGains	DogSpecificGains	bound	HNF4a	Dog	Dog	1	up	nonCGI	FMR	19-18924935-18924943	1	Enhancers	67228	intron	HNF4a	1TF	HNF4a	1TF
1026	16	14949627	14949973	16-14949800-14949801	21.81473	58.07545	6	6	22.3075048333	22.3075048333	Human,Dog	2	Dog	1	SpSpecificGains	DogSpecificGains	bound	HNF4a	Dog	Dog	2	left	nonCGI	LMR	16-14949640-14949648	0	noOverlap	22822	intergenic	CEBPA,HNF4a	2TFs	CEBPA,HNF4a	2TFs
1027	7	14219632	14219978	7-14219805-14219806	13.97014	26.04243	1	1	44.444444	44.444444	Human,Dog	2	Dog	1	SpSpecificGains	DogSpecificGains	bound	HNF4a	Dog	Dog	1	up	nonCGI	FMR	7-14219773-14219781	0	noOverlap	54024	intron	HNF4a	1TF	HNF4a	1TF
1028	X	32424543	32424889	X-32424716-32424717	26.45302	82.73088	10	10	55.1363636	55.1363636	Human,Macaque,Mouse,Rat,Dog	5	Dog	1	SpSpecificGains	DogSpecificGains	bound	HNF4a	Dog	Dog	1	up	nonCGI	FMR	X-32424658-32424666	0	noOverlap	32100299	intron	HNF4a	1TF	HNF4a	1TF
1029	25	14624382	14624728	25-14624555-14624556	24.03673	54.6203	2	2	39.6135265	39.6135265	Human,Macaque,Mouse,Rat,Dog	5	Dog	1	SpSpecificGains	DogSpecificGains	bound	HNF4a	Dog	Dog	4	right	nonCGI	LMR	25-14624559-14624567	0	noOverlap	8419	intron	HNF4a	1TF	HNF4a	1TF
1030	3	74644928	74645274	3-74645101-74645102	8.89489	14.8035	5	5	29.380342	29.380342	Human,Macaque,Mouse,Rat,Dog	5	Mouse,Dog	2	evoDynamic	evoDynamic	bound	HNF4a	Dog	Dog	4	right	nonCGI	LMR	3-74645078-74645086	0	noOverlap	72474	intron	CEBPA,HNF4a	2TFs	CEBPA,HNF4a	2TFs
1031	26	28142903	28143249	26-28143076-28143077	20.15879	64.71248	4	4	64.98661425	64.98661425	Human,Macaque,Mouse,Rat,Dog	5	Dog	1	SpSpecificGains	DogSpecificGains	bound	HNF4a	Dog	Dog	1	up	nonCGI	FMR	26-28142952-28142960	0	noOverlap	1827	intron	HNF4a	1TF	HNF4a	1TF
1032	18	32625418	32625764	18-32625591-32625592	84.17915	290.43893	16	5	20.553715375	18.5897438	Human,Macaque,Dog	3	Dog	1	SpSpecificGains	DogSpecificGains	bound	HNF4a	Dog	Dog	2	left	CGI	UMR	18-32625441-32625449	0	noOverlap	3009	intron	CEBPA,FoxA1,HNF4a	3TFs	CEBPA,FoxA1,HNF4a	3TFs
1033	24	9263412	9263758	24-9263585-9263586	14.20954	27.13658	2	2	42.647059	42.647059	Human,Macaque,Mouse,Rat,Dog	5	Dog	1	SpSpecificGains	DogSpecificGains	bound	HNF4a	Dog	Dog	1	up	nonCGI	FMR	24-9263467-9263475	0	noOverlap	262166	intron	CEBPA,HNF4a	2TFs	CEBPA,HNF4a	2TFs
1034	2	45318172	45318518	2-45318345-45318346	58.04079	191.83461	5	5	34.5800442	34.5800442	Human,Macaque,Dog	3	Dog	1	SpSpecificGains	DogSpecificGains	bound	HNF4a	Dog	Dog	4	right	nonCGI	LMR	2-45318291-45318299	0	noOverlap	40010739	intergenic	CEBPA,FoxA1,HNF4a	3TFs	CEBPA,FoxA1,HNF4a	3TFs
1035	33	18607122	18607468	33-18607295-18607296	9.0577	19.17786	2	2	13.263158	13.263158	Human,Macaque,Mouse,Rat,Dog	5	Mouse,Dog	2	evoDynamic	evoDynamic	bound	HNF4a	Dog	Dog	2	left	nonCGI	LMR	33-18607185-18607193	0	Enhancers	35823	intron	CEBPA,HNF4a	2TFs	CEBPA,HNF4a	2TFs
1036	20	32242615	32242961	20-32242788-32242789	23.34951	59.36392	2	2	26.0504205	26.0504205	Macaque,Dog	2	Dog	1	SpSpecificGains	DogSpecificGains	bound	HNF4a	Dog	Dog	2	left	nonCGI	LMR	20-32242642-32242650	0	Enhancers	57120	intron	HNF4a	1TF	HNF4a	1TF
1037	23	18344624	18344970	23-18344797-18344798	33.95546	94.9898	4	3	12.58116875	10.7142856667	Human,Macaque,Mouse,Rat,Dog	5	Dog	1	SpSpecificGains	DogSpecificGains	bound	HNF4a	Dog	Dog	3	flat	nonCGI	LMR	23-18344720-18344728	0	Enhancers	16516580	intron	CEBPA,HNF4a	2TFs	CEBPA,HNF4a	2TFs
1038	16	7149885	7150231	16-7150058-7150059	16.91862	34.59335	10	10	65.9146825	65.9146825	Human,Macaque,Mouse,Rat,Dog	5	Dog	1	SpSpecificGains	DogSpecificGains	bound	HNF4a	Dog	Dog	1	up	nonCGI	FMR	16-7149945-7149953	0	noOverlap	35298	intron	HNF4a	1TF	HNF4a	1TF
1039	17	52459047	52459393	17-52459220-52459221	6.63959	9.16715	5	5	22.3043622	22.3043622	Human,Macaque,Mouse,Rat,Dog	5	Dog	1	SpSpecificGains	DogSpecificGains	bound	HNF4a	Dog	Dog	3	flat	nonCGI	UMR	17-52459108-52459116	0	noOverlap	718	intergenic	CTCF,HNF4a	2TFs	HNF4a	1TF
1040	16	14956229	14956575	16-14956402-14956403	33.54243	94.9898	2	2	20	20	Human,Dog	2	Dog	1	SpSpecificGains	DogSpecificGains	bound	HNF4a	Dog	Dog	2	left	nonCGI	FMR	16-14956386-14956394	0	Enhancers	29424	intergenic	HNF4a	1TF	HNF4a	1TF
1041	26	13284641	13284987	26-13284814-13284815	17.43425	38.89188	2	2	31.5789475	31.5789475	Human,Mouse,Dog	3	Dog	1	SpSpecificGains	DogSpecificGains	bound	HNF4a	Dog	Dog	2	left	nonCGI	FMR	26-13284642-13284650	0	noOverlap	254129	intron	CEBPA,HNF4a	2TFs	CEBPA,HNF4a	2TFs
1042	25	27960279	27960625	25-27960452-27960453	21.97758	53.20546	0	0	0	0	Human,Macaque,Dog	3	Dog	1	SpSpecificGains	DogSpecificGains	bound	HNF4a	Dog	Dog	NC	NC	nonCGI	FMR	25-27960297-27960305	0	primedEnhancers	464047	intron	HNF4a	1TF	HNF4a	1TF
1043	36	21023039	21023385	36-21023212-21023213	56.58305	159.99411	49	41	0.185528755102	0.221729487805	Human,Macaque,Dog	3	Human,Macaque,Dog	3	LineageLoss	RodentLoss	bound	HNF4a	Dog	Dog	3	flat	CGI	UMR	36-21023272-21023280	0	Promoters	10515	intergenic	CEBPA,HNF4a	2TFs	CEBPA,HNF4a	2TFs
1044	7	57605777	57606123	7-57605950-57605951	16.02849	47.49498	5	4	19.7408028	15.3010035	Human,Mouse,Rat,Dog	4	Mouse,Rat,Dog	3	LineageLoss	PrimateLoss	bound	HNF4a	Dog	Dog	2	left	nonCGI	UMR	7-57605856-57605864	0	noOverlap	49772	intron	HNF4a	1TF	HNF4a	1TF
1045	17	4642894	4643240	17-4643067-4643068	17.95596	54.52854	6	5	40.1502816667	43.0190476	Human,Macaque,Dog	3	Dog	1	SpSpecificGains	DogSpecificGains	bound	HNF4a	Dog	Dog	1	up	nonCGI	LMR	17-4643029-4643037	0	primedEnhancers	41448084	intron	CEBPA,HNF4a	2TFs	CEBPA,HNF4a	2TFs
1046	10	23878479	23878825	10-23878652-23878653	16.5647	62.52886	21	15	4.99037080952	6.37214006667	Human,Macaque,Mouse,Rat,Dog	5	Human,Macaque,Mouse,Dog	4	SpSpecificLoss	RatSpecificLoss	bound	HNF4a	Dog	Dog	3	flat	CGI	UMR	10-23878486-23878494	0	Promoters	10601	intergenic	HNF4a	1TF	HNF4a	1TF
1047	19	47803638	47803984	19-47803811-47803812	25.26513	56.78569	2	2	22.113943	22.113943	Human,Macaque,Dog	3	Dog	1	SpSpecificGains	DogSpecificGains	bound	HNF4a	Dog	Dog	2	left	nonCGI	LMR	19-47803713-47803721	0	Enhancers	46919139	intergenic	HNF4a	1TF	HNF4a	1TF
1048	30	8068222	8068568	30-8068395-8068396	18.68829	43.58651	2	1	67.5757575	81.818182	Macaque,Mouse,Rat,Dog	4	Dog	1	SpSpecificGains	DogSpecificGains	bound	HNF4a	Dog	Dog	1	up	nonCGI	FMR	30-8068241-8068249	1	noOverlap	8561	intergenic	HNF4a	1TF	HNF4a	1TF
1049	9	50476136	50476482	9-50476309-50476310	5.2843	7.3326	4	4	39.524536	39.524536	Human,Macaque,Mouse,Rat,Dog	5	Dog	1	SpSpecificGains	DogSpecificGains	bound	HNF4a	Dog	Dog	2	left	nonCGI	FMR	9-50476153-50476161	0	Promoters	123664	intergenic	HNF4a	1TF	HNF4a	1TF
1050	17	52921371	52921717	17-52921544-52921545	19.11637	42.45312	3	3	22.7668846667	22.7668846667	Human,Macaque,Dog	3	Dog	1	SpSpecificGains	DogSpecificGains	bound	HNF4a	Dog	Dog	2	left	nonCGI	FMR	17-52921439-52921447	0	noOverlap	19764	intergenic	CEBPA,HNF4a	2TFs	CEBPA,HNF4a	2TFs
1051	34	18761268	18761614	34-18761441-18761442	38.60748	154.70872	5	5	45.529412	45.529412	Human,Macaque,Mouse,Rat,Dog	5	Dog	1	SpSpecificGains	DogSpecificGains	bound	HNF4a	Dog	Dog	2	left	nonCGI	LMR	34-18761369-18761377	0	noOverlap	103406	intron	CEBPA,HNF4a	2TFs	CEBPA,HNF4a	2TFs
1052	28	15924231	15924577	28-15924404-15924405	25.28182	64.90877	8	8	14.809053625	14.809053625	Human,Macaque,Mouse,Rat,Dog	5	Dog	1	SpSpecificGains	DogSpecificGains	bound	HNF4a	Dog	Dog	2	left	nonCGI	LMR	28-15924251-15924259	0	Enhancers	22114	intron	CEBPA,HNF4a	2TFs	CEBPA,HNF4a	2TFs
1053	5	16374740	16375086	5-16374913-16374914	71.08852	272.27417	2	1	31.6666665	33.333333	Human,Macaque,Mouse,Rat,Dog	5	Dog	1	SpSpecificGains	DogSpecificGains	bound	HNF4a	Dog	Dog	3	flat	nonCGI	UMR	5-16374835-16374843	0	Enhancers	7624	intron	FoxA1,HNF4a	2TFs	FoxA1,HNF4a	2TFs
1054	22	59202147	59202493	22-59202320-59202321	67.26098	216.62431	1	1	66.666667	66.666667	Human,Macaque,Dog	3	Dog	1	SpSpecificGains	DogSpecificGains	bound	HNF4a	Dog	Dog	1	up	nonCGI	FMR	22-59202314-59202322	0	Enhancers	110749	intergenic	HNF4a	1TF	HNF4a	1TF
1055	1	102074936	102075282	1-102075109-102075110	29.36864	138.06729	11	11	31.5286182727	31.5286182727	Human,Macaque,Dog	3	Dog	1	SpSpecificGains	DogSpecificGains	bound	HNF4a	Dog	Dog	1	up	nonCGI	UMR	1-102074980-102074988	0	noOverlap	1375	intron	HNF4a	1TF	HNF4a	1TF
1056	25	43548265	43548611	25-43548438-43548439	7.68455	19.36886	9	9	56.7118776667	56.7118776667	Human,Macaque,Dog	3	Dog	1	SpSpecificGains	DogSpecificGains	bound	HNF4a	Dog	Dog	1	up	nonCGI	LMR	25-43548314-43548322	1	Enhancers	39202494	intergenic	HNF4a	1TF	HNF4a	1TF
1057	15	13224113	13224459	15-13224286-13224287	35.60758	102.35787	3	3	41.8181816667	41.8181816667	Human,Macaque,Dog	3	Macaque,Dog	2	evoDynamic	evoDynamic	bound	HNF4a	Dog	Dog	1	up	nonCGI	FMR	15-13224132-13224140	1	primedEnhancers	452254	intron	HNF4a	1TF	HNF4a	1TF
1058	29	13286869	13287215	29-13287042-13287043	30.65122	84.13272	2	2	24.0384615	24.0384615	Macaque,Dog	2	Dog	1	SpSpecificGains	DogSpecificGains	bound	HNF4a	Dog	Dog	4	right	nonCGI	FMR	29-13286887-13286895	0	noOverlap	43110	intergenic	HNF4a	1TF	HNF4a	1TF
1059	21	41933643	41933989	21-41933816-41933817	31.59703	96.61608	6	6	53.9595516667	53.9595516667	Human,Macaque,Mouse,Rat,Dog	5	Human,Mouse,Rat,Dog	4	SpSpecificLoss	MacaqueSpecificLoss	bound	HNF4a	Dog	Dog	1	up	nonCGI	FMR	21-41933724-41933732	1	Enhancers	59462	intron	HNF4a	1TF	HNF4a	1TF
1060	21	21956757	21957103	21-21956930-21956931	39.23426	121.85275	3	1	26.2404213333	24.137931	Human,Macaque,Dog	3	Dog	1	SpSpecificGains	DogSpecificGains	bound	HNF4a	Dog	Dog	1	up	nonCGI	FMR	21-21956769-21956777	0	noOverlap	28638	intron	HNF4a	1TF	HNF4a	1TF
1061	27	45195084	45195430	27-45195257-45195258	65.90813	211.50319	2	2	10.989011	10.989011	Human,Macaque,Dog	3	Dog	1	SpSpecificGains	DogSpecificGains	bound	HNF4a	Dog	Dog	2	left	nonCGI	UMR	27-45195237-45195245	1	noOverlap	69361	intergenic	CEBPA,HNF4a	2TFs	CEBPA,HNF4a	2TFs
1062	5	57475747	57476093	5-57475920-57475921	9.2934	16.39212	5	5	52.2251082	52.2251082	Human,Macaque,Mouse,Rat,Dog	5	Dog	1	SpSpecificGains	DogSpecificGains	bound	HNF4a	Dog	Dog	1	up	nonCGI	FMR	5-57475805-57475813	0	noOverlap	9836	intron	HNF4a	1TF	HNF4a	1TF
1063	20	7568339	7568685	20-7568512-7568513	9.58667	17.49717	0	0	0	0	Human,Macaque,Dog	3	Dog	1	SpSpecificGains	DogSpecificGains	bound	HNF4a	Dog	Dog	1	up	nonCGI	FMR	20-7568489-7568497	0	noOverlap	7775	intergenic	CEBPA,HNF4a	2TFs	CEBPA,HNF4a	2TFs
1064	15	24692997	24693343	15-24693170-24693171	24.49016	60.31517	5	5	42.5844782	42.5844782	Human,Macaque,Rat,Dog	4	Dog	1	SpSpecificGains	DogSpecificGains	bound	HNF4a	Dog	Dog	1	up	nonCGI	FMR	15-24693004-24693012	0	Enhancers	22230945	intron	CEBPA,HNF4a	2TFs	CEBPA,HNF4a	2TFs
1065	1	109078975	109079321	1-109079148-109079149	22.52537	51.10562	5	5	6.1507936	6.1507936	Mouse,Rat,Dog	3	Dog	1	SpSpecificGains	DogSpecificGains	bound	HNF4a	Dog	Dog	3	flat	nonCGI	UMR	1-109079071-109079079	0	noOverlap	44638	intergenic	CEBPA,CTCF,HNF4a	3TFs	CEBPA,HNF4a	2TFs
1066	5	60252793	60253139	5-60252966-60252967	17.06929	35.66237	2	2	83.6363635	83.6363635	Human,Macaque,Dog	3	Dog	1	SpSpecificGains	DogSpecificGains	bound	HNF4a	Dog	Dog	1	up	nonCGI	FMR	5-60252929-60252937	0	noOverlap	13554	intergenic	HNF4a	1TF	HNF4a	1TF
1067	37	23543798	23544144	37-23543971-23543972	7.0242	11.21036	4	4	24.96770775	24.96770775	Macaque,Dog	2	Dog	1	SpSpecificGains	DogSpecificGains	bound	HNF4a	Dog	Dog	3	flat	nonCGI	UMR	37-23543814-23543822	0	Enhancers	116149	intron	HNF4a	1TF	HNF4a	1TF
1068	31	36175965	36176311	31-36176138-36176139	13.55031	36.71734	16	16	33.1750431875	33.1750431875	Human,Macaque,Dog	3	Dog	1	SpSpecificGains	DogSpecificGains	bound	HNF4a	Dog	Dog	2	left	nonCGI	UMR	31-36175989-36175997	1	Enhancers	133154	intron	CEBPA,HNF4a	2TFs	CEBPA,HNF4a	2TFs
1069	15	53381801	53382147	15-53381974-53381975	39.89801	103.78834	1	1	0	0	Human,Dog	2	Human,Dog	2	evoDynamic	evoDynamic	bound	HNF4a	Dog	Dog	NC	NC	nonCGI	FMR	15-53381828-53381836	0	noOverlap	4454	intergenic	CEBPA,FoxA1,HNF4a	3TFs	CEBPA,FoxA1,HNF4a	3TFs
1070	33	24119906	24120252	33-24120079-24120080	9.07431	14.68032	2	2	21.875	21.875	Human,Macaque,Mouse,Rat,Dog	5	Mouse,Rat,Dog	3	LineageLoss	PrimateLoss	bound	HNF4a	Dog	Dog	2	left	nonCGI	FMR	33-24119926-24119934	0	noOverlap	16881	intron	CEBPA,FoxA1,HNF4a	3TFs	CEBPA,FoxA1,HNF4a	3TFs
1071	7	11156227	11156573	7-11156400-11156401	18.59081	37.44876	0	0	0	0	Human,Macaque,Dog	3	Dog	1	SpSpecificGains	DogSpecificGains	bound	HNF4a	Dog	Dog	2	left	nonCGI	FMR	7-11156270-11156278	0	Enhancers	3899	intron	CEBPA,HNF4a	2TFs	CEBPA,HNF4a	2TFs
1072	7	28090333	28090679	7-28090506-28090507	8.76061	14.96062	2	2	32.539683	32.539683	Human,Mouse,Dog	3	Dog	1	SpSpecificGains	DogSpecificGains	bound	HNF4a	Dog	Dog	4	right	nonCGI	FMR	7-28090447-28090455	0	Enhancers	191464	intron	CEBPA,HNF4a	2TFs	CEBPA,HNF4a	2TFs
1073	17	18532522	18532868	17-18532695-18532696	43.86819	132.75314	19	19	0.701754368421	0.701754368421	Human,Macaque,Dog	3	Dog	1	SpSpecificGains	DogSpecificGains	bound	HNF4a	Dog	Dog	3	flat	CGI	UMR	17-18532703-18532711	1	Promoters	34851	intron	HNF4a	1TF	HNF4a	1TF
1074	X	33776371	33776717	X-33776544-33776545	82.87209	285.94342	7	7	40.932282	40.932282	Human,Macaque,Mouse,Rat,Dog	5	Dog	1	SpSpecificGains	DogSpecificGains	bound	HNF4a	Dog	Dog	4	right	nonCGI	LMR	X-33776382-33776390	0	Enhancers	227350	intergenic	CEBPA,HNF4a	2TFs	CEBPA,HNF4a	2TFs
1075	4	55100568	55100914	4-55100741-55100742	46.11853	164.28975	1	1	26.086957	26.086957	Human,Macaque,Mouse,Rat,Dog	5	Dog	1	SpSpecificGains	DogSpecificGains	bound	HNF4a	Dog	Dog	2	left	nonCGI	FMR	4-55100696-55100704	0	Enhancers	84741	intergenic	CEBPA,FoxA1,HNF4a	3TFs	CEBPA,FoxA1,HNF4a	3TFs
1076	20	24961568	24961914	20-24961741-24961742	17.63565	40.08593	7	7	32.4492405714	32.4492405714	Human,Macaque,Dog	3	Dog	1	SpSpecificGains	DogSpecificGains	bound	HNF4a	Dog	Dog	1	up	nonCGI	LMR	20-24961570-24961578	0	Enhancers	71377	intron	HNF4a	1TF	HNF4a	1TF
1077	9	45891250	45891596	9-45891423-45891424	12.44889	32.84577	6	5	20.9890668333	19.8535468	Human,Macaque,Mouse,Rat,Dog	5	Mouse,Rat,Dog	3	LineageLoss	PrimateLoss	bound	HNF4a	Dog	Dog	2	left	nonCGI	UMR	9-45891372-45891380	0	Promoters	13755	intron	CEBPA,FoxA1,HNF4a	3TFs	CEBPA,FoxA1,HNF4a	3TFs
1078	3	21519584	21519930	3-21519757-21519758	82.25347	252.74399	1	1	18.181818	18.181818	Human,Macaque,Mouse,Rat,Dog	5	Dog	1	SpSpecificGains	DogSpecificGains	bound	HNF4a	Dog	Dog	NC	NC	nonCGI	FMR	3-21519618-21519626	0	Enhancers	20013860	intergenic	CEBPA,HNF4a	2TFs	CEBPA,HNF4a	2TFs
1079	28	4513780	4514126	28-4513953-4513954	19.09744	39.9314	4	4	43.74902875	43.74902875	Human,Macaque,Dog	3	Dog	1	SpSpecificGains	DogSpecificGains	bound	HNF4a	Dog	Dog	2	left	nonCGI	LMR	28-4513797-4513805	0	noOverlap	79988139	intron	HNF4a	1TF	HNF4a	1TF
1080	11	72801892	72802238	11-72802065-72802066	10.76771	18.25218	3	2	34.243421	31.0526315	Human,Macaque,Mouse,Rat,Dog	5	Dog	1	SpSpecificGains	DogSpecificGains	bound	HNF4a	Dog	Dog	2	left	nonCGI	LMR	11-72801908-72801916	0	primedEnhancers	37815	intergenic	HNF4a	1TF	HNF4a	1TF
1081	17	54974202	54974548	17-54974375-54974376	20.28197	83.40308	10	9	22.7832443	25.3147158889	Human,Macaque,Mouse,Rat,Dog	5	Human,Macaque,Mouse,Rat,Dog	5	UltraCons	UltraCons	bound	HNF4a	Dog	Dog	2	left	nonCGI	LMR	17-54974204-54974212	0	Enhancers	7113	intergenic	CEBPA,FoxA1,HNF4a	3TFs	CEBPA,FoxA1,HNF4a	3TFs
1082	11	5670355	5670701	11-5670528-5670529	9.17501	14.46688	0	0	0	0	Macaque,Mouse,Rat,Dog	4	Dog	1	SpSpecificGains	DogSpecificGains	bound	HNF4a	Dog	Dog	2	left	nonCGI	FMR	11-5670358-5670366	0	noOverlap	50609057	intergenic	CEBPA,HNF4a	2TFs	CEBPA,HNF4a	2TFs
1083	8	39446813	39447159	8-39446986-39446987	97.26855	335.89352	2	2	4.483431	4.483431	Mouse,Rat,Dog	3	Dog	1	SpSpecificGains	DogSpecificGains	bound	HNF4a	Dog	Dog	NC	NC	nonCGI	FMR	8-39446899-39446907	0	Enhancers	111223	intron	FoxA1,HNF4a	2TFs	FoxA1,HNF4a	2TFs
1084	X	109521393	109521739	X-109521566-109521567	82.76688	255.08325	6	6	37.636827	37.636827	Human,Macaque,Mouse,Rat,Dog	5	Dog	1	SpSpecificGains	DogSpecificGains	bound	HNF4a	Dog	Dog	1	up	nonCGI	LMR	X-109521540-109521548	0	noOverlap	20052	intron	HNF4a	1TF	HNF4a	1TF
1085	36	15407324	15407670	36-15407497-15407498	54.95391	159.93698	18	14	0.925925944444	1.19047621429	Human,Macaque,Dog	3	Dog	1	SpSpecificGains	DogSpecificGains	bound	HNF4a	Dog	Dog	4	right	nonCGI	LMR	36-15407379-15407387	0	Enhancers	57641	intergenic	CEBPA,CTCF,HNF4a	3TFs	CEBPA,HNF4a	2TFs
1086	9	44919252	44919598	9-44919425-44919426	8.34758	13.72868	3	3	65.48583	65.48583	Human,Mouse,Rat,Dog	4	Dog	1	SpSpecificGains	DogSpecificGains	bound	HNF4a	Dog	Dog	1	up	nonCGI	FMR	9-44919303-44919311	0	primedEnhancers	71694	intron	HNF4a	1TF	HNF4a	1TF
1087	13	45438116	45438462	13-45438289-45438290	28.84702	74.32068	4	4	38.28162575	38.28162575	Human,Dog	2	Dog	1	SpSpecificGains	DogSpecificGains	bound	HNF4a	Dog	Dog	1	up	nonCGI	FMR	13-45438162-45438170	0	primedEnhancers	40928113	intron	CEBPA,HNF4a	2TFs	CEBPA,HNF4a	2TFs
1088	17	58184047	58184393	17-58184220-58184221	27.0425	88.5766	13	13	37.2692716154	37.2692716154	Macaque,Dog	2	Dog	1	SpSpecificGains	DogSpecificGains	bound	HNF4a	Dog	Dog	4	right	nonCGI	LMR	17-58184113-58184121	1	Promoters	15672	intron	CEBPA,HNF4a	2TFs	CEBPA,HNF4a	2TFs
1089	19	30633374	30633720	19-30633547-30633548	14.95606	31.36613	1	1	25	25	Human,Macaque,Dog	3	Dog	1	SpSpecificGains	DogSpecificGains	bound	HNF4a	Dog	Dog	2	left	nonCGI	FMR	19-30633449-30633457	0	noOverlap	48119	intergenic	CEBPA,CTCF,HNF4a	3TFs	CEBPA,HNF4a	2TFs
1090	28	23315500	23315846	28-23315673-23315674	20.99418	47.6165	1	1	25	25	Mouse,Rat,Dog	3	Mouse,Dog	2	evoDynamic	evoDynamic	bound	HNF4a	Dog	Dog	1	up	nonCGI	FMR	28-23315553-23315561	0	Enhancers	11561	intergenic	HNF4a	1TF	HNF4a	1TF
1091	9	5368918	5369264	9-5369091-5369092	43.82471	235.85005	2	2	24.369748	24.369748	Human,Macaque,Mouse,Rat,Dog	5	Dog	1	SpSpecificGains	DogSpecificGains	bound	HNF4a	Dog	Dog	4	right	nonCGI	LMR	9-5368946-5368954	0	noOverlap	48307992	intergenic	HNF4a	1TF	HNF4a	1TF
1092	4	29172513	29172859	4-29172686-29172687	15.6555	36.80207	2	2	5.5555555	5.5555555	Human,Macaque,Dog	3	Dog	1	SpSpecificGains	DogSpecificGains	bound	HNF4a	Dog	Dog	3	flat	nonCGI	UMR	4-29172624-29172632	0	noOverlap	9218	intergenic	HNF4a	1TF	HNF4a	1TF
1093	3	12575816	12576162	3-12575989-12575990	14.46938	29.69968	1	1	46.666667	46.666667	Human,Dog	2	Dog	1	SpSpecificGains	DogSpecificGains	bound	HNF4a	Dog	Dog	1	up	nonCGI	FMR	3-12575896-12575904	0	noOverlap	26969	intergenic	HNF4a	1TF	HNF4a	1TF
1094	28	15065881	15066227	28-15066054-15066055	20.31017	43.68895	0	0	0	0	Human,Macaque,Dog	3	Dog	1	SpSpecificGains	DogSpecificGains	bound	HNF4a	Dog	Dog	1	up	nonCGI	FMR	28-15065930-15065938	0	primedEnhancers	73263	intron	HNF4a	1TF	HNF4a	1TF
1095	9	59481707	59482053	9-59481880-59481881	13.7474	57.16563	11	11	32.4277098182	32.4277098182	Mouse,Dog	2	Dog	1	SpSpecificGains	DogSpecificGains	bound	HNF4a	Dog	Dog	2	left	nonCGI	LMR	9-59481723-59481731	0	noOverlap	31273	intergenic	HNF4a	1TF	HNF4a	1TF
1096	12	65751241	65751587	12-65751414-65751415	97.6093	373.60916	13	13	31.5193046154	31.5193046154	Human,Macaque,Dog	3	Human,Dog	2	evoDynamic	evoDynamic	bound	HNF4a	Dog	Dog	1	up	nonCGI	LMR	12-65751300-65751308	0	noOverlap	198931	intergenic	HNF4a	1TF	HNF4a	1TF
1097	8	27600856	27601202	8-27601029-27601030	26.93394	70.0571	0	0	0	0	Human,Macaque,Mouse,Rat,Dog	5	Dog	1	SpSpecificGains	DogSpecificGains	bound	HNF4a	Dog	Dog	NC	NC	nonCGI	FMR	8-27600886-27600894	0	Enhancers	59396	intergenic	CEBPA,FoxA1,HNF4a	3TFs	CEBPA,FoxA1,HNF4a	3TFs
1098	19	31921911	31922257	19-31922084-31922085	31.10403	85.29688	6	6	56.0479081667	56.0479081667	Human,Macaque,Mouse,Rat,Dog	5	Dog	1	SpSpecificGains	DogSpecificGains	bound	HNF4a	Dog	Dog	1	up	nonCGI	FMR	19-31921938-31921946	0	Enhancers	42295	intron	CEBPA,FoxA1,HNF4a	3TFs	CEBPA,FoxA1,HNF4a	3TFs
1099	6	62686723	62687069	6-62686896-62686897	97.65573	312.14999	2	2	10.7142855	10.7142855	Human,Macaque,Dog	3	Dog	1	SpSpecificGains	DogSpecificGains	bound	HNF4a	Dog	Dog	4	right	nonCGI	LMR	6-62686741-62686749	0	Enhancers	137571	intergenic	CEBPA,HNF4a	2TFs	CEBPA,HNF4a	2TFs
1100	1	1435191	1435537	1-1435364-1435365	10.41273	18.79928	22	22	2.35632422727	2.35632422727	Mouse,Dog	2	Dog	1	SpSpecificGains	DogSpecificGains	bound	HNF4a	Dog	Dog	3	flat	CGI	UMR	1-1435317-1435325	0	Promoters	41759702	exon	CEBPA,HNF4a	2TFs	CEBPA,HNF4a	2TFs
1101	1	114681161	114681507	1-114681334-114681335	14.76849	30.19725	34	32	0.108932470588	0.11574075	Human,Macaque,Mouse,Rat,Dog	5	Macaque,Mouse,Rat,Dog	4	SpSpecificLoss	HumanSpecificLoss	bound	HNF4a	Dog	Dog	3	flat	CGI	UMR	1-114681165-114681173	0	Promoters	3522	exon	HNF4a	1TF	HNF4a	1TF
1102	3	65435314	65435660	3-65435487-65435488	8.71712	23.51211	2	1	23.678161	20.689655	Human,Macaque,Dog	3	Dog	1	SpSpecificGains	DogSpecificGains	bound	HNF4a	Dog	Dog	1	up	nonCGI	FMR	3-65435370-65435378	0	Enhancers	60007210	intron	HNF4a	1TF	HNF4a	1TF
1103	19	16291303	16291649	19-16291476-16291477	11.66588	20.6561	1	1	33.333333	33.333333	Human,Macaque,Dog	3	Dog	1	SpSpecificGains	DogSpecificGains	bound	HNF4a	Dog	Dog	3	flat	nonCGI	LMR	19-16291479-16291487	0	Enhancers	414737	intergenic	CEBPA,HNF4a	2TFs	CEBPA,HNF4a	2TFs
1104	17	22314141	22314487	17-22314314-22314315	56.67213	184.77899	1	0	45.945946	0	Human,Macaque,Mouse,Rat,Dog	5	Dog	1	SpSpecificGains	DogSpecificGains	bound	HNF4a	Dog	Dog	1	up	nonCGI	FMR	17-22314171-22314179	0	primedEnhancers	49913969	intergenic	CEBPA,HNF4a	2TFs	CEBPA,HNF4a	2TFs
1105	29	36775836	36776182	29-36776009-36776010	22.63697	75.24856	9	6	41.7996254444	41.7243023333	Human,Macaque,Mouse,Rat,Dog	5	Dog	1	SpSpecificGains	DogSpecificGains	bound	HNF4a	Dog	Dog	2	left	nonCGI	LMR	29-36775987-36775995	0	Enhancers	28296	intron	HNF4a	1TF	HNF4a	1TF
1106	26	19278355	19278701	26-19278528-19278529	11.65182	22.82834	4	4	71.51785725	71.51785725	Human,Macaque,Dog	3	Dog	1	SpSpecificGains	DogSpecificGains	bound	HNF4a	Dog	Dog	1	up	nonCGI	FMR	26-19278375-19278383	0	noOverlap	139067	intergenic	HNF4a	1TF	HNF4a	1TF
1107	18	36509956	36510302	18-36510129-36510130	56.40826	185.67206	4	4	27.6785715	27.6785715	Human,Macaque,Mouse,Rat,Dog	5	Dog	1	SpSpecificGains	DogSpecificGains	bound	HNF4a	Dog	Dog	4	right	nonCGI	LMR	18-36510022-36510030	0	Enhancers	485849	intergenic	CTCF,FoxA1,HNF4a	3TFs	FoxA1,HNF4a	2TFs
1108	3	37650444	37650790	3-37650617-37650618	76.40677	270.34543	5	5	23.3706816	23.3706816	Human,Macaque,Dog	3	Dog	1	SpSpecificGains	DogSpecificGains	bound	HNF4a	Dog	Dog	2	left	nonCGI	FMR	3-37650487-37650495	0	noOverlap	10065	intergenic	HNF4a	1TF	HNF4a	1TF
1109	30	31304027	31304373	30-31304200-31304201	40.2596	163.56314	10	10	27.4738529	27.4738529	Human,Macaque,Mouse,Rat,Dog	5	Human,Macaque,Dog	3	LineageLoss	RodentLoss	bound	HNF4a	Dog	Dog	2	left	nonCGI	LMR	30-31304092-31304100	0	Enhancers	58370	intron	HNF4a	1TF	HNF4a	1TF
1110	20	49371278	49371624	20-49371451-49371452	8.34758	13.72868	26	26	0.307692307692	0.307692307692	Macaque,Mouse,Rat,Dog	4	Dog	1	SpSpecificGains	DogSpecificGains	bound	HNF4a	Dog	Dog	3	flat	CGI	UMR	20-49371286-49371294	0	Promoters	10836	intron	CTCF,HNF4a	2TFs	HNF4a	1TF
1111	20	18624911	18625257	20-18625084-18625085	24.8398	86.10017	6	6	28.8850733333	28.8850733333	Human,Macaque,Mouse,Rat,Dog	5	Mouse,Dog	2	evoDynamic	evoDynamic	bound	HNF4a	Dog	Dog	2	left	nonCGI	LMR	20-18624923-18624931	0	noOverlap	2842	intron	HNF4a	1TF	HNF4a	1TF
1112	20	2735199	2735545	20-2735372-2735373	6.51533	23.60628	3	3	36.5800866667	36.5800866667	Macaque,Dog	2	Dog	1	SpSpecificGains	DogSpecificGains	bound	HNF4a	Dog	Dog	2	left	nonCGI	FMR	20-2735330-2735338	0	noOverlap	24584586	intron	HNF4a	1TF	HNF4a	1TF
1113	21	32217679	32218025	21-32217852-32217853	22.36162	75.24856	3	3	33.653846	33.653846	Human,Macaque,Dog	3	Dog	1	SpSpecificGains	DogSpecificGains	bound	HNF4a	Dog	Dog	1	up	nonCGI	FMR	21-32217742-32217750	0	noOverlap	117887	intron	CEBPA,HNF4a	2TFs	CEBPA,HNF4a	2TFs
1114	7	16046904	16047250	7-16047077-16047078	89.60187	320.31601	9	0	38.2962306667	0	Human,Macaque,Mouse,Rat,Dog	5	Mouse,Dog	2	evoDynamic	evoDynamic	bound	HNF4a	Dog	Dog	2	left	nonCGI	UMR	7-16047060-16047068	0	noOverlap	31307	intergenic	CEBPA,HNF4a	2TFs	CEBPA,HNF4a	2TFs
1115	10	34874477	34874823	10-34874650-34874651	12.44889	32.84577	7	7	53.4313725714	53.4313725714	Human,Macaque,Mouse,Rat,Dog	5	Dog	1	SpSpecificGains	DogSpecificGains	bound	HNF4a	Dog	Dog	1	up	nonCGI	FMR	10-34874570-34874578	0	noOverlap	25951	intron	CTCF,HNF4a	2TFs	HNF4a	1TF
1116	2	61049857	61050203	2-61050030-61050031	26.93394	70.0571	0	0	0	0	Human,Macaque,Mouse,Rat,Dog	5	Dog	1	SpSpecificGains	DogSpecificGains	bound	HNF4a	Dog	Dog	1	up	nonCGI	FMR	2-61049870-61049878	0	noOverlap	50617815	intron	HNF4a	1TF	HNF4a	1TF
1117	35	321338	321684	35-321511-321512	31.42603	75.51241	4	4	26.33333325	26.33333325	Human,Macaque,Dog	3	Dog	1	SpSpecificGains	DogSpecificGains	bound	HNF4a	Dog	Dog	4	right	nonCGI	LMR	35-321399-321407	0	Enhancers	52887912	intron	FoxA1,HNF4a	2TFs	FoxA1,HNF4a	2TFs
1118	17	15244948	15245294	17-15245121-15245122	51.96079	150.89301	10	10	38.3721459	38.3721459	Mouse,Rat,Dog	3	Dog	1	SpSpecificGains	DogSpecificGains	bound	HNF4a	Dog	Dog	4	right	nonCGI	UMR	17-15244967-15244975	0	noOverlap	12899	intergenic	HNF4a	1TF	HNF4a	1TF
1119	2	81507617	81507963	2-81507790-81507791	82.3802	263.97626	15	15	16.5212306	16.5212306	Human,Macaque,Dog	3	Dog	1	SpSpecificGains	DogSpecificGains	bound	HNF4a	Dog	Dog	4	right	nonCGI	LMR	2-81507741-81507749	0	noOverlap	66514999	intergenic	HNF4a	1TF	HNF4a	1TF
1120	33	16275902	16276248	33-16276075-16276076	11.86542	21.58398	0	0	0	0	Human,Macaque,Mouse,Rat,Dog	5	Dog	1	SpSpecificGains	DogSpecificGains	bound	HNF4a	Dog	Dog	NC	NC	nonCGI	LMR	33-16275995-16276003	0	primedEnhancers	4128	intron	CEBPA,FoxA1,HNF4a	3TFs	CEBPA,FoxA1,HNF4a	3TFs
1121	10	31985099	31985445	10-31985272-31985273	24.04273	61.51925	4	4	32.58849	32.58849	Human,Macaque,Mouse,Rat,Dog	5	Dog	1	SpSpecificGains	DogSpecificGains	bound	HNF4a	Dog	Dog	4	right	nonCGI	LMR	10-31985126-31985134	0	noOverlap	2585	intergenic	HNF4a	1TF	HNF4a	1TF
1122	34	36146047	36146393	34-36146220-36146221	30.75659	79.6799	5	5	30.7352942	30.7352942	Human,Macaque,Rat,Dog	4	Dog	1	SpSpecificGains	DogSpecificGains	bound	HNF4a	Dog	Dog	4	right	nonCGI	LMR	34-36146116-36146124	0	noOverlap	24416	intergenic	HNF4a	1TF	HNF4a	1TF
1123	38	20492278	20492624	38-20492451-20492452	10.52142	25.42371	9	7	40.3041844444	38.4863324286	Human,Macaque,Mouse,Rat,Dog	5	Dog	1	SpSpecificGains	DogSpecificGains	bound	HNF4a	Dog	Dog	2	left	nonCGI	LMR	38-20492345-20492353	1	Enhancers	20287796	intron	CEBPA,HNF4a	2TFs	CEBPA,HNF4a	2TFs
1124	6	28621045	28621391	6-28621218-28621219	44.66463	123.44105	5	4	32.0574162	40.07177025	Human,Macaque,Mouse,Rat,Dog	5	Dog	1	SpSpecificGains	DogSpecificGains	bound	HNF4a	Dog	Dog	2	left	nonCGI	LMR	6-28621071-28621079	0	noOverlap	46658	intron	CEBPA,HNF4a	2TFs	CEBPA,HNF4a	2TFs
1125	28	27103950	27104296	28-27104123-27104124	28.9991	77.03448	3	3	42.167832	42.167832	Human,Macaque,Mouse,Rat,Dog	5	Dog	1	SpSpecificGains	DogSpecificGains	bound	HNF4a	Dog	Dog	1	up	nonCGI	FMR	28-27104095-27104103	0	primedEnhancers	45692	intergenic	HNF4a	1TF	HNF4a	1TF
1126	37	1803217	1803563	37-1803390-1803391	30.02169	85.66299	11	11	33.7470916364	33.7470916364	Human,Macaque,Mouse,Dog	4	Dog	1	SpSpecificGains	DogSpecificGains	bound	HNF4a	Dog	Dog	1	up	nonCGI	LMR	37-1803249-1803257	0	Enhancers	16210417	intron	HNF4a	1TF	HNF4a	1TF
1127	4	88147485	88147831	4-88147658-88147659	22.91233	76.78023	11	11	34.6216521818	34.6216521818	Mouse,Rat,Dog	3	Rat,Dog	2	evoDynamic	evoDynamic	bound	HNF4a	Dog	Dog	2	left	nonCGI	UMR	4-88147498-88147506	0	noOverlap	387433	intergenic	HNF4a	1TF	HNF4a	1TF
1128	19	30566586	30566932	19-30566759-30566760	78.69698	308.40982	5	5	45.7575756	45.7575756	Human,Dog	2	Dog	1	SpSpecificGains	DogSpecificGains	bound	HNF4a	Dog	Dog	1	up	nonCGI	FMR	19-30566695-30566703	0	Enhancers	40531	intron	HNF4a	1TF	HNF4a	1TF
1129	X	35148899	35149245	X-35149072-35149073	13.59064	25.14389	0	0	0	0	Human,Macaque,Mouse,Rat,Dog	5	Dog	1	SpSpecificGains	DogSpecificGains	bound	HNF4a	Dog	Dog	NC	NC	nonCGI	FMR	X-35148905-35148913	0	Enhancers	27514	intron	CEBPA,HNF4a	2TFs	CEBPA,HNF4a	2TFs
1130	8	69523107	69523453	8-69523280-69523281	23.6297	59.83782	32	32	30.3023640938	30.3023640938	Mouse,Dog	2	Dog	1	SpSpecificGains	DogSpecificGains	bound	HNF4a	Dog	Dog	2	left	CGI	UMR	8-69523166-69523174	1	Promoters	62606492	intron	CEBPA,HNF4a	2TFs	CEBPA,HNF4a	2TFs
1131	17	19530803	19531149	17-19530976-19530977	19.91243	46.73289	3	3	20.4415953333	20.4415953333	Human,Macaque,Mouse,Rat,Dog	5	Dog	1	SpSpecificGains	DogSpecificGains	bound	HNF4a	Dog	Dog	4	right	nonCGI	FMR	17-19530843-19530851	0	noOverlap	96363	intron	HNF4a	1TF	HNF4a	1TF
1132	12	65803708	65804054	12-65803881-65803882	8.94182	14.96062	4	4	66.08333325	66.08333325	Human,Macaque,Mouse,Rat,Dog	5	Dog	1	SpSpecificGains	DogSpecificGains	bound	HNF4a	Dog	Dog	1	up	nonCGI	FMR	12-65803871-65803879	0	primedEnhancers	251398	intergenic	HNF4a	1TF	HNF4a	1TF
1133	26	18239047	18239393	26-18239220-18239221	35.14072	105.16261	3	3	10.3592316667	10.3592316667	Human,Macaque,Mouse,Rat,Dog	5	Macaque,Dog	2	evoDynamic	evoDynamic	bound	HNF4a	Dog	Dog	4	right	nonCGI	LMR	26-18239095-18239103	0	Enhancers	50846	intergenic	HNF4a	1TF	HNF4a	1TF
1134	5	16307371	16307717	5-16307544-16307545	9.51487	19.95892	7	7	25.0028667143	25.0028667143	Human,Macaque,Mouse,Rat,Dog	5	Dog	1	SpSpecificGains	DogSpecificGains	bound	HNF4a	Dog	Dog	2	left	nonCGI	LMR	5-16307378-16307386	1	Enhancers	16142	intergenic	CEBPA,HNF4a	2TFs	CEBPA,HNF4a	2TFs
1135	26	7004117	7004463	26-7004290-7004291	22.94137	57.70192	2	2	25	25	Human,Macaque,Mouse,Rat,Dog	5	Dog	1	SpSpecificGains	DogSpecificGains	bound	HNF4a	Dog	Dog	2	left	nonCGI	FMR	26-7004160-7004168	0	Enhancers	7777	intron	HNF4a	1TF	HNF4a	1TF
1136	21	31166998	31167344	21-31167171-31167172	85.79382	312.22751	6	0	32.5379101667	0	Human,Macaque,Mouse,Rat,Dog	5	Human,Mouse,Rat,Dog	4	SpSpecificLoss	MacaqueSpecificLoss	bound	HNF4a	Dog	Dog	4	right	nonCGI	UMR	21-31167054-31167062	0	noOverlap	1804	intron	CEBPA,HNF4a	2TFs	CEBPA,HNF4a	2TFs
1137	10	27955717	27956063	10-27955890-27955891	20.42526	50.62748	3	3	16.666667	16.666667	Human,Macaque,Dog	3	Dog	1	SpSpecificGains	DogSpecificGains	bound	HNF4a	Dog	Dog	4	right	nonCGI	LMR	10-27955749-27955757	0	Enhancers	7146	intron	HNF4a	1TF	HNF4a	1TF
1138	7	80385519	80385865	7-80385692-80385693	31.46114	83.33844	4	4	43.83012825	43.83012825	Human,Macaque,Dog	3	Dog	1	SpSpecificGains	DogSpecificGains	bound	HNF4a	Dog	Dog	4	right	nonCGI	LMR	7-80385540-80385548	0	Enhancers	307576	intron	CEBPA,HNF4a	2TFs	CEBPA,HNF4a	2TFs
1139	13	17406811	17407157	13-17406984-17406985	9.30396	15.82985	10	10	33.0240208	33.0240208	Human,Macaque,Mouse,Dog	4	Dog	1	SpSpecificGains	DogSpecificGains	bound	HNF4a	Dog	Dog	4	right	nonCGI	LMR	13-17406827-17406835	0	Enhancers	478650	intron	HNF4a	1TF	HNF4a	1TF
1140	33	27894121	27894467	33-27894294-27894295	12.89091	25.60793	3	3	33.8461536667	33.8461536667	Human,Macaque,Dog	3	Dog	1	SpSpecificGains	DogSpecificGains	bound	HNF4a	Dog	Dog	1	up	nonCGI	FMR	33-27894204-27894212	0	Enhancers	94691	intron	CEBPA,HNF4a	2TFs	CEBPA,HNF4a	2TFs
1141	X	91107849	91108195	X-91108022-91108023	30.91262	73.59794	59	32	0.242130745763	0.4464285625	Human,Macaque,Mouse,Rat,Dog	5	Human,Macaque,Mouse,Dog	4	SpSpecificLoss	RatSpecificLoss	bound	HNF4a	Dog	Dog	3	flat	CGI	UMR	X-91107894-91107902	1	Promoters	1353	intron	CEBPA,HNF4a	2TFs	CEBPA,HNF4a	2TFs
1142	32	37934373	37934719	32-37934546-37934547	41.73764	117.2042	3	3	22.70775	22.70775	Human,Macaque,Dog	3	Dog	1	SpSpecificGains	DogSpecificGains	bound	HNF4a	Dog	Dog	4	right	nonCGI	LMR	32-37934435-37934443	0	Enhancers	89351	intron	HNF4a	1TF	HNF4a	1TF
1143	X	37718940	37719286	X-37719113-37719114	80.71325	245.74594	5	5	17.1515152	17.1515152	Human,Macaque,Mouse,Rat,Dog	5	Dog	1	SpSpecificGains	DogSpecificGains	bound	HNF4a	Dog	Dog	4	right	nonCGI	LMR	X-37718943-37718951	0	Enhancers	41447	intron	CEBPA,HNF4a	2TFs	CEBPA,HNF4a	2TFs
1144	9	24579781	24580127	9-24579954-24579955	48.96453	134.63483	5	5	24.8279352	24.8279352	Human,Macaque,Mouse,Rat,Dog	5	Mouse,Rat,Dog	3	LineageLoss	PrimateLoss	bound	HNF4a	Dog	Dog	1	up	nonCGI	LMR	9-24579824-24579832	0	noOverlap	185222	intron	FoxA1,HNF4a	2TFs	FoxA1,HNF4a	2TFs
1145	26	23066929	23067275	26-23067102-23067103	9.25993	14.99017	0	0	0	0	Human,Macaque,Dog	3	Dog	1	SpSpecificGains	DogSpecificGains	bound	HNF4a	Dog	Dog	NC	NC	nonCGI	FMR	26-23066965-23066973	0	noOverlap	19584	intron	HNF4a	1TF	HNF4a	1TF
1146	13	62621372	62621718	13-62621545-62621546	18.67334	43.56146	5	5	15.8023736	15.8023736	Mouse,Rat,Dog	3	Mouse,Rat,Dog	3	LineageLoss	PrimateLoss	bound	HNF4a	Dog	Dog	4	right	nonCGI	LMR	13-62621459-62621467	1	Enhancers	94801	intron	CEBPA,HNF4a	2TFs	CEBPA,HNF4a	2TFs
1147	9	4638163	4638509	9-4638336-4638337	78.44743	279.08234	5	4	30.1780438	29.15112625	Human,Dog	2	Human,Dog	2	evoDynamic	evoDynamic	bound	HNF4a	Dog	Dog	1	up	nonCGI	LMR	9-4638168-4638176	0	Enhancers	2558	intron	HNF4a	1TF	HNF4a	1TF
1148	32	2991331	2991677	32-2991504-2991505	6.9332	11.51711	6	6	65.5372806667	65.5372806667	Human,Macaque,Mouse,Rat,Dog	5	Dog	1	SpSpecificGains	DogSpecificGains	bound	HNF4a	Dog	Dog	1	up	nonCGI	FMR	32-2991463-2991471	0	primedEnhancers	26920138	intergenic	CEBPA,HNF4a	2TFs	CEBPA,HNF4a	2TFs
1149	23	11847582	11847928	23-11847755-11847756	15.6555	36.80207	0	0	0	0	Human,Macaque,Mouse,Rat,Dog	5	Mouse,Dog	2	evoDynamic	evoDynamic	bound	HNF4a	Dog	Dog	4	right	nonCGI	FMR	23-11847596-11847604	0	Enhancers	10663579	intron	HNF4a	1TF	HNF4a	1TF
1150	31	27443107	27443453	31-27443280-27443281	14.95606	31.36613	2	2	20.1923075	20.1923075	Macaque,Mouse,Dog	3	Dog	1	SpSpecificGains	DogSpecificGains	bound	HNF4a	Dog	Dog	2	left	nonCGI	LMR	31-27443236-27443244	0	Enhancers	3263	intergenic	CEBPA,HNF4a	2TFs	CEBPA,HNF4a	2TFs
1151	21	33492187	33492533	21-33492360-33492361	77.65839	250.73665	2	2	22.634271	22.634271	Rat,Dog	2	Dog	1	SpSpecificGains	DogSpecificGains	bound	HNF4a	Dog	Dog	4	right	nonCGI	LMR	21-33492191-33492199	0	Enhancers	20564	intergenic	CEBPA,FoxA1,HNF4a	3TFs	CEBPA,FoxA1,HNF4a	3TFs
1152	20	55545707	55546053	20-55545880-55545881	12.09527	47.50432	9	9	27.6061265556	27.6061265556	Human,Macaque,Mouse,Rat,Dog	5	Dog	1	SpSpecificGains	DogSpecificGains	bound	HNF4a	Dog	Dog	4	right	nonCGI	LMR	20-55545772-55545780	0	Enhancers	23494	intron	HNF4a	1TF	HNF4a	1TF
1153	8	12963465	12963811	8-12963638-12963639	46.7594	144.49287	0	0	0	0	Human,Macaque,Mouse,Rat,Dog	5	Dog	1	SpSpecificGains	DogSpecificGains	bound	HNF4a	Dog	Dog	4	right	nonCGI	FMR	8-12963527-12963535	0	Promoters	61756	intron	HNF4a	1TF	HNF4a	1TF
1154	7	8383494	8383840	7-8383667-8383668	21.90813	49.94836	1	0	46.875	0	Human,Mouse,Rat,Dog	4	Dog	1	SpSpecificGains	DogSpecificGains	bound	HNF4a	Dog	Dog	2	left	nonCGI	FMR	7-8383595-8383603	0	Promoters	7548601	intron	HNF4a	1TF	HNF4a	1TF
1155	12	12341697	12342043	12-12341870-12341871	40.97698	121.19216	8	5	35.775067625	34.7454844	Human,Macaque,Mouse,Rat,Dog	5	Human,Macaque,Mouse,Rat,Dog	5	UltraCons	UltraCons	bound	HNF4a	Dog	Dog	1	up	nonCGI	LMR	12-12341715-12341723	0	Enhancers	11119895	intergenic	HNF4a	1TF	HNF4a	1TF
1156	16	35301949	35302295	16-35302122-35302123	20.99418	47.6165	2	2	29.861111	29.861111	Macaque,Mouse,Dog	3	Mouse,Dog	2	evoDynamic	evoDynamic	bound	HNF4a	Dog	Dog	4	right	nonCGI	LMR	16-35301990-35301998	0	Enhancers	262003	intergenic	CEBPA,HNF4a	2TFs	CEBPA,HNF4a	2TFs
1157	12	47082218	47082564	12-47082391-47082392	45.52031	140.56052	1	1	27.272727	27.272727	Human,Macaque,Mouse,Rat,Dog	5	Dog	1	SpSpecificGains	DogSpecificGains	bound	HNF4a	Dog	Dog	4	right	nonCGI	FMR	12-47082320-47082328	0	Enhancers	28948	intron	CEBPA,HNF4a	2TFs	CEBPA,HNF4a	2TFs
1158	15	15631755	15632101	15-15631928-15631929	18.67334	43.56146	10	10	6.6283892	6.6283892	Human,Macaque,Mouse,Rat,Dog	5	Macaque,Dog	2	evoDynamic	evoDynamic	bound	HNF4a	Dog	Dog	3	flat	nonCGI	LMR	15-15631778-15631786	0	Enhancers	52538	intron	CEBPA,FoxA1,HNF4a	3TFs	CEBPA,FoxA1,HNF4a	3TFs
1159	25	9313653	9313999	25-9313826-9313827	38.08577	111.70403	1	1	33.333333	33.333333	Human,Macaque,Dog	3	Dog	1	SpSpecificGains	DogSpecificGains	bound	HNF4a	Dog	Dog	NC	NC	nonCGI	FMR	25-9313704-9313712	0	primedEnhancers	49946247	intergenic	CEBPA,HNF4a	2TFs	CEBPA,HNF4a	2TFs
1160	35	14408846	14409192	35-14409019-14409020	11.51366	22.60141	7	7	27.1060748571	27.1060748571	Human,Macaque,Mouse,Rat,Dog	5	Dog	1	SpSpecificGains	DogSpecificGains	bound	HNF4a	Dog	Dog	1	up	nonCGI	LMR	35-14408914-14408922	0	primedEnhancers	265432	intron	HNF4a	1TF	HNF4a	1TF
1161	7	21083970	21084316	7-21084143-21084144	60.30972	181.93634	1	1	11.764706	11.764706	Human,Dog	2	Dog	1	SpSpecificGains	DogSpecificGains	bound	HNF4a	Dog	Dog	1	up	nonCGI	FMR	7-21083972-21083980	0	Enhancers	78816	intergenic	CEBPA,FoxA1,HNF4a	3TFs	CEBPA,FoxA1,HNF4a	3TFs
1162	28	3663785	3664131	28-3663958-3663959	25.03182	111.54765	20	20	0.79596275	0.79596275	Human,Macaque,Dog	3	Human,Macaque,Dog	3	LineageLoss	RodentLoss	bound	HNF4a	Dog	Dog	3	flat	CGI	UMR	28-3663827-3663835	0	Promoters	32972948	intergenic	HNF4a	1TF	HNF4a	1TF
1163	35	17045709	17046055	35-17045882-17045883	32.25733	89.53097	33	16	0.474747454545	0.7708333125	Human,Macaque,Mouse,Rat,Dog	5	Dog	1	SpSpecificGains	DogSpecificGains	bound	HNF4a	Dog	Dog	3	flat	CGI	UMR	35-17045720-17045728	0	Promoters	960	intergenic	HNF4a	1TF	HNF4a	1TF
1164	11	54937751	54938097	11-54937924-54937925	21.97758	53.20546	41	41	0.135501365854	0.135501365854	Human,Macaque,Mouse,Rat,Dog	5	Human,Macaque,Mouse,Dog	4	SpSpecificLoss	RatSpecificLoss	bound	HNF4a	Dog	Dog	3	flat	CGI	UMR	11-54937888-54937896	1	Promoters	84547	exon	HNF4a	1TF	HNF4a	1TF
1165	1	83132864	83133210	1-83133037-83133038	70.18272	221.72392	9	9	16.3866842222	16.3866842222	Human,Macaque,Mouse,Rat,Dog	5	Dog	1	SpSpecificGains	DogSpecificGains	bound	HNF4a	Dog	Dog	3	flat	nonCGI	LMR	1-83132873-83132881	0	Enhancers	80146834	intron	CEBPA,FoxA1,HNF4a	3TFs	CEBPA,FoxA1,HNF4a	3TFs
1166	30	25705395	25705741	30-25705568-25705569	12.89091	25.60793	7	4	69.6681535714	68.8660475	Human,Macaque,Mouse,Rat,Dog	5	Dog	1	SpSpecificGains	DogSpecificGains	bound	HNF4a	Dog	Dog	1	up	nonCGI	FMR	30-25705451-25705459	0	primedEnhancers	140775	intron	HNF4a	1TF	HNF4a	1TF
1167	29	627292	627638	29-627465-627466	30.15408	79.70854	3	3	39.285714	39.285714	Human,Macaque,Dog	3	Dog	1	SpSpecificGains	DogSpecificGains	bound	HNF4a	Dog	Dog	4	right	nonCGI	FMR	29-627405-627413	0	Enhancers	5452085	intergenic	HNF4a	1TF	HNF4a	1TF
1168	6	543985	544331	6-544158-544159	10.41273	18.79928	2	2	42.857143	42.857143	Macaque,Dog	2	Dog	1	SpSpecificGains	DogSpecificGains	bound	HNF4a	Dog	Dog	1	up	nonCGI	FMR	6-544019-544027	0	noOverlap	53824177	intergenic	CEBPA,HNF4a	2TFs	CEBPA,HNF4a	2TFs
1169	4	43410372	43410718	4-43410545-43410546	21.72758	90.63951	4	4	37.75807525	37.75807525	Human,Macaque,Dog	3	Dog	1	SpSpecificGains	DogSpecificGains	bound	HNF4a	Dog	Dog	2	left	nonCGI	LMR	4-43410434-43410442	0	Enhancers	45170	intron	CTCF,HNF4a	2TFs	HNF4a	1TF
1170	3	85202925	85203271	3-85203098-85203099	21.83084	56.79406	5	5	50.39343	50.39343	Human,Macaque,Mouse,Rat,Dog	5	Dog	1	SpSpecificGains	DogSpecificGains	bound	HNF4a	Dog	Dog	4	right	nonCGI	LMR	3-85202942-85202950	0	primedEnhancers	20268	intron	HNF4a	1TF	HNF4a	1TF
1171	30	8822618	8822964	30-8822791-8822792	10.41273	18.79928	2	2	35.714286	35.714286	Human,Macaque,Mouse,Rat,Dog	5	Mouse,Rat,Dog	3	LineageLoss	PrimateLoss	bound	HNF4a	Dog	Dog	1	up	nonCGI	FMR	30-8822755-8822763	0	Enhancers	14625	intron	HNF4a	1TF	HNF4a	1TF
1172	22	47625079	47625425	22-47625252-47625253	14.28354	31.06397	2	2	51.25	51.25	Mouse,Rat,Dog	3	Dog	1	SpSpecificGains	DogSpecificGains	bound	HNF4a	Dog	Dog	1	up	nonCGI	FMR	22-47625088-47625096	1	noOverlap	6077	intron	CEBPA,HNF4a	2TFs	CEBPA,HNF4a	2TFs
1173	7	80381804	80382150	7-80381977-80381978	60.21642	192.22804	16	16	45.5917381875	45.5917381875	Human,Macaque,Dog	3	Human,Macaque,Dog	3	LineageLoss	RodentLoss	bound	HNF4a	Dog	Dog	4	right	nonCGI	LMR	7-80381853-80381861	0	noOverlap	303861	intron	HNF4a	1TF	HNF4a	1TF
1174	26	7556295	7556641	26-7556468-7556469	51.68161	148.71646	35	35	0.158730171429	0.158730171429	Human,Macaque,Mouse,Dog	4	Human,Dog	2	evoDynamic	evoDynamic	bound	HNF4a	Dog	Dog	3	flat	CGI	UMR	26-7556320-7556328	0	Promoters	20337	intergenic	CTCF,HNF4a	2TFs	HNF4a	1TF
1175	7	243737	244083	7-243910-243911	8.92364	24.58018	6	5	25.3859606667	20.9894686	Mouse,Rat,Dog	3	Mouse,Dog	2	evoDynamic	evoDynamic	bound	HNF4a	Dog	Dog	4	right	nonCGI	LMR	7-243815-243823	0	noOverlap	24098718	intron	HNF4a	1TF	HNF4a	1TF
1176	2	78345746	78346092	2-78345919-78345920	5.50629	13.452	1	1	38.095238	38.095238	Macaque,Dog	2	Dog	1	SpSpecificGains	DogSpecificGains	bound	HNF4a	Dog	Dog	1	up	nonCGI	FMR	2-78345749-78345757	0	primedEnhancers	18499	intergenic	HNF4a	1TF	HNF4a	1TF
1177	6	62614672	62615018	6-62614845-62614846	22.39061	54.84914	3	3	35.5287413333	35.5287413333	Human,Macaque,Mouse,Rat,Dog	5	Dog	1	SpSpecificGains	DogSpecificGains	bound	HNF4a	Dog	Dog	1	up	nonCGI	FMR	6-62614753-62614761	0	primedEnhancers	65520	intron	HNF4a	1TF	HNF4a	1TF
1178	18	15380301	15380647	18-15380474-15380475	51.02634	148.81929	15	15	19.5852643333	19.5852643333	Rat,Dog	2	Dog	1	SpSpecificGains	DogSpecificGains	bound	HNF4a	Dog	Dog	4	right	nonCGI	LMR	18-15380324-15380332	0	noOverlap	47473	intergenic	CEBPA,HNF4a	2TFs	CEBPA,HNF4a	2TFs
1179	15	21086624	21086970	15-21086797-21086798	63.17429	193.30167	1	1	6.25	6.25	Human,Macaque,Rat,Dog	4	Dog	1	SpSpecificGains	DogSpecificGains	bound	HNF4a	Dog	Dog	3	flat	nonCGI	LMR	15-21086692-21086700	0	Enhancers	18993610	intergenic	CEBPA,FoxA1,HNF4a	3TFs	CEBPA,FoxA1,HNF4a	3TFs
1180	10	60384488	60384834	10-60384661-60384662	12.4344	40.68121	1	1	0	0	Human,Macaque,Mouse,Rat,Dog	5	Dog	1	SpSpecificGains	DogSpecificGains	bound	HNF4a	Dog	Dog	4	right	nonCGI	FMR	10-60384493-60384501	0	primedEnhancers	1747006	intergenic	CTCF,HNF4a	2TFs	HNF4a	1TF
1181	2	73114091	73114437	2-73114264-73114265	46.86809	199.84724	7	1	13.3827831429	20	Human,Macaque,Dog	3	Dog	1	SpSpecificGains	DogSpecificGains	bound	HNF4a	Dog	Dog	4	right	nonCGI	LMR	2-73114187-73114195	0	noOverlap	70009238	intergenic	CEBPA,HNF4a	2TFs	CEBPA,HNF4a	2TFs
1182	21	23472989	23473335	21-23473162-23473163	74.43244	258.83884	5	5	22.7777778	22.7777778	Human,Macaque,Mouse,Rat,Dog	5	Dog	1	SpSpecificGains	DogSpecificGains	bound	HNF4a	Dog	Dog	3	flat	nonCGI	UMR	21-23473016-23473024	0	Promoters	11026	intron	CEBPA,HNF4a	2TFs	CEBPA,HNF4a	2TFs
1183	16	23604705	23605051	16-23604878-23604879	51.44896	140.60121	17	2	0.189753294118	0	Human,Macaque,Dog	3	Dog	1	SpSpecificGains	DogSpecificGains	bound	HNF4a	Dog	Dog	3	flat	CGI	UMR	16-23604844-23604852	1	Promoters	505	intron	HNF4a	1TF	HNF4a	1TF
1184	1	5174149	5174495	1-5174322-5174323	20.99819	57.65227	10	7	34.2116369	31.7309098571	Human,Macaque,Dog	3	Dog	1	SpSpecificGains	DogSpecificGains	bound	HNF4a	Dog	Dog	2	left	nonCGI	UMR	1-5174184-5174192	0	Promoters	12222572	intergenic	HNF4a	1TF	HNF4a	1TF
1185	20	46898541	46898887	20-46898714-46898715	24.45576	61.51925	7	7	21.228537	21.228537	Human,Macaque,Mouse,Rat,Dog	5	Dog	1	SpSpecificGains	DogSpecificGains	bound	HNF4a	Dog	Dog	2	left	nonCGI	LMR	20-46898544-46898552	0	Enhancers	7003	intron	HNF4a	1TF	HNF4a	1TF
1186	X	37848558	37848904	X-37848731-37848732	19.79559	46.73289	6	2	8.33333333333	25	Rat,Dog	2	Dog	1	SpSpecificGains	DogSpecificGains	bound	HNF4a	Dog	Dog	2	left	nonCGI	LMR	X-37848610-37848618	0	noOverlap	171065	intron	HNF4a	1TF	HNF4a	1TF
1187	30	18326103	18326449	30-18326276-18326277	40.56395	121.19216	0	0	0	0	Human,Macaque,Mouse,Rat,Dog	5	Dog	1	SpSpecificGains	DogSpecificGains	bound	HNF4a	Dog	Dog	NC	NC	nonCGI	FMR	30-18326105-18326113	0	Enhancers	77984	intergenic	CEBPA,HNF4a	2TFs	CEBPA,HNF4a	2TFs
1188	2	73381593	73381939	2-73381766-73381767	9.58667	17.49717	13	8	2.69322346154	4.376488125	Human,Macaque,Dog	3	Macaque,Dog	2	evoDynamic	evoDynamic	bound	HNF4a	Dog	Dog	3	flat	nonCGI	LMR	2-73381619-73381627	0	Enhancers	39592036	intron	HNF4a	1TF	HNF4a	1TF
1189	37	9703544	9703890	37-9703717-9703718	21.67126	46.05067	1	1	38.888889	38.888889	Macaque,Dog	2	Macaque,Dog	2	evoDynamic	evoDynamic	bound	HNF4a	Dog	Dog	NC	NC	nonCGI	FMR	37-9703626-9703634	0	Enhancers	91605	intron	CEBPA,HNF4a	2TFs	CEBPA,HNF4a	2TFs
1190	3	85161314	85161660	3-85161487-85161488	8.89282	24.58018	9	7	29.6860493333	26.4627085714	Human,Macaque,Mouse,Rat,Dog	5	Dog	1	SpSpecificGains	DogSpecificGains	bound	HNF4a	Dog	Dog	2	left	nonCGI	LMR	3-85161401-85161409	0	Enhancers	84645454	intergenic	CEBPA,HNF4a	2TFs	CEBPA,HNF4a	2TFs
1191	11	61855265	61855611	11-61855438-61855439	36.87584	93.82273	7	7	27.5130644286	27.5130644286	Human,Macaque,Mouse,Rat,Dog	5	Human,Macaque,Dog	3	LineageLoss	RodentLoss	bound	HNF4a	Dog	Dog	1	up	nonCGI	LMR	11-61855367-61855375	0	Enhancers	55677448	intergenic	CEBPA,HNF4a	2TFs	CEBPA,HNF4a	2TFs
1192	1	54380413	54380759	1-54380586-54380587	23.62626	64.49428	4	4	22.945845	22.945845	Human,Macaque,Mouse,Rat,Dog	5	Dog	1	SpSpecificGains	DogSpecificGains	bound	HNF4a	Dog	Dog	3	flat	nonCGI	LMR	1-54380523-54380531	0	Enhancers	10598528	intron	CEBPA,HNF4a	2TFs	CEBPA,HNF4a	2TFs
1193	1	44300725	44301071	1-44300898-44300899	15.51036	29.21611	2	2	50	50	Human,Macaque,Dog	3	Dog	1	SpSpecificGains	DogSpecificGains	bound	HNF4a	Dog	Dog	4	right	nonCGI	LMR	1-44300771-44300779	0	noOverlap	1400781	intron	HNF4a	1TF	HNF4a	1TF
1194	18	38869095	38869441	18-38869268-38869269	10.82576	20.12248	7	7	14.2857142857	14.2857142857	Human,Macaque,Mouse,Rat,Dog	5	Dog	1	SpSpecificGains	DogSpecificGains	bound	HNF4a	Dog	Dog	2	left	nonCGI	LMR	18-38869185-38869193	0	noOverlap	52772	intergenic	CTCF,HNF4a	2TFs	HNF4a	1TF
1195	22	6805348	6805694	22-6805521-6805522	106.38367	346.19028	1	1	26.315789	26.315789	Human,Macaque,Mouse,Rat,Dog	5	Mouse,Rat,Dog	3	LineageLoss	PrimateLoss	bound	HNF4a	Dog	Dog	2	left	nonCGI	FMR	22-6805418-6805426	0	Enhancers	63844	intergenic	CEBPA,FoxA1,HNF4a	3TFs	CEBPA,FoxA1,HNF4a	3TFs
1196	18	15335697	15336043	18-15335870-15335871	23.3797	100.97976	2	2	2.0833335	2.0833335	Mouse,Rat,Dog	3	Dog	1	SpSpecificGains	DogSpecificGains	bound	HNF4a	Dog	Dog	3	flat	nonCGI	UMR	18-15335736-15335744	0	noOverlap	2869	intergenic	HNF4a	1TF	HNF4a	1TF
1197	16	58738155	58738501	16-58738328-58738329	17.7354	36.8359	5	2	16.948052	26.309524	Mouse,Dog	2	Dog	1	SpSpecificGains	DogSpecificGains	bound	HNF4a	Dog	Dog	2	left	nonCGI	LMR	16-58738189-58738197	1	Promoters	7120639	intergenic	CEBPA,HNF4a	2TFs	CEBPA,HNF4a	2TFs
1198	23	11848223	11848569	23-11848396-11848397	20.695	84.83996	6	1	39.7414363333	44.827586	Human,Macaque,Mouse,Rat,Dog	5	Dog	1	SpSpecificGains	DogSpecificGains	bound	HNF4a	Dog	Dog	1	up	nonCGI	LMR	23-11848314-11848322	1	Enhancers	10664220	intron	HNF4a	1TF	HNF4a	1TF
1199	15	43855060	43855406	15-43855233-43855234	16.02377	30.82987	1	1	12.5	12.5	Human,Macaque,Dog	3	Dog	1	SpSpecificGains	DogSpecificGains	bound	HNF4a	Dog	Dog	1	up	nonCGI	FMR	15-43855079-43855087	0	noOverlap	73175	intron	HNF4a	1TF	HNF4a	1TF
1200	21	17840559	17840905	21-17840732-17840733	10.37628	17.01571	1	1	20	20	Human,Macaque,Mouse,Dog	4	Dog	1	SpSpecificGains	DogSpecificGains	bound	HNF4a	Dog	Dog	NC	NC	nonCGI	FMR	21-17840591-17840599	0	Enhancers	6093719	intergenic	HNF4a	1TF	HNF4a	1TF
1201	20	50180378	50180724	20-50180551-50180552	14.41409	30.48448	1	1	41.176471	41.176471	Human,Macaque,Dog	3	Dog	1	SpSpecificGains	DogSpecificGains	bound	HNF4a	Dog	Dog	2	left	nonCGI	LMR	20-50180393-50180401	0	Enhancers	39118	intron	CEBPA,FoxA1,HNF4a	3TFs	CEBPA,FoxA1,HNF4a	3TFs
1202	27	25313958	25314304	27-25314131-25314132	20.98485	67.68861	4	3	45.661526	40.8820346667	Human,Mouse,Dog	3	Dog	1	SpSpecificGains	DogSpecificGains	bound	HNF4a	Dog	Dog	1	up	nonCGI	FMR	27-25314003-25314011	0	noOverlap	113540	intron	CEBPA,CTCF,HNF4a	3TFs	CEBPA,HNF4a	2TFs
1203	11	13316868	13317214	11-13317041-13317042	27.86869	100.46872	9	0	12.962963	0	Human,Macaque,Mouse,Rat,Dog	5	Dog	1	SpSpecificGains	DogSpecificGains	bound	HNF4a	Dog	Dog	2	left	nonCGI	FMR	11-13316872-13316880	1	noOverlap	99995764	intergenic	FoxA1,HNF4a	2TFs	FoxA1,HNF4a	2TFs
1204	11	12248066	12248412	11-12248239-12248240	29.04339	69.20126	1	1	11.764706	11.764706	Human,Macaque,Mouse,Rat,Dog	5	Dog	1	SpSpecificGains	DogSpecificGains	bound	HNF4a	Dog	Dog	1	up	nonCGI	FMR	11-12248268-12248276	0	primedEnhancers	99972445	intergenic	CEBPA,HNF4a	2TFs	CEBPA,HNF4a	2TFs
1205	1	119074848	119075194	1-119075021-119075022	24.04273	61.51925	18	15	34.186963	34.7232803333	Macaque,Dog	2	Dog	1	SpSpecificGains	DogSpecificGains	bound	HNF4a	Dog	Dog	4	right	CGI	UMR	1-119074934-119074942	0	noOverlap	13286	intron	FoxA1,HNF4a	2TFs	FoxA1,HNF4a	2TFs
1206	21	39068140	39068486	21-39068313-39068314	11.75576	22.82834	2	2	36.956522	36.956522	Human,Macaque,Mouse,Rat,Dog	5	Dog	1	SpSpecificGains	DogSpecificGains	bound	HNF4a	Dog	Dog	NC	NC	nonCGI	FMR	21-39068314-39068322	0	noOverlap	1125846	intron	CEBPA,HNF4a	2TFs	CEBPA,HNF4a	2TFs
1207	8	47506776	47507122	8-47506949-47506950	28.14404	102.0921	0	0	0	0	Macaque,Mouse,Rat,Dog	4	Dog	1	SpSpecificGains	DogSpecificGains	bound	HNF4a	Dog	Dog	3	flat	nonCGI	UMR	8-47506809-47506817	0	Promoters	2122	intergenic	CEBPA,FoxA1,HNF4a	3TFs	CEBPA,FoxA1,HNF4a	3TFs
1208	13	43817832	43818178	13-43818005-43818006	6.17236	8.00846	5	5	2.7192982	2.7192982	Human,Macaque,Rat,Dog	4	Dog	1	SpSpecificGains	DogSpecificGains	bound	HNF4a	Dog	Dog	3	flat	nonCGI	LMR	13-43817918-43817926	0	primedEnhancers	3312	intergenic	CTCF,HNF4a	2TFs	HNF4a	1TF
1209	21	34298159	34298505	21-34298332-34298333	41.48134	112.50334	1	1	16.666667	16.666667	Human,Macaque,Mouse,Rat,Dog	5	Dog	1	SpSpecificGains	DogSpecificGains	bound	HNF4a	Dog	Dog	1	up	nonCGI	FMR	21-34298165-34298173	0	primedEnhancers	253689	intergenic	HNF4a	1TF	HNF4a	1TF
1210	2	59434355	59434701	2-59434528-59434529	31.17294	116.92671	11	11	30.4968716364	30.4968716364	Human,Macaque,Mouse,Rat,Dog	5	Dog	1	SpSpecificGains	DogSpecificGains	bound	HNF4a	Dog	Dog	4	right	nonCGI	UMR	2-59434448-59434456	0	noOverlap	50003137	intron	HNF4a	1TF	HNF4a	1TF
1211	5	10841047	10841393	5-10841220-10841221	37.39394	119.88632	8	8	8.78289475	8.78289475	Macaque,Mouse,Rat,Dog	4	Dog	1	SpSpecificGains	DogSpecificGains	bound	HNF4a	Dog	Dog	2	left	nonCGI	LMR	5-10841049-10841057	0	noOverlap	57722	intron	CEBPA,CTCF,HNF4a	3TFs	CEBPA,HNF4a	2TFs
1212	9	825996	826342	9-826169-826170	26.75405	71.83031	7	7	6.27705614286	6.27705614286	Mouse,Rat,Dog	3	Dog	1	SpSpecificGains	DogSpecificGains	bound	HNF4a	Dog	Dog	4	right	nonCGI	LMR	9-826175-826183	0	Enhancers	744396	intron	HNF4a	1TF	HNF4a	1TF
1213	18	12381278	12381624	18-12381451-12381452	9.17715	20.74566	3	3	19.764957	19.764957	Human,Macaque,Mouse,Dog	4	Dog	1	SpSpecificGains	DogSpecificGains	bound	HNF4a	Dog	Dog	4	right	nonCGI	LMR	18-12381355-12381363	0	Enhancers	117215	intron	HNF4a	1TF	HNF4a	1TF
1214	2	74237737	74238083	2-74237910-74237911	9.14465	20.74566	2	2	41.8552035	41.8552035	Human,Macaque,Dog	3	Dog	1	SpSpecificGains	DogSpecificGains	bound	HNF4a	Dog	Dog	1	up	nonCGI	FMR	2-74237801-74237809	0	noOverlap	31942553	intron	HNF4a	1TF	HNF4a	1TF
1215	19	38998238	38998584	19-38998411-38998412	41.80304	125.02518	2	2	20	20	Human,Macaque,Dog	3	Dog	1	SpSpecificGains	DogSpecificGains	bound	HNF4a	Dog	Dog	4	right	nonCGI	LMR	19-38998297-38998305	0	Enhancers	120498	intron	CEBPA,FoxA1,HNF4a	3TFs	CEBPA,FoxA1,HNF4a	3TFs
1216	25	41821318	41821664	25-41821491-41821492	68.24411	235.86002	2	2	10	10	Human,Macaque,Dog	3	Dog	1	SpSpecificGains	DogSpecificGains	bound	HNF4a	Dog	Dog	3	flat	nonCGI	LMR	25-41821417-41821425	0	noOverlap	168646	intron	CEBPA,HNF4a	2TFs	CEBPA,HNF4a	2TFs
1217	14	17668152	17668498	14-17668325-17668326	61.55692	177.62718	2	0	36.922406	0	Human,Macaque,Rat,Dog	4	Human,Macaque,Rat,Dog	4	SpSpecificLoss	MouseSpecificLoss	bound	HNF4a	Dog	Dog	2	left	nonCGI	FMR	14-17668164-17668172	0	noOverlap	77380	intron	CEBPA,FoxA1,HNF4a	3TFs	CEBPA,FoxA1,HNF4a	3TFs
1218	15	14677895	14678241	15-14678068-14678069	10.11252	18.36051	2	2	44.4444445	44.4444445	Human,Macaque,Dog	3	Dog	1	SpSpecificGains	DogSpecificGains	bound	HNF4a	Dog	Dog	1	up	nonCGI	FMR	15-14678032-14678040	0	noOverlap	6273	intergenic	CEBPA,HNF4a	2TFs	CEBPA,HNF4a	2TFs
1219	30	6375618	6375964	30-6375791-6375792	35.14055	92.93371	2	1	41.8406075	35.294118	Human,Macaque,Dog	3	Dog	1	SpSpecificGains	DogSpecificGains	bound	HNF4a	Dog	Dog	3	flat	nonCGI	LMR	30-6375645-6375653	0	noOverlap	5745499	intron	HNF4a	1TF	HNF4a	1TF
1220	9	43323963	43324309	9-43324136-43324137	19.33273	60.30239	8	8	14.317279875	14.317279875	Macaque,Dog	2	Macaque,Dog	2	evoDynamic	evoDynamic	bound	HNF4a	Dog	Dog	3	flat	nonCGI	UMR	9-43323981-43323989	0	Promoters	10502	intergenic	HNF4a	1TF	HNF4a	1TF
1221	15	41496277	41496623	15-41496450-41496451	35.19455	100.50652	2	2	15.3846155	15.3846155	Human,Macaque,Dog	3	Dog	1	SpSpecificGains	DogSpecificGains	bound	HNF4a	Dog	Dog	NC	NC	nonCGI	FMR	15-41496327-41496335	0	Enhancers	220483	intron	FoxA1,HNF4a	2TFs	FoxA1,HNF4a	2TFs
1222	20	43923937	43924283	20-43924110-43924111	68.79128	249.80945	2	1	36.645963	30.434783	Macaque,Mouse,Rat,Dog	4	Macaque,Mouse,Dog	3	evoDynamic	evoDynamic	bound	HNF4a	Dog	Dog	1	up	nonCGI	FMR	20-43923986-43923994	0	noOverlap	30354	intergenic	HNF4a	1TF	HNF4a	1TF
1223	8	23199225	23199571	8-23199398-23199399	12.42991	21.42879	2	1	80	60	Human,Dog	2	Dog	1	SpSpecificGains	DogSpecificGains	bound	HNF4a	Dog	Dog	NC	NC	nonCGI	FMR	8-23199355-23199363	0	noOverlap	20887686	intergenic	HNF4a	1TF	HNF4a	1TF
1224	35	24021801	24022147	35-24021974-24021975	25.79453	59.55956	2	2	25.5434785	25.5434785	Human,Dog	2	Dog	1	SpSpecificGains	DogSpecificGains	bound	HNF4a	Dog	Dog	4	right	nonCGI	LMR	35-24021915-24021923	0	Enhancers	9376	intergenic	HNF4a	1TF	HNF4a	1TF
1225	11	63064178	63064524	11-63064351-63064352	34.47626	136.2253	4	4	32.404762	32.404762	Human,Macaque,Mouse,Rat,Dog	5	Macaque,Dog	2	evoDynamic	evoDynamic	bound	HNF4a	Dog	Dog	4	right	nonCGI	LMR	11-63064183-63064191	0	primedEnhancers	135927	intergenic	CEBPA,HNF4a	2TFs	CEBPA,HNF4a	2TFs
1226	26	7432012	7432358	26-7432185-7432186	40.34655	257.91443	5	5	25.5383022	25.5383022	Human,Macaque,Dog	3	Human,Macaque,Dog	3	LineageLoss	RodentLoss	bound	HNF4a	Dog	Dog	4	right	nonCGI	LMR	26-7432020-7432028	0	Promoters	1079	exon	CEBPA,HNF4a	2TFs	CEBPA,HNF4a	2TFs
1227	18	53821978	53822324	18-53822151-53822152	38.30875	102.08437	2	2	37.647059	37.647059	Human,Macaque,Dog	3	Dog	1	SpSpecificGains	DogSpecificGains	bound	HNF4a	Dog	Dog	2	left	nonCGI	FMR	18-53822048-53822056	0	Enhancers	2957	intergenic	HNF4a	1TF	HNF4a	1TF
1228	8	70942283	70942629	8-70942456-70942457	16.85455	50.28279	18	15	54.1239004444	55.7991204	Mouse,Rat,Dog	3	Dog	1	SpSpecificGains	DogSpecificGains	bound	HNF4a	Dog	Dog	1	up	CGI	LMR	8-70942388-70942396	1	noOverlap	8530	intron	HNF4a	1TF	HNF4a	1TF
1229	16	27407010	27407356	16-27407183-27407184	20.72781	54.91796	0	0	0	0	Human,Macaque,Dog	3	Dog	1	SpSpecificGains	DogSpecificGains	bound	HNF4a	Dog	Dog	NC	NC	nonCGI	FMR	16-27407026-27407034	0	noOverlap	40060	intron	HNF4a	1TF	HNF4a	1TF
1230	16	43860769	43861115	16-43860942-43860943	8.80635	14.15081	3	3	26.5873013333	26.5873013333	Macaque,Mouse,Rat,Dog	4	Dog	1	SpSpecificGains	DogSpecificGains	bound	HNF4a	Dog	Dog	1	up	nonCGI	FMR	16-43860821-43860829	0	Enhancers	768398	intergenic	CEBPA,FoxA1,HNF4a	3TFs	CEBPA,FoxA1,HNF4a	3TFs
1231	15	8774221	8774567	15-8774394-8774395	4.35325	6.6833	3	3	46.989122	46.989122	Mouse,Rat,Dog	3	Mouse,Dog	2	evoDynamic	evoDynamic	bound	HNF4a	Dog	Dog	2	left	nonCGI	FMR	15-8774415-8774423	0	Enhancers	11847	intergenic	CEBPA,HNF4a	2TFs	CEBPA,HNF4a	2TFs
1232	11	62707602	62707948	11-62707775-62707776	71.47189	211.22337	0	0	0	0	Human,Macaque,Dog	3	Dog	1	SpSpecificGains	DogSpecificGains	bound	HNF4a	Dog	Dog	4	right	nonCGI	LMR	11-62707780-62707788	0	Enhancers	257542	intergenic	CEBPA,FoxA1,HNF4a	3TFs	CEBPA,FoxA1,HNF4a	3TFs
1233	20	32569434	32569780	20-32569607-32569608	85.39803	316.12842	2	2	19.675926	19.675926	Human,Macaque,Dog	3	Dog	1	SpSpecificGains	DogSpecificGains	bound	HNF4a	Dog	Dog	1	up	nonCGI	LMR	20-32569465-32569473	0	noOverlap	36159	intergenic	HNF4a	1TF	HNF4a	1TF
1234	34	13863410	13863756	34-13863583-13863584	8.29755	12.31846	1	1	46.666667	46.666667	Macaque,Dog	2	Dog	1	SpSpecificGains	DogSpecificGains	bound	HNF4a	Dog	Dog	4	right	nonCGI	FMR	34-13863575-13863583	0	noOverlap	446853	intergenic	CEBPA,HNF4a	2TFs	CEBPA,HNF4a	2TFs
1235	2	81979854	81980200	2-81980027-81980028	90.69141	334.64041	4	4	45.9615385	45.9615385	Human,Macaque,Mouse,Rat,Dog	5	Macaque,Dog	2	evoDynamic	evoDynamic	bound	HNF4a	Dog	Dog	2	left	nonCGI	UMR	2-81979992-81980000	0	noOverlap	22224	intergenic	CEBPA,FoxA1,HNF4a	3TFs	CEBPA,FoxA1,HNF4a	3TFs
1236	3	25922884	25923230	3-25923057-25923058	52.98919	147.02032	2	2	33.3333335	33.3333335	Human,Macaque,Mouse,Rat,Dog	5	Dog	1	SpSpecificGains	DogSpecificGains	bound	HNF4a	Dog	Dog	2	left	nonCGI	LMR	3-25922918-25922926	0	noOverlap	25897060	intergenic	CEBPA,FoxA1,HNF4a	3TFs	CEBPA,FoxA1,HNF4a	3TFs
1237	20	39033531	39033877	20-39033704-39033705	52.8773	180.27394	12	6	31.90004325	30.5440228333	Human,Macaque,Mouse,Rat,Dog	5	Mouse,Dog	2	evoDynamic	evoDynamic	bound	HNF4a	Dog	Dog	2	left	nonCGI	LMR	20-39033614-39033622	0	noOverlap	1796	exon	HNF4a	1TF	HNF4a	1TF
1238	16	36149939	36150285	16-36150112-36150113	11.9804	24.13499	12	12	30.9028738333	30.9028738333	Macaque,Mouse,Rat,Dog	4	Macaque,Mouse,Rat,Dog	4	SpSpecificLoss	HumanSpecificLoss	bound	HNF4a	Dog	Dog	1	up	nonCGI	LMR	16-36149959-36149967	1	primedEnhancers	95972	intergenic	HNF4a	1TF	HNF4a	1TF
1239	6	42339115	42339461	6-42339288-42339289	11.3211	27.84701	0	0	0	0	Macaque,Dog	2	Dog	1	SpSpecificGains	DogSpecificGains	bound	HNF4a	Dog	Dog	1	up	nonCGI	FMR	6-42339125-42339133	0	noOverlap	18238	intergenic	HNF4a	1TF	HNF4a	1TF
1240	28	40934546	40934892	28-40934719-40934720	96.81477	329.0285	25	21	30.9547514	31.9730841429	Macaque,Dog	2	Dog	1	SpSpecificGains	DogSpecificGains	bound	HNF4a	Dog	Dog	2	left	nonCGI	UMR	28-40934581-40934589	0	noOverlap	9476	intron	CEBPA,HNF4a	2TFs	CEBPA,HNF4a	2TFs
1241	18	45745663	45746009	18-45745836-45745837	7.91041	13.36361	1	1	25	25	Human,Macaque,Mouse,Rat,Dog	5	Dog	1	SpSpecificGains	DogSpecificGains	bound	HNF4a	Dog	Dog	4	right	nonCGI	FMR	18-45745821-45745829	0	noOverlap	37374	intron	HNF4a	1TF	HNF4a	1TF
1242	11	51240787	51241133	11-51240960-51240961	14.13	29.90321	6	6	42.4849161667	42.4849161667	Human,Mouse,Rat,Dog	4	Dog	1	SpSpecificGains	DogSpecificGains	bound	HNF4a	Dog	Dog	1	up	nonCGI	FMR	11-51240820-51240828	0	primedEnhancers	33113	intron	HNF4a	1TF	HNF4a	1TF
1243	13	18631530	18631876	13-18631703-18631704	10.10113	16.55068	2	2	30.5555555	30.5555555	Human,Macaque,Dog	3	Dog	1	SpSpecificGains	DogSpecificGains	bound	HNF4a	Dog	Dog	1	up	nonCGI	FMR	13-18631671-18631679	0	noOverlap	16779436	intron	CEBPA,HNF4a	2TFs	CEBPA,HNF4a	2TFs
1244	2	58524827	58525173	2-58525000-58525001	12.72664	25.31061	5	5	35.7949222	35.7949222	Macaque,Dog	2	Dog	1	SpSpecificGains	DogSpecificGains	bound	HNF4a	Dog	Dog	4	right	nonCGI	UMR	2-58524876-58524884	0	noOverlap	12456	exon	HNF4a	1TF	HNF4a	1TF
1245	9	22811317	22811663	9-22811490-22811491	27.43083	72.97388	6	6	40.2762216667	40.2762216667	Human,Macaque,Mouse,Rat,Dog	5	Mouse,Dog	2	evoDynamic	evoDynamic	bound	HNF4a	Dog	Dog	4	right	nonCGI	UMR	9-22811342-22811350	0	noOverlap	766	intron	FoxA1,HNF4a	2TFs	FoxA1,HNF4a	2TFs
1246	6	39330285	39330631	6-39330458-39330459	23.3297	122.4137	21	19	1.1904762381	1.31578952632	Mouse,Dog	2	Mouse,Dog	2	evoDynamic	evoDynamic	bound	HNF4a	Dog	Dog	3	flat	nonCGI	UMR	6-39330295-39330303	0	Promoters	7173	intron	HNF4a	1TF	HNF4a	1TF
1247	1	85913622	85913968	1-85913795-85913796	13.96245	29.62487	5	5	36.6060606	36.6060606	Human,Macaque,Mouse,Rat,Dog	5	Dog	1	SpSpecificGains	DogSpecificGains	bound	HNF4a	Dog	Dog	1	up	nonCGI	LMR	1-85913737-85913745	0	Enhancers	106111	intergenic	CEBPA,HNF4a	2TFs	CEBPA,HNF4a	2TFs
1248	21	21948611	21948957	21-21948784-21948785	60.21642	192.22804	4	4	28.268249	28.268249	Human,Macaque,Dog	3	Dog	1	SpSpecificGains	DogSpecificGains	bound	HNF4a	Dog	Dog	2	left	nonCGI	LMR	21-21948630-21948638	0	noOverlap	20492	intron	FoxA1,HNF4a	2TFs	FoxA1,HNF4a	2TFs
1249	8	60398466	60398812	8-60398639-60398640	41.92415	143.7151	4	4	27.408907	27.408907	Human,Macaque,Dog	3	Dog	1	SpSpecificGains	DogSpecificGains	bound	HNF4a	Dog	Dog	4	right	nonCGI	UMR	8-60398486-60398494	0	noOverlap	336734	intron	CTCF,HNF4a	2TFs	HNF4a	1TF
1250	6	2821929	2822275	6-2822102-2822103	23.99925	103.97667	5	5	31.3151516	31.3151516	Human,Macaque,Mouse,Rat,Dog	5	Dog	1	SpSpecificGains	DogSpecificGains	bound	HNF4a	Dog	Dog	2	left	nonCGI	LMR	6-2822002-2822010	0	Promoters	25364122	intron	CEBPA,HNF4a	2TFs	CEBPA,HNF4a	2TFs
1251	33	19274377	19274723	33-19274550-19274551	31.47728	85.92523	2	2	17.5	17.5	Human,Macaque,Dog	3	Dog	1	SpSpecificGains	DogSpecificGains	bound	HNF4a	Dog	Dog	NC	NC	nonCGI	UMR	33-19274476-19274484	0	noOverlap	12601495	intergenic	HNF4a	1TF	HNF4a	1TF
1252	32	6939353	6939699	32-6939526-6939527	6.39111	12.18861	24	24	0.629629625	0.629629625	Human,Macaque,Mouse,Rat,Dog	5	Mouse,Dog	2	evoDynamic	evoDynamic	bound	HNF4a	Dog	Dog	3	flat	CGI	UMR	32-6939488-6939496	0	Promoters	19996685	intron	HNF4a	1TF	HNF4a	1TF
1253	8	34563122	34563468	8-34563295-34563296	13.67218	35.84953	1	1	18.75	18.75	Mouse,Rat,Dog	3	Dog	1	SpSpecificGains	DogSpecificGains	bound	HNF4a	Dog	Dog	2	left	nonCGI	LMR	8-34563123-34563131	0	Enhancers	86476	intron	CEBPA,HNF4a	2TFs	CEBPA,HNF4a	2TFs
1254	23	7673521	7673867	23-7673694-7673695	32.87568	121.92555	0	0	0	0	Human,Macaque,Mouse,Rat,Dog	5	Dog	1	SpSpecificGains	DogSpecificGains	bound	HNF4a	Dog	Dog	3	flat	nonCGI	LMR	23-7673648-7673656	0	Enhancers	29953177	intergenic	CEBPA,HNF4a	2TFs	CEBPA,HNF4a	2TFs
1255	5	12599050	12599396	5-12599223-12599224	27.66875	100.46872	5	5	31.2878786	31.2878786	Human,Macaque,Mouse,Dog	4	Dog	1	SpSpecificGains	DogSpecificGains	bound	HNF4a	Dog	Dog	2	left	nonCGI	LMR	5-12599068-12599076	0	Enhancers	103528	intron	CEBPA,FoxA1,HNF4a	3TFs	CEBPA,FoxA1,HNF4a	3TFs
1256	1	57913347	57913693	1-57913520-57913521	15.51694	31.4537	3	3	53.203463	53.203463	Rat,Dog	2	Dog	1	SpSpecificGains	DogSpecificGains	bound	HNF4a	Dog	Dog	1	up	nonCGI	FMR	1-57913361-57913369	0	primedEnhancers	46468	intergenic	HNF4a	1TF	HNF4a	1TF
1257	24	25493229	25493575	24-25493402-25493403	9.97071	23.05536	3	3	43.535979	43.535979	Macaque,Dog	2	Dog	1	SpSpecificGains	DogSpecificGains	bound	HNF4a	Dog	Dog	1	up	nonCGI	FMR	24-25493273-25493281	0	Enhancers	6761	intergenic	HNF4a	1TF	HNF4a	1TF
1258	2	16727240	16727586	2-16727413-16727414	17.95596	54.52854	1	1	60	60	Human,Macaque,Rat,Dog	4	Dog	1	SpSpecificGains	DogSpecificGains	bound	HNF4a	Dog	Dog	2	left	nonCGI	LMR	2-16727252-16727260	0	Enhancers	6644	intron	CEBPA,HNF4a	2TFs	CEBPA,HNF4a	2TFs
1259	13	25240342	25240688	13-25240515-25240516	18.67334	43.56146	5	5	12.5562316	12.5562316	Macaque,Dog	2	Macaque,Dog	2	evoDynamic	evoDynamic	bound	HNF4a	Dog	Dog	3	flat	nonCGI	LMR	13-25240442-25240450	1	Enhancers	39765	intergenic	CEBPA,HNF4a	2TFs	CEBPA,HNF4a	2TFs
1260	4	43451880	43452226	4-43452053-43452054	20.56898	46.90986	6	5	54.9171423333	49.2339042	Human,Macaque,Mouse,Rat,Dog	5	Dog	1	SpSpecificGains	DogSpecificGains	bound	HNF4a	Dog	Dog	1	up	nonCGI	LMR	4-43451899-43451907	1	primedEnhancers	86678	intron	HNF4a	1TF	HNF4a	1TF
1261	30	28583875	28584221	30-28584048-28584049	23.54886	55.16333	0	0	0	0	Human,Macaque,Dog	3	Dog	1	SpSpecificGains	DogSpecificGains	bound	HNF4a	Dog	Dog	NC	NC	nonCGI	LMR	30-28584065-28584073	0	Enhancers	18309	intron	HNF4a	1TF	HNF4a	1TF
1262	2	74942183	74942529	2-74942356-74942357	9.74112	16.36879	1	1	0	0	Human,Dog	2	Dog	1	SpSpecificGains	DogSpecificGains	bound	HNF4a	Dog	Dog	2	left	nonCGI	LMR	2-74942317-74942325	0	Enhancers	70052082	intron	CEBPA,HNF4a	2TFs	CEBPA,HNF4a	2TFs
1263	11	5176407	5176753	11-5176580-5176581	6.14764	16.03933	6	4	46.0136495	51.05172425	Human,Macaque,Dog	3	Dog	1	SpSpecificGains	DogSpecificGains	bound	HNF4a	Dog	Dog	1	up	nonCGI	FMR	11-5176509-5176517	0	primedEnhancers	46531895	intergenic	HNF4a	1TF	HNF4a	1TF
1264	1	118862198	118862544	1-118862371-118862372	8.86929	19.6141	8	8	20.982648625	20.982648625	Human,Macaque,Mouse,Rat,Dog	5	Mouse,Dog	2	evoDynamic	evoDynamic	bound	HNF4a	Dog	Dog	2	left	nonCGI	UMR	1-118862199-118862207	0	noOverlap	13012	intron	CEBPA,FoxA1,HNF4a	3TFs	CEBPA,FoxA1,HNF4a	3TFs
1265	21	47552558	47552904	21-47552731-47552732	5.8404	10.25134	4	1	25.44404925	48.148148	Human,Macaque,Dog	3	Dog	1	SpSpecificGains	DogSpecificGains	bound	HNF4a	Dog	Dog	4	right	nonCGI	LMR	21-47552646-47552654	0	Enhancers	85289	intergenic	HNF4a	1TF	HNF4a	1TF
1266	4	29128196	29128542	4-29128369-29128370	6.9737	19.68479	12	10	49.5560104167	59.4672125	Human,Macaque,Mouse,Rat,Dog	5	Macaque,Mouse,Dog	3	evoDynamic	evoDynamic	bound	HNF4a	Dog	Dog	1	up	nonCGI	FMR	4-29128304-29128312	0	Enhancers	26220321	intron	HNF4a	1TF	HNF4a	1TF
1267	19	29610331	29610677	19-29610504-29610505	17.91076	46.9886	6	6	56.9963311667	56.9963311667	Human,Dog	2	Dog	1	SpSpecificGains	DogSpecificGains	bound	HNF4a	Dog	Dog	1	up	nonCGI	FMR	19-29610354-29610362	0	noOverlap	226673	intergenic	HNF4a	1TF	HNF4a	1TF
1268	11	10073859	10074205	11-10074032-10074033	65.7588	222.35893	4	4	15.671828	15.671828	Human,Macaque,Mouse,Rat,Dog	5	Dog	1	SpSpecificGains	DogSpecificGains	bound	HNF4a	Dog	Dog	2	left	nonCGI	LMR	11-10073899-10073907	0	noOverlap	99996748	intron	CEBPA,HNF4a	2TFs	CEBPA,HNF4a	2TFs
1269	38	20513919	20514265	38-20514092-20514093	6.6064	10.54586	7	7	57.8197945714	57.8197945714	Human,Macaque,Mouse,Rat,Dog	5	Dog	1	SpSpecificGains	DogSpecificGains	bound	HNF4a	Dog	Dog	4	right	nonCGI	LMR	38-20513978-20513986	0	Enhancers	20309437	intron	HNF4a	1TF	HNF4a	1TF
1270	7	26526533	26526879	7-26526706-26526707	19.4994	45.14154	1	0	42.424242	0	Human,Macaque,Dog	3	Dog	1	SpSpecificGains	DogSpecificGains	bound	HNF4a	Dog	Dog	1	up	nonCGI	FMR	7-26526557-26526565	0	noOverlap	26500034	intron	HNF4a	1TF	HNF4a	1TF
1271	4	70271304	70271650	4-70271477-70271478	36.1293	142.47139	7	7	27.1317371429	27.1317371429	Human,Macaque,Mouse,Rat,Dog	5	Dog	1	SpSpecificGains	DogSpecificGains	bound	HNF4a	Dog	Dog	3	flat	nonCGI	LMR	4-70271333-70271341	0	noOverlap	3790	intron	CEBPA,HNF4a	2TFs	CEBPA,HNF4a	2TFs
1272	2	73355846	73356192	2-73356019-73356020	49.85736	137.44235	3	3	31.2962963333	31.2962963333	Human,Macaque,Rat,Dog	4	Dog	1	SpSpecificGains	DogSpecificGains	bound	HNF4a	Dog	Dog	NC	NC	nonCGI	FMR	2-73355898-73355906	0	Enhancers	39805043	intron	HNF4a	1TF	HNF4a	1TF
1273	4	21808853	21809199	4-21809026-21809027	59.99474	197.17686	11	9	40.3923559091	42.3313978889	Human,Macaque,Dog	3	Dog	1	SpSpecificGains	DogSpecificGains	bound	HNF4a	Dog	Dog	1	up	nonCGI	LMR	4-21808863-21808871	0	Enhancers	87279	intergenic	HNF4a	1TF	HNF4a	1TF
1274	9	20312241	20312587	9-20312414-20312415	11.34748	29.07822	20	19	0.55555555	0.584795315789	Human,Macaque,Mouse,Rat,Dog	5	Macaque,Dog	2	evoDynamic	evoDynamic	bound	HNF4a	Dog	Dog	3	flat	CGI	UMR	9-20312245-20312253	0	Promoters	4657	intergenic	CEBPA,HNF4a	2TFs	CEBPA,HNF4a	2TFs
1275	38	16223203	16223549	38-16223376-16223377	42.61025	147.43094	3	3	30.952381	30.952381	Human,Mouse,Rat,Dog	4	Dog	1	SpSpecificGains	DogSpecificGains	bound	HNF4a	Dog	Dog	4	right	nonCGI	LMR	38-16223261-16223269	0	Enhancers	170201	intron	HNF4a	1TF	HNF4a	1TF
1276	5	53082285	53082631	5-53082458-53082459	5.75929	8.50336	2	2	69.034091	69.034091	Mouse,Rat,Dog	3	Dog	1	SpSpecificGains	DogSpecificGains	bound	HNF4a	Dog	Dog	1	up	nonCGI	FMR	5-53082391-53082399	0	noOverlap	158452	intergenic	HNF4a	1TF	HNF4a	1TF
1277	6	8676268	8676614	6-8676441-8676442	55.147	196.42499	3	2	13.1944443333	19.7916665	Human,Macaque,Dog	3	Dog	1	SpSpecificGains	DogSpecificGains	bound	HNF4a	Dog	Dog	4	right	nonCGI	UMR	6-8676330-8676338	0	Promoters	764	exon	FoxA1,HNF4a	2TFs	FoxA1,HNF4a	2TFs
1278	11	5429036	5429382	11-5429209-5429210	60.5804	176.77269	0	0	0	0	Macaque,Dog	2	Dog	1	SpSpecificGains	DogSpecificGains	bound	HNF4a	Dog	Dog	4	right	nonCGI	LMR	11-5429059-5429067	0	noOverlap	48732900	intron	CEBPA,FoxA1,HNF4a	3TFs	CEBPA,FoxA1,HNF4a	3TFs
1279	4	66664467	66664813	4-66664640-66664641	7.71011	11.92989	14	14	65.1709290714	65.1709290714	Macaque,Mouse,Rat,Dog	4	Mouse,Dog	2	evoDynamic	evoDynamic	bound	HNF4a	Dog	Dog	1	up	nonCGI	LMR	4-66664597-66664605	0	noOverlap	30895	intron	CEBPA,HNF4a	2TFs	CEBPA,HNF4a	2TFs
1280	17	4866337	4866683	17-4866510-4866511	19.27858	48.7142	3	3	13.175616	13.175616	Human,Macaque,Dog	3	Dog	1	SpSpecificGains	DogSpecificGains	bound	HNF4a	Dog	Dog	2	left	nonCGI	FMR	17-4866375-4866383	0	noOverlap	43789729	intergenic	CEBPA,HNF4a	2TFs	CEBPA,HNF4a	2TFs
1281	10	24513145	24513491	10-24513318-24513319	36.95536	145.9483	7	7	22.3901098571	22.3901098571	Human,Dog	2	Dog	1	SpSpecificGains	DogSpecificGains	bound	HNF4a	Dog	Dog	2	left	nonCGI	LMR	10-24513251-24513259	0	Enhancers	95990	intergenic	CEBPA,HNF4a	2TFs	CEBPA,HNF4a	2TFs
1282	15	41242611	41242957	15-41242784-41242785	48.80409	139.96103	0	0	0	0	Human,Macaque,Mouse,Rat,Dog	5	Dog	1	SpSpecificGains	DogSpecificGains	bound	HNF4a	Dog	Dog	1	up	nonCGI	FMR	15-41242697-41242705	0	noOverlap	205058	intron	CEBPA,HNF4a	2TFs	CEBPA,HNF4a	2TFs
1283	33	10994310	10994656	33-10994483-10994484	41.6942	109.25442	0	0	0	0	Human,Macaque,Mouse,Rat,Dog	5	Dog	1	SpSpecificGains	DogSpecificGains	bound	HNF4a	Dog	Dog	NC	NC	nonCGI	FMR	33-10994475-10994483	0	noOverlap	10947	intron	CEBPA,HNF4a	2TFs	CEBPA,HNF4a	2TFs
1284	35	2175590	2175936	35-2175763-2175764	12.89091	25.60793	1	1	35	35	Human,Macaque,Dog	3	Dog	1	SpSpecificGains	DogSpecificGains	bound	HNF4a	Dog	Dog	NC	NC	nonCGI	FMR	35-2175720-2175728	0	noOverlap	19560351	intron	HNF4a	1TF	HNF4a	1TF
1285	34	2034490	2034836	34-2034663-2034664	26.59436	61.02262	1	1	40	40	Human,Dog	2	Dog	1	SpSpecificGains	DogSpecificGains	bound	HNF4a	Dog	Dog	4	right	nonCGI	FMR	34-2034510-2034518	0	Enhancers	18100900	intergenic	CEBPA,HNF4a	2TFs	CEBPA,HNF4a	2TFs
1286	1	30876587	30876933	1-30876760-30876761	70.32671	256.15341	7	7	25.6366031429	25.6366031429	Human,Mouse,Rat,Dog	4	Dog	1	SpSpecificGains	DogSpecificGains	bound	HNF4a	Dog	Dog	2	left	nonCGI	LMR	1-30876614-30876622	0	noOverlap	4709	intergenic	HNF4a	1TF	HNF4a	1TF
1287	8	50135400	50135746	8-50135573-50135574	10.83756	19.47607	4	4	7.69230775	7.69230775	Macaque,Dog	2	Dog	1	SpSpecificGains	DogSpecificGains	bound	HNF4a	Dog	Dog	2	left	nonCGI	UMR	8-50135451-50135459	0	noOverlap	1958	intron	CTCF,HNF4a	2TFs	HNF4a	1TF
1288	36	12960857	12961203	36-12961030-12961031	9.91019	16.81457	1	1	44.444444	44.444444	Human,Macaque,Mouse,Rat,Dog	5	Dog	1	SpSpecificGains	DogSpecificGains	bound	HNF4a	Dog	Dog	1	up	nonCGI	FMR	36-12960934-12960942	0	Enhancers	199036	intron	CEBPA,HNF4a	2TFs	CEBPA,HNF4a	2TFs
1289	4	28950872	28951218	4-28951045-28951046	11.62283	29.07822	5	5	14.1388022	14.1388022	Human,Macaque,Mouse,Rat,Dog	5	Macaque,Dog	2	evoDynamic	evoDynamic	bound	HNF4a	Dog	Dog	4	right	nonCGI	LMR	4-28950898-28950906	0	Enhancers	95964	intron	CEBPA,HNF4a	2TFs	CEBPA,HNF4a	2TFs
1290	7	80005828	80006174	7-80006001-80006002	10.43346	19.49231	9	9	45.5722517778	45.5722517778	Human,Macaque,Dog	3	Dog	1	SpSpecificGains	DogSpecificGains	bound	HNF4a	Dog	Dog	4	right	nonCGI	LMR	7-80005904-80005912	0	Enhancers	17419	intergenic	CEBPA,CTCF,FoxA1,HNF4a	4TFs	CEBPA,FoxA1,HNF4a	3TFs
1291	12	7223156	7223502	12-7223329-7223330	44.69425	136.64713	1	1	36	36	Human,Macaque,Mouse,Rat,Dog	5	Dog	1	SpSpecificGains	DogSpecificGains	bound	HNF4a	Dog	Dog	4	right	nonCGI	LMR	12-7223164-7223172	0	Enhancers	64775281	intron	HNF4a	1TF	HNF4a	1TF
1292	1	72119758	72120104	1-72119931-72119932	62.01254	287.75693	4	4	16.51785725	16.51785725	Human,Dog	2	Human,Dog	2	evoDynamic	evoDynamic	bound	HNF4a	Dog	Dog	2	left	nonCGI	LMR	1-72119772-72119780	0	Enhancers	50925849	intron	FoxA1,HNF4a	2TFs	FoxA1,HNF4a	2TFs
1293	2	59411535	59411881	2-59411708-59411709	9.91521	19.07693	1	1	23.076923	23.076923	Human,Macaque,Mouse,Dog	4	Dog	1	SpSpecificGains	DogSpecificGains	bound	HNF4a	Dog	Dog	1	up	nonCGI	FMR	2-59411629-59411637	0	Enhancers	11534	intergenic	HNF4a	1TF	HNF4a	1TF
1294	28	32563150	32563496	28-32563323-32563324	20.73849	49.94826	8	8	7.112617875	7.112617875	Human,Macaque,Mouse,Rat,Dog	5	Dog	1	SpSpecificGains	DogSpecificGains	bound	HNF4a	Dog	Dog	3	flat	nonCGI	UMR	28-32563319-32563327	0	Promoters	346	intergenic	CEBPA,HNF4a	2TFs	CEBPA,HNF4a	2TFs
1295	32	725840	726186	32-726013-726014	66.17183	224.47951	0	0	0	0	Human,Macaque,Mouse,Rat,Dog	5	Mouse,Dog	2	evoDynamic	evoDynamic	bound	HNF4a	Dog	Dog	NC	NC	nonCGI	FMR	32-725872-725880	0	noOverlap	26509766	intron	CEBPA,CTCF,HNF4a	3TFs	CEBPA,HNF4a	2TFs
1296	7	41248591	41248937	7-41248764-41248765	11.59654	22.7977	40	38	0.17261905	0.0939849736842	Human,Macaque,Dog	3	Macaque,Dog	2	evoDynamic	evoDynamic	bound	HNF4a	Dog	Dog	3	flat	CGI	UMR	7-41248786-41248794	0	Promoters	10416	intron	HNF4a	1TF	HNF4a	1TF
1297	X	90955952	90956298	X-90956125-90956126	33.99307	83.25464	5	4	20	16.66666675	Human,Macaque,Mouse,Rat,Dog	5	Dog	1	SpSpecificGains	DogSpecificGains	bound	HNF4a	Dog	Dog	3	flat	nonCGI	LMR	X-90955985-90955993	0	Enhancers	31151	intron	CEBPA,HNF4a	2TFs	CEBPA,HNF4a	2TFs
1298	11	21090352	21090698	11-21090525-21090526	48.2456	151.42418	3	3	22.388592	22.388592	Human,Macaque,Mouse,Rat,Dog	5	Dog	1	SpSpecificGains	DogSpecificGains	bound	HNF4a	Dog	Dog	2	left	nonCGI	LMR	11-21090423-21090431	1	Enhancers	40305	intron	CEBPA,HNF4a	2TFs	CEBPA,HNF4a	2TFs
1299	15	2037667	2038013	15-2037840-2037841	15.16637	36.81549	8	7	17.745229125	19.8040714286	Human,Macaque,Mouse,Rat,Dog	5	Dog	1	SpSpecificGains	DogSpecificGains	bound	HNF4a	Dog	Dog	4	right	nonCGI	LMR	15-2037699-2037707	0	Promoters	17912102	intron	CEBPA,HNF4a	2TFs	CEBPA,HNF4a	2TFs
1300	24	17758120	17758466	24-17758293-17758294	18.38551	38.69916	1	1	36.842105	36.842105	Human,Macaque,Mouse,Rat,Dog	5	Dog	1	SpSpecificGains	DogSpecificGains	bound	HNF4a	Dog	Dog	1	up	nonCGI	FMR	24-17758300-17758308	0	Enhancers	58603	intron	HNF4a	1TF	HNF4a	1TF
1301	2	53889793	53890139	2-53889966-53889967	12.02137	39.46756	9	7	37.0829362222	35.5275231429	Human,Macaque,Mouse,Rat,Dog	5	Human,Macaque,Mouse,Rat,Dog	5	UltraCons	UltraCons	bound	HNF4a	Dog	Dog	2	left	nonCGI	LMR	2-53889840-53889848	0	Enhancers	50018799	intergenic	HNF4a	1TF	HNF4a	1TF
1302	3	1684080	1684426	3-1684253-1684254	33.55282	94.30997	5	5	37.735808	37.735808	Human,Dog	2	Dog	1	SpSpecificGains	DogSpecificGains	bound	HNF4a	Dog	Dog	2	left	nonCGI	LMR	3-1684205-1684213	0	noOverlap	4058664	intergenic	CEBPA,CTCF,FoxA1,HNF4a	4TFs	CEBPA,FoxA1,HNF4a	3TFs
1303	24	3379664	3380010	24-3379837-3379838	13.24046	26.17487	1	1	46.153846	46.153846	Human,Macaque,Mouse,Rat,Dog	5	Dog	1	SpSpecificGains	DogSpecificGains	bound	HNF4a	Dog	Dog	2	left	nonCGI	FMR	24-3379709-3379717	0	Enhancers	30405735	intron	CEBPA,FoxA1,HNF4a	3TFs	CEBPA,FoxA1,HNF4a	3TFs
1304	1	74611118	74611464	1-74611291-74611292	77.73668	274.1116	3	3	11.5824916667	11.5824916667	Human,Macaque,Dog	3	Dog	1	SpSpecificGains	DogSpecificGains	bound	HNF4a	Dog	Dog	2	left	nonCGI	LMR	1-74611156-74611164	0	noOverlap	28520140	intron	CEBPA,FoxA1,HNF4a	3TFs	CEBPA,FoxA1,HNF4a	3TFs
1305	38	8051302	8051648	38-8051475-8051476	61.21547	203.42528	2	2	23.015873	23.015873	Human,Macaque,Mouse,Rat,Dog	5	Dog	1	SpSpecificGains	DogSpecificGains	bound	HNF4a	Dog	Dog	4	right	nonCGI	LMR	38-8051474-8051482	1	noOverlap	7261647	intergenic	CEBPA,HNF4a	2TFs	CEBPA,HNF4a	2TFs
1306	4	22853077	22853423	4-22853250-22853251	23.81551	59.83782	2	2	20.394737	20.394737	Human,Macaque,Mouse,Rat,Dog	5	Dog	1	SpSpecificGains	DogSpecificGains	bound	HNF4a	Dog	Dog	2	left	nonCGI	FMR	4-22853123-22853131	0	Enhancers	81838	intron	HNF4a	1TF	HNF4a	1TF
1307	9	56114109	56114455	9-56114282-56114283	9.67726	17.63294	12	12	9.04088141667	9.04088141667	Human,Macaque,Mouse,Rat,Dog	5	Dog	1	SpSpecificGains	DogSpecificGains	bound	HNF4a	Dog	Dog	4	right	nonCGI	LMR	9-56114259-56114267	0	noOverlap	36131	intron	CEBPA,CTCF,HNF4a	3TFs	CEBPA,HNF4a	2TFs
1308	21	18527026	18527372	21-18527199-18527200	27.83217	64.16083	0	0	0	0	Human,Dog	2	Dog	1	SpSpecificGains	DogSpecificGains	bound	HNF4a	Dog	Dog	NC	NC	nonCGI	FMR	21-18527125-18527133	0	noOverlap	107747	intergenic	HNF4a	1TF	HNF4a	1TF
1309	2	61809107	61809453	2-61809280-61809281	8.04127	12.85614	8	8	24.271048875	24.271048875	Human,Macaque,Mouse,Rat,Dog	5	Dog	1	SpSpecificGains	DogSpecificGains	bound	HNF4a	Dog	Dog	2	left	nonCGI	LMR	2-61809254-61809262	1	Enhancers	43735032	intron	CEBPA,FoxA1,HNF4a	3TFs	CEBPA,FoxA1,HNF4a	3TFs
1310	23	44357761	44358107	23-44357934-44357935	15.78212	34.33554	3	3	32.5522503333	32.5522503333	Human,Macaque,Dog	3	Human,Dog	2	evoDynamic	evoDynamic	bound	HNF4a	Dog	Dog	1	up	nonCGI	FMR	23-44357828-44357836	0	primedEnhancers	121388	intron	CEBPA,HNF4a	2TFs	CEBPA,HNF4a	2TFs
1311	20	45448054	45448400	20-45448227-45448228	23.46304	79.86247	22	18	1.52574695455	1.86480183333	Human,Macaque,Mouse,Rat,Dog	5	Macaque,Mouse,Dog	3	evoDynamic	evoDynamic	bound	HNF4a	Dog	Dog	3	flat	CGI	UMR	20-45448058-45448066	0	Promoters	40903315	exon	HNF4a	1TF	HNF4a	1TF
1312	17	15154955	15155301	17-15155128-15155129	106.80421	378.27979	6	6	33.3439368333	33.3439368333	Macaque,Mouse,Rat,Dog	4	Macaque,Dog	2	evoDynamic	evoDynamic	bound	HNF4a	Dog	Dog	4	right	nonCGI	LMR	17-15155044-15155052	0	noOverlap	74203	intergenic	CEBPA,FoxA1,HNF4a	3TFs	CEBPA,FoxA1,HNF4a	3TFs
1313	30	21439148	21439494	30-21439321-21439322	64.51971	218.12767	1	1	38.461538	38.461538	Mouse,Rat,Dog	3	Mouse,Rat,Dog	3	LineageLoss	PrimateLoss	bound	HNF4a	Dog	Dog	3	flat	nonCGI	LMR	30-21439165-21439173	0	noOverlap	1213	intergenic	HNF4a	1TF	HNF4a	1TF
1314	4	36774247	36774593	4-36774420-36774421	8.65673	14.79533	5	5	41.2071846	41.2071846	Human,Macaque,Mouse,Rat,Dog	5	Dog	1	SpSpecificGains	DogSpecificGains	bound	HNF4a	Dog	Dog	1	up	nonCGI	FMR	4-36774252-36774260	0	primedEnhancers	37429	intron	HNF4a	1TF	HNF4a	1TF
1315	37	25310526	25310872	37-25310699-25310700	11.67012	24.353	3	3	70.4761906667	70.4761906667	Human,Macaque,Dog	3	Dog	1	SpSpecificGains	DogSpecificGains	bound	HNF4a	Dog	Dog	1	up	nonCGI	FMR	37-25310579-25310587	0	Enhancers	37395	intron	HNF4a	1TF	HNF4a	1TF
1316	1	95256540	95256886	1-95256713-95256714	10.53943	19.06833	7	6	74.3426614286	75.6219938333	Human,Macaque,Mouse,Rat,Dog	5	Mouse,Rat,Dog	3	LineageLoss	PrimateLoss	bound	HNF4a	Dog	Dog	1	up	nonCGI	FMR	1-95256691-95256699	0	noOverlap	42702966	exon	HNF4a	1TF	HNF4a	1TF
1317	17	26002065	26002411	17-26002238-26002239	36.68776	94.56905	3	3	23.809524	23.809524	Rat,Dog	2	Dog	1	SpSpecificGains	DogSpecificGains	bound	HNF4a	Dog	Dog	2	left	nonCGI	LMR	17-26002076-26002084	0	noOverlap	141444	intron	HNF4a	1TF	HNF4a	1TF
1318	8	56638660	56639006	8-56638833-56638834	11.18469	19.20316	3	3	39.3137253333	39.3137253333	Human,Dog	2	Dog	1	SpSpecificGains	DogSpecificGains	bound	HNF4a	Dog	Dog	2	left	nonCGI	LMR	8-56638752-56638760	0	primedEnhancers	1830257	intergenic	CEBPA,HNF4a	2TFs	CEBPA,HNF4a	2TFs
1319	18	51820992	51821338	18-51821165-51821166	7.73585	12.52288	3	3	21.780303	21.780303	Human,Macaque,Mouse,Dog	4	Mouse,Dog	2	evoDynamic	evoDynamic	bound	HNF4a	Dog	Dog	2	left	nonCGI	LMR	18-51821093-51821101	0	primedEnhancers	9953	intergenic	CEBPA,HNF4a	2TFs	CEBPA,HNF4a	2TFs
1320	14	40784747	40785093	14-40784920-40784921	6.69546	10.19656	4	2	37.0881335	41.0714285	Human,Macaque,Dog	3	Dog	1	SpSpecificGains	DogSpecificGains	bound	HNF4a	Dog	Dog	1	up	nonCGI	FMR	14-40784771-40784779	0	noOverlap	4231	intergenic	CEBPA,HNF4a	2TFs	CEBPA,HNF4a	2TFs
1321	2	81530985	81531331	2-81531158-81531159	59.67786	237.45334	11	11	43.6861253636	43.6861253636	Rat,Dog	2	Dog	1	SpSpecificGains	DogSpecificGains	bound	HNF4a	Dog	Dog	2	left	nonCGI	LMR	2-81531055-81531063	0	noOverlap	66232133	intergenic	FoxA1,HNF4a	2TFs	FoxA1,HNF4a	2TFs
1322	31	30546185	30546531	31-30546358-30546359	9.9997	17.49717	14	4	71.2424627857	71.13294325	Human,Macaque,Mouse,Rat,Dog	5	Dog	1	SpSpecificGains	DogSpecificGains	bound	HNF4a	Dog	Dog	1	up	nonCGI	FMR	31-30546265-30546273	0	Enhancers	125346	intergenic	HNF4a	1TF	HNF4a	1TF
1323	13	25553613	25553959	13-25553786-25553787	25.39051	89.2543	1	1	27.777778	27.777778	Human,Macaque,Dog	3	Dog	1	SpSpecificGains	DogSpecificGains	bound	HNF4a	Dog	Dog	3	flat	nonCGI	LMR	13-25553615-25553623	0	Enhancers	6985540	intergenic	CEBPA,HNF4a	2TFs	CEBPA,HNF4a	2TFs
1324	13	47383829	47384175	13-47384002-47384003	12.71356	23.89163	1	1	14.285714	14.285714	Mouse,Rat,Dog	3	Dog	1	SpSpecificGains	DogSpecificGains	bound	HNF4a	Dog	Dog	NC	NC	nonCGI	FMR	13-47383839-47383847	0	primedEnhancers	42650812	intergenic	HNF4a	1TF	HNF4a	1TF
1325	5	61679123	61679469	5-61679296-61679297	6.66647	12.18861	2	0	40	0	Human,Macaque,Mouse,Rat,Dog	5	Dog	1	SpSpecificGains	DogSpecificGains	bound	HNF4a	Dog	Dog	1	up	nonCGI	FMR	5-61679135-61679143	0	Enhancers	42975	intergenic	HNF4a	1TF	HNF4a	1TF
1326	7	14579788	14580134	7-14579961-14579962	26.48976	66.94653	6	6	59.1901153333	59.1901153333	Human,Macaque,Mouse,Rat,Dog	5	Dog	1	SpSpecificGains	DogSpecificGains	bound	HNF4a	Dog	Dog	1	up	nonCGI	FMR	7-14579833-14579841	0	noOverlap	22871	intergenic	HNF4a	1TF	HNF4a	1TF
1327	7	65349965	65350311	7-65350138-65350139	20.73849	49.94826	0	0	0	0	Human,Macaque,Mouse,Rat,Dog	5	Dog	1	SpSpecificGains	DogSpecificGains	bound	HNF4a	Dog	Dog	NC	NC	nonCGI	FMR	7-65349981-65349989	0	Enhancers	52866	intergenic	HNF4a	1TF	HNF4a	1TF
1328	9	44750918	44751264	9-44751091-44751092	31.72364	120.27569	3	3	25.925926	25.925926	Human,Macaque,Mouse,Rat,Dog	5	Dog	1	SpSpecificGains	DogSpecificGains	bound	HNF4a	Dog	Dog	1	up	nonCGI	FMR	9-44750921-44750929	0	Enhancers	26287	intron	HNF4a	1TF	HNF4a	1TF
1329	5	64175659	64176005	5-64175832-64175833	16.5792	48.8845	3	3	19.823763	19.823763	Human,Macaque,Dog	3	Dog	1	SpSpecificGains	DogSpecificGains	bound	HNF4a	Dog	Dog	4	right	nonCGI	LMR	5-64175706-64175714	0	Enhancers	128480	intron	CEBPA,HNF4a	2TFs	CEBPA,HNF4a	2TFs
1330	1	57315234	57315580	1-57315407-57315408	28.34558	66.02957	3	3	32.1078433333	32.1078433333	Human,Macaque,Mouse,Dog	4	Dog	1	SpSpecificGains	DogSpecificGains	bound	HNF4a	Dog	Dog	4	right	nonCGI	LMR	1-57315297-57315305	0	Enhancers	73307	intergenic	HNF4a	1TF	HNF4a	1TF
1331	3	58113963	58114309	3-58114136-58114137	49.89698	216.58998	14	14	25.5394666429	25.5394666429	Human,Macaque,Dog	3	Dog	1	SpSpecificGains	DogSpecificGains	bound	HNF4a	Dog	Dog	2	left	nonCGI	LMR	3-58113965-58113973	0	Enhancers	10672	intergenic	CEBPA,HNF4a	2TFs	CEBPA,HNF4a	2TFs
1332	X	122879287	122879633	X-122879460-122879461	19.4994	45.14154	19	19	20.5444116842	20.5444116842	Human,Macaque,Dog	3	Macaque,Dog	2	evoDynamic	evoDynamic	bound	HNF4a	Dog	Dog	4	right	CGI	UMR	X-122879292-122879300	1	noOverlap	40642	exon	HNF4a	1TF	HNF4a	1TF
1333	18	55062848	55063194	18-55063021-55063022	51.46577	289.9209	12	12	35.1680563333	35.1680563333	Human,Macaque,Dog	3	Human,Macaque,Dog	3	LineageLoss	RodentLoss	bound	HNF4a	Dog	Dog	4	right	nonCGI	UMR	18-55062875-55062883	1	Promoters	18906	exon	HNF4a	1TF	HNF4a	1TF
1334	12	20208616	20208962	12-20208789-20208790	42.35329	123.05437	2	2	41.025641	41.025641	Mouse,Rat,Dog	3	Mouse,Dog	2	evoDynamic	evoDynamic	bound	HNF4a	Dog	Dog	1	up	nonCGI	LMR	12-20208658-20208666	0	Enhancers	15714	intron	CEBPA,HNF4a	2TFs	CEBPA,HNF4a	2TFs
1335	10	849531	849877	10-849704-849705	17.39076	66.59579	3	3	47.8524746667	47.8524746667	Rat,Dog	2	Dog	1	SpSpecificGains	DogSpecificGains	bound	HNF4a	Dog	Dog	1	up	nonCGI	FMR	10-849646-849654	0	Enhancers	7043109	intron	CEBPA,HNF4a	2TFs	CEBPA,HNF4a	2TFs
1336	2	77775032	77775378	2-77775205-77775206	29.52081	108.63637	3	3	57.3232323333	57.3232323333	Macaque,Dog	2	Dog	1	SpSpecificGains	DogSpecificGains	bound	HNF4a	Dog	Dog	1	up	nonCGI	FMR	2-77775042-77775050	1	Enhancers	42598	intron	HNF4a	1TF	HNF4a	1TF
1337	21	35735047	35735393	21-35735220-35735221	7.1578	9.98742	2	2	9.920635	9.920635	Macaque,Dog	2	Dog	1	SpSpecificGains	DogSpecificGains	bound	HNF4a	Dog	Dog	4	right	nonCGI	FMR	21-35735101-35735109	0	primedEnhancers	168182	intron	HNF4a	1TF	HNF4a	1TF
1338	18	49888332	49888678	18-49888505-49888506	24.5739	62.71514	33	26	0.101010090909	0	Human,Macaque,Mouse,Rat,Dog	5	Macaque,Mouse,Dog	3	evoDynamic	evoDynamic	bound	HNF4a	Dog	Dog	3	flat	CGI	UMR	18-49888333-49888341	0	Promoters	21412	exon	CTCF,HNF4a	2TFs	HNF4a	1TF
1339	35	10277583	10277929	35-10277756-10277757	43.20516	230.55963	1	1	21.428571	21.428571	Human,Macaque,Dog	3	Dog	1	SpSpecificGains	DogSpecificGains	bound	HNF4a	Dog	Dog	1	up	nonCGI	FMR	35-10277611-10277619	0	Enhancers	102699	intergenic	CTCF,HNF4a	2TFs	HNF4a	1TF
1340	5	77790340	77790686	5-77790513-77790514	29.41213	78.79804	2	2	43.3006535	43.3006535	Rat,Dog	2	Dog	1	SpSpecificGains	DogSpecificGains	bound	HNF4a	Dog	Dog	4	right	nonCGI	FMR	5-77790532-77790540	0	noOverlap	33933	intergenic	CEBPA,HNF4a	2TFs	CEBPA,HNF4a	2TFs
1341	4	75154793	75155139	4-75154966-75154967	52.1288	166.44292	1	1	0	0	Human,Macaque,Dog	3	Dog	1	SpSpecificGains	DogSpecificGains	bound	HNF4a	Dog	Dog	4	right	nonCGI	FMR	4-75154849-75154857	0	Enhancers	8414	intron	HNF4a	1TF	HNF4a	1TF
1342	1	64765048	64765394	1-64765221-64765222	44.69425	136.64713	2	2	35.857143	35.857143	Human,Mouse,Rat,Dog	4	Dog	1	SpSpecificGains	DogSpecificGains	bound	HNF4a	Dog	Dog	4	right	nonCGI	LMR	1-64765092-64765100	0	noOverlap	17385775	intron	HNF4a	1TF	HNF4a	1TF
1343	22	29335789	29336135	22-29335962-29335963	14.46938	29.69968	22	22	0.757575818182	0.757575818182	Human,Macaque,Mouse,Rat,Dog	5	Mouse,Dog	2	evoDynamic	evoDynamic	bound	HNF4a	Dog	Dog	3	flat	CGI	UMR	22-29335848-29335856	1	Promoters	45635	exon	HNF4a	1TF	HNF4a	1TF
1344	28	4525806	4526152	28-4525979-4525980	43.41167	232.32062	3	3	36.5800863333	36.5800863333	Human,Macaque,Dog	3	Dog	1	SpSpecificGains	DogSpecificGains	bound	HNF4a	Dog	Dog	2	left	nonCGI	LMR	28-4525834-4525842	0	noOverlap	79976113	intron	CEBPA,HNF4a	2TFs	CEBPA,HNF4a	2TFs
1345	25	26167836	26168182	25-26168009-26168010	41.6942	109.25442	2	2	21.1363635	21.1363635	Human,Macaque,Mouse,Rat,Dog	5	Rat,Dog	2	evoDynamic	evoDynamic	bound	HNF4a	Dog	Dog	3	flat	nonCGI	LMR	25-26167853-26167861	0	noOverlap	50480	intron	HNF4a	1TF	HNF4a	1TF
1346	20	42191428	42191774	20-42191601-42191602	35.19455	100.50652	0	0	0	0	Human,Macaque,Dog	3	Dog	1	SpSpecificGains	DogSpecificGains	bound	HNF4a	Dog	Dog	NC	NC	nonCGI	FMR	20-42191609-42191617	0	Enhancers	35274	exon	CEBPA,HNF4a	2TFs	CEBPA,HNF4a	2TFs
1347	11	21155880	21156226	11-21156053-21156054	38.36401	241.00136	2	2	20.7142855	20.7142855	Human,Macaque,Dog	3	Human,Macaque,Dog	3	LineageLoss	RodentLoss	bound	HNF4a	Dog	Dog	2	left	nonCGI	UMR	11-21155883-21155891	0	noOverlap	6055	exon	CEBPA,HNF4a	2TFs	CEBPA,HNF4a	2TFs
1348	21	34266954	34267300	21-34267127-34267128	10.54979	20.12248	1	1	60.869565	60.869565	Human,Macaque,Mouse,Rat,Dog	5	Human,Dog	2	evoDynamic	evoDynamic	bound	HNF4a	Dog	Dog	1	up	nonCGI	FMR	21-34266989-34266997	0	primedEnhancers	222484	intron	HNF4a	1TF	HNF4a	1TF
1349	1	96037697	96038043	1-96037870-96037871	7.9265	12.66712	6	6	57.1281423333	57.1281423333	Human,Macaque,Dog	3	Dog	1	SpSpecificGains	DogSpecificGains	bound	HNF4a	Dog	Dog	1	up	nonCGI	FMR	1-96037765-96037773	0	Enhancers	82114	intergenic	HNF4a	1TF	HNF4a	1TF
1350	7	6023252	6023598	7-6023425-6023426	31.89031	87.72468	4	4	39.8550725	39.8550725	Human,Macaque,Dog	3	Dog	1	SpSpecificGains	DogSpecificGains	bound	HNF4a	Dog	Dog	2	left	nonCGI	LMR	7-6023253-6023261	0	Enhancers	3810	intergenic	CEBPA,HNF4a	2TFs	CEBPA,HNF4a	2TFs
1351	37	25800991	25801337	37-25801164-25801165	14.23845	30.19885	11	11	19.1996839091	19.1996839091	Human,Dog	2	Dog	1	SpSpecificGains	DogSpecificGains	bound	HNF4a	Dog	Dog	2	left	nonCGI	UMR	37-25801017-25801025	0	noOverlap	6520	intron	HNF4a	1TF	HNF4a	1TF
1352	18	42887309	42887655	18-42887482-42887483	16.19515	35.84112	18	16	0.410692944444	0.2604166875	Human,Rat,Dog	3	Dog	1	SpSpecificGains	DogSpecificGains	bound	HNF4a	Dog	Dog	3	flat	nonCGI	UMR	18-42887344-42887352	0	Promoters	454	intergenic	CEBPA,CTCF,HNF4a	3TFs	CEBPA,HNF4a	2TFs
1353	30	30200272	30200618	30-30200445-30200446	10.79677	26.6287	25	25	0	0	Human,Macaque,Mouse,Rat,Dog	5	Macaque,Mouse,Rat,Dog	4	SpSpecificLoss	HumanSpecificLoss	bound	HNF4a	Dog	Dog	3	flat	CGI	UMR	30-30200273-30200281	0	Promoters	111030	intergenic	HNF4a	1TF	HNF4a	1TF
1354	31	29965781	29966127	31-29965954-29965955	16.0314	38.38189	10	10	38.8604654	38.8604654	Human,Macaque,Mouse,Rat,Dog	5	Dog	1	SpSpecificGains	DogSpecificGains	bound	HNF4a	Dog	Dog	1	up	nonCGI	LMR	31-29965844-29965852	0	Enhancers	98211	intron	CTCF,HNF4a	2TFs	HNF4a	1TF
1355	20	43843737	43844083	20-43843910-43843911	18.12212	42.87062	3	3	9.897829	9.897829	Human,Macaque,Dog	3	Dog	1	SpSpecificGains	DogSpecificGains	bound	HNF4a	Dog	Dog	3	flat	nonCGI	UMR	20-43843796-43843804	0	noOverlap	112830	intron	HNF4a	1TF	HNF4a	1TF
1356	8	34418601	34418947	8-34418774-34418775	59.03844	168.87819	4	4	24.8491705	24.8491705	Human,Macaque,Mouse,Rat,Dog	5	Dog	1	SpSpecificGains	DogSpecificGains	bound	HNF4a	Dog	Dog	2	left	nonCGI	LMR	8-34418716-34418724	0	Enhancers	30993384	intergenic	HNF4a	1TF	HNF4a	1TF
1357	1	41276994	41277340	1-41277167-41277168	22.52537	51.10562	2	2	27.888889	27.888889	Macaque,Mouse,Rat,Dog	4	Dog	1	SpSpecificGains	DogSpecificGains	bound	HNF4a	Dog	Dog	4	right	nonCGI	FMR	1-41277118-41277126	0	Enhancers	40043282	intron	CEBPA,FoxA1,HNF4a	3TFs	CEBPA,FoxA1,HNF4a	3TFs
1358	17	25493378	25493724	17-25493551-25493552	26.29823	61.387	1	1	20	20	Human,Macaque,Dog	3	Dog	1	SpSpecificGains	DogSpecificGains	bound	HNF4a	Dog	Dog	1	up	nonCGI	FMR	17-25493452-25493460	0	Enhancers	42070	intergenic	CEBPA,HNF4a	2TFs	CEBPA,HNF4a	2TFs
1359	4	20563137	20563483	4-20563310-20563311	8.69193	14.57136	1	1	22.222222	22.222222	Human,Macaque,Mouse,Rat,Dog	5	Dog	1	SpSpecificGains	DogSpecificGains	bound	HNF4a	Dog	Dog	2	left	nonCGI	LMR	4-20563199-20563207	0	noOverlap	31270	intron	HNF4a	1TF	HNF4a	1TF
1360	18	53399008	53399354	18-53399181-53399182	6.66647	12.18861	5	5	31.8451484	31.8451484	Human,Macaque,Dog	3	Dog	1	SpSpecificGains	DogSpecificGains	bound	HNF4a	Dog	Dog	1	up	nonCGI	LMR	18-53399060-53399068	0	Enhancers	30978	intergenic	CEBPA,CTCF,FoxA1,HNF4a	4TFs	CEBPA,FoxA1,HNF4a	3TFs
1361	22	41855655	41856001	22-41855828-41855829	13.10945	23.62749	1	1	14.285714	14.285714	Human,Macaque,Dog	3	Dog	1	SpSpecificGains	DogSpecificGains	bound	HNF4a	Dog	Dog	2	left	nonCGI	FMR	22-41855707-41855715	0	primedEnhancers	669988	intergenic	CEBPA,HNF4a	2TFs	CEBPA,HNF4a	2TFs
1362	29	38002888	38003234	29-38003061-38003062	29.82516	80.56901	7	7	0	0	Human,Dog	2	Dog	1	SpSpecificGains	DogSpecificGains	bound	HNF4a	Dog	Dog	3	flat	nonCGI	UMR	29-38003009-38003017	0	Promoters	43504	intergenic	CEBPA,HNF4a	2TFs	CEBPA,HNF4a	2TFs
1363	6	15922520	15922866	6-15922693-15922694	33.24243	199.73901	1	1	35	35	Human,Macaque,Mouse,Rat,Dog	5	Dog	1	SpSpecificGains	DogSpecificGains	bound	HNF4a	Dog	Dog	3	flat	nonCGI	UMR	6-15922535-15922543	0	noOverlap	594	intron	CEBPA,FoxA1,HNF4a	3TFs	CEBPA,FoxA1,HNF4a	3TFs
1364	2	75610379	75610725	2-75610552-75610553	9.86287	15.59519	6	6	56.170635	56.170635	Macaque,Mouse,Rat,Dog	4	Dog	1	SpSpecificGains	DogSpecificGains	bound	HNF4a	Dog	Dog	1	up	nonCGI	LMR	2-75610385-75610393	0	Enhancers	70000644	intergenic	HNF4a	1TF	HNF4a	1TF
1365	3	52147851	52148197	3-52148024-52148025	19.08637	45.14154	0	0	0	0	Human,Macaque,Mouse,Rat,Dog	5	Dog	1	SpSpecificGains	DogSpecificGains	bound	HNF4a	Dog	Dog	NC	NC	nonCGI	FMR	3-52147976-52147984	0	Enhancers	30732039	intergenic	CEBPA,HNF4a	2TFs	CEBPA,HNF4a	2TFs
1366	5	54700537	54700883	5-54700710-54700711	21.36473	65.96016	7	7	38.8194398571	38.8194398571	Human,Macaque,Mouse,Rat,Dog	5	Human,Macaque,Dog	3	LineageLoss	RodentLoss	bound	HNF4a	Dog	Dog	2	left	nonCGI	LMR	5-54700544-54700552	0	Enhancers	37697	intron	CEBPA,FoxA1,HNF4a	3TFs	CEBPA,FoxA1,HNF4a	3TFs
1367	X	17392042	17392388	X-17392215-17392216	21.97758	53.20546	4	4	39.56243025	39.56243025	Human,Macaque,Mouse,Dog	4	Dog	1	SpSpecificGains	DogSpecificGains	bound	HNF4a	Dog	Dog	2	left	nonCGI	LMR	X-17392088-17392096	0	Enhancers	204300	intron	CEBPA,HNF4a	2TFs	CEBPA,HNF4a	2TFs
1368	4	22945395	22945741	4-22945568-22945569	13.46697	45.62158	24	24	38.878899875	38.878899875	Human,Macaque,Mouse,Rat,Dog	5	Dog	1	SpSpecificGains	DogSpecificGains	bound	HNF4a	Dog	Dog	4	right	CGI	LMR	4-22945474-22945482	0	noOverlap	29299	intron	HNF4a	1TF	HNF4a	1TF
1369	4	68587290	68587636	4-68587463-68587464	25.26513	56.78569	0	0	0	0	Human,Macaque,Mouse,Rat,Dog	5	Mouse,Dog	2	evoDynamic	evoDynamic	bound	HNF4a	Dog	Dog	2	left	nonCGI	LMR	4-68587385-68587393	0	Enhancers	8253	intron	HNF4a	1TF	HNF4a	1TF
1370	12	1252580	1252926	12-1252753-1252754	17.80379	69.33846	7	7	40.8325711429	40.8325711429	Human,Macaque,Mouse,Dog	4	Dog	1	SpSpecificGains	DogSpecificGains	bound	HNF4a	Dog	Dog	1	up	nonCGI	LMR	12-1252584-1252592	0	primedEnhancers	8606	exon	CEBPA,HNF4a	2TFs	CEBPA,HNF4a	2TFs
1371	38	15561705	15562051	38-15561878-15561879	98.44593	370.98856	8	5	42.465925625	40.9151782	Human,Macaque,Mouse,Rat,Dog	5	Human,Dog	2	evoDynamic	evoDynamic	bound	HNF4a	Dog	Dog	1	up	nonCGI	LMR	38-15561708-15561716	0	Enhancers	22676	intergenic	CEBPA,FoxA1,HNF4a	3TFs	CEBPA,FoxA1,HNF4a	3TFs
1372	3	86143250	86143596	3-86143423-86143424	26.52091	70.0571	13	13	15.185781	15.185781	Human,Macaque,Mouse,Rat,Dog	5	Human,Macaque,Mouse,Dog	4	SpSpecificLoss	RatSpecificLoss	bound	HNF4a	Dog	Dog	4	right	nonCGI	LMR	3-86143252-86143260	0	Enhancers	16081	intron	CEBPA,HNF4a	2TFs	CEBPA,HNF4a	2TFs
1373	5	48333813	48334159	5-48333986-48333987	30.34688	113.59629	4	4	42.06441375	42.06441375	Mouse,Rat,Dog	3	Dog	1	SpSpecificGains	DogSpecificGains	bound	HNF4a	Dog	Dog	1	up	nonCGI	FMR	5-48333839-48333847	0	noOverlap	65627	intergenic	HNF4a	1TF	HNF4a	1TF
1374	11	16184999	16185345	11-16185172-16185173	33.78273	85.15595	0	0	0	0	Mouse,Rat,Dog	3	Dog	1	SpSpecificGains	DogSpecificGains	bound	HNF4a	Dog	Dog	2	left	nonCGI	FMR	11-16185077-16185085	0	primedEnhancers	99958567	intron	HNF4a	1TF	HNF4a	1TF
1375	5	67132971	67133317	5-67133144-67133145	32.27435	121.95703	16	11	23.5122974375	19.9901612727	Human,Macaque,Mouse,Rat,Dog	5	Dog	1	SpSpecificGains	DogSpecificGains	bound	HNF4a	Dog	Dog	4	right	nonCGI	LMR	5-67133008-67133016	0	Enhancers	150834	intron	CEBPA,HNF4a	2TFs	CEBPA,HNF4a	2TFs
1376	2	74310524	74310870	2-74310697-74310698	19.67631	46.34135	6	3	18.0555555	8.33333333333	Human,Macaque,Dog	3	Dog	1	SpSpecificGains	DogSpecificGains	bound	HNF4a	Dog	Dog	1	up	nonCGI	FMR	2-74310537-74310545	0	Enhancers	6480	intergenic	HNF4a	1TF	HNF4a	1TF
1377	31	11851663	11852009	31-11851836-11851837	122.81275	410.69751	3	3	43.9814813333	43.9814813333	Human,Macaque,Mouse,Rat,Dog	5	Dog	1	SpSpecificGains	DogSpecificGains	bound	HNF4a	Dog	Dog	1	up	nonCGI	FMR	31-11851706-11851714	0	Enhancers	95195	intergenic	HNF4a	1TF	HNF4a	1TF
1378	28	16177827	16178173	28-16178000-16178001	10.95178	20.12248	2	2	44.2857145	44.2857145	Human,Macaque,Mouse,Rat,Dog	5	Dog	1	SpSpecificGains	DogSpecificGains	bound	HNF4a	Dog	Dog	NC	NC	nonCGI	FMR	28-16177906-16177914	0	noOverlap	126450	intergenic	HNF4a	1TF	HNF4a	1TF
1379	7	72286747	72287093	7-72286920-72286921	35.58241	112.62824	7	2	26.8328944286	50	Human,Macaque,Dog	3	Dog	1	SpSpecificGains	DogSpecificGains	bound	HNF4a	Dog	Dog	2	left	nonCGI	LMR	7-72286754-72286762	0	noOverlap	424604	intergenic	FoxA1,HNF4a	2TFs	FoxA1,HNF4a	2TFs
1380	2	39302322	39302668	2-39302495-39302496	45.93334	140.56052	2	2	20.0980395	20.0980395	Human,Macaque,Mouse,Rat,Dog	5	Dog	1	SpSpecificGains	DogSpecificGains	bound	HNF4a	Dog	Dog	4	right	nonCGI	LMR	2-39302372-39302380	0	Enhancers	30142752	intergenic	CEBPA,HNF4a	2TFs	CEBPA,HNF4a	2TFs
1381	17	18304635	18304981	17-18304808-18304809	23.7249	53.16142	1	1	41.666667	41.666667	Human,Macaque,Mouse,Dog	4	Dog	1	SpSpecificGains	DogSpecificGains	bound	HNF4a	Dog	Dog	NC	NC	nonCGI	FMR	17-18304670-18304678	0	Enhancers	359381	intron	CEBPA,FoxA1,HNF4a	3TFs	CEBPA,FoxA1,HNF4a	3TFs
1382	6	54806661	54807007	6-54806834-54806835	7.73585	12.52288	0	0	0	0	Human,Macaque,Dog	3	Dog	1	SpSpecificGains	DogSpecificGains	bound	HNF4a	Dog	Dog	NC	NC	nonCGI	FMR	6-54806690-54806698	0	Enhancers	98190	intron	CEBPA,HNF4a	2TFs	CEBPA,HNF4a	2TFs
1383	X	17388168	17388514	X-17388341-17388342	15.78212	34.33554	0	0	0	0	Human,Macaque,Mouse,Dog	4	Dog	1	SpSpecificGains	DogSpecificGains	bound	HNF4a	Dog	Dog	1	up	nonCGI	FMR	X-17388169-17388177	0	Enhancers	200426	intron	CEBPA,HNF4a	2TFs	CEBPA,HNF4a	2TFs
1384	1	70277287	70277633	1-70277460-70277461	85.7343	268.53983	29	19	0.737699344828	1.12596215789	Mouse,Rat,Dog	3	Dog	1	SpSpecificGains	DogSpecificGains	bound	HNF4a	Dog	Dog	3	flat	CGI	UMR	1-70277357-70277365	1	Promoters	44340	intron	CEBPA,HNF4a	2TFs	CEBPA,HNF4a	2TFs
1385	18	44330006	44330352	18-44330179-44330180	51.50681	160.15564	9	8	13.6136995556	14.065412	Human,Macaque,Mouse,Dog	4	Dog	1	SpSpecificGains	DogSpecificGains	bound	HNF4a	Dog	Dog	2	left	nonCGI	LMR	18-44330016-44330024	0	primedEnhancers	130722	intergenic	FoxA1,HNF4a	2TFs	FoxA1,HNF4a	2TFs
1386	X	37920568	37920914	X-37920741-37920742	82.25347	252.74399	1	1	40	40	Human,Macaque,Dog	3	Dog	1	SpSpecificGains	DogSpecificGains	bound	HNF4a	Dog	Dog	NC	NC	nonCGI	FMR	X-37920615-37920623	0	Enhancers	36613	intron	CEBPA,HNF4a	2TFs	CEBPA,HNF4a	2TFs
1387	30	14646548	14646894	30-14646721-14646722	30.28776	83.51468	10	10	29.9790653	29.9790653	Human,Macaque,Mouse,Rat,Dog	5	Dog	1	SpSpecificGains	DogSpecificGains	bound	HNF4a	Dog	Dog	1	up	nonCGI	LMR	30-14646564-14646572	0	Enhancers	73687	intron	CEBPA,FoxA1,HNF4a	3TFs	CEBPA,FoxA1,HNF4a	3TFs
1388	3	26883332	26883678	3-26883505-26883506	7.99576	13.17846	1	1	71.428571	71.428571	Human,Macaque,Mouse,Rat,Dog	5	Dog	1	SpSpecificGains	DogSpecificGains	bound	HNF4a	Dog	Dog	4	right	nonCGI	FMR	3-26883456-26883464	0	Enhancers	20031216	intron	HNF4a	1TF	HNF4a	1TF
1389	9	36793043	36793389	9-36793216-36793217	24.05447	58.60454	1	1	40	40	Human,Macaque,Mouse,Dog	4	Dog	1	SpSpecificGains	DogSpecificGains	bound	HNF4a	Dog	Dog	4	right	nonCGI	FMR	9-36793132-36793140	0	Enhancers	19731	intron	CEBPA,HNF4a	2TFs	CEBPA,HNF4a	2TFs
1390	13	23342418	23342764	13-23342591-23342592	25.28182	64.90877	5	5	1.4285714	1.4285714	Human,Macaque,Rat,Dog	4	Human,Macaque,Rat,Dog	4	SpSpecificLoss	MouseSpecificLoss	bound	HNF4a	Dog	Dog	4	right	nonCGI	UMR	13-23342517-23342525	0	noOverlap	4630	intron	CEBPA,HNF4a	2TFs	CEBPA,HNF4a	2TFs
1391	1	93832936	93833282	1-93833109-93833110	19.60808	61.76504	3	3	42.6332926667	42.6332926667	Human,Macaque,Mouse,Rat,Dog	5	Dog	1	SpSpecificGains	DogSpecificGains	bound	HNF4a	Dog	Dog	4	right	nonCGI	LMR	1-93832950-93832958	0	Enhancers	55531048	intron	CEBPA,CTCF,HNF4a	3TFs	CEBPA,HNF4a	2TFs
1392	33	23313086	23313432	33-23313259-23313260	22.39061	54.84914	38	34	0.255847973684	0.285947735294	Human,Macaque,Dog	3	Human,Dog	2	evoDynamic	evoDynamic	bound	HNF4a	Dog	Dog	3	flat	CGI	UMR	33-23313172-23313180	1	Promoters	22	intergenic	CEBPA,CTCF,HNF4a	3TFs	CEBPA,HNF4a	2TFs
1393	9	49025626	49025972	9-49025799-49025800	36.8765	127.38879	7	7	43.4654721429	43.4654721429	Human,Macaque,Mouse,Rat,Dog	5	Macaque,Dog	2	evoDynamic	evoDynamic	bound	HNF4a	Dog	Dog	2	left	nonCGI	UMR	9-49025720-49025728	0	noOverlap	50869	intergenic	HNF4a	1TF	HNF4a	1TF
1394	36	2965318	2965664	36-2965491-2965492	5.8916	7.38167	33	16	0.909090909091	1.875	Human,Dog	2	Human,Dog	2	evoDynamic	evoDynamic	bound	HNF4a	Dog	Dog	3	flat	CGI	UMR	36-2965380-2965388	0	Promoters	26545992	exon	HNF4a	1TF	HNF4a	1TF
1395	15	61608166	61608512	15-61608339-61608340	8.32264	12.83972	6	6	32.6136363333	32.6136363333	Human,Macaque,Mouse,Rat,Dog	5	Dog	1	SpSpecificGains	DogSpecificGains	bound	HNF4a	Dog	Dog	4	right	nonCGI	LMR	15-61608181-61608189	0	noOverlap	286939	intergenic	HNF4a	1TF	HNF4a	1TF
1396	31	37957043	37957389	31-37957216-37957217	52.55865	193.25784	13	9	41.340271	37.6707141111	Human,Dog	2	Dog	1	SpSpecificGains	DogSpecificGains	bound	HNF4a	Dog	Dog	2	left	nonCGI	LMR	31-37957079-37957087	1	Promoters	46721	intron	CEBPA,HNF4a	2TFs	CEBPA,HNF4a	2TFs
1397	7	74270195	74270541	7-74270368-74270369	14.29303	50.69167	0	0	0	0	Human,Macaque,Dog	3	Dog	1	SpSpecificGains	DogSpecificGains	bound	HNF4a	Dog	Dog	NC	NC	nonCGI	LMR	7-74270264-74270272	0	noOverlap	381909	intron	HNF4a	1TF	HNF4a	1TF
1398	23	6838431	6838777	23-6838604-6838605	90.98141	285.78122	4	4	53.55113625	53.55113625	Human,Macaque,Dog	3	Macaque,Dog	2	evoDynamic	evoDynamic	bound	HNF4a	Dog	Dog	2	left	nonCGI	FMR	23-6838451-6838459	0	noOverlap	8039	intron	CEBPA,FoxA1,HNF4a	3TFs	CEBPA,FoxA1,HNF4a	3TFs
1399	6	28614361	28614707	6-28614534-28614535	14.66742	30.02888	5	5	55.018315	55.018315	Macaque,Mouse,Rat,Dog	4	Dog	1	SpSpecificGains	DogSpecificGains	bound	HNF4a	Dog	Dog	1	up	nonCGI	LMR	6-28614365-28614373	0	noOverlap	39974	intron	HNF4a	1TF	HNF4a	1TF
1400	2	16581000	16581346	2-16581173-16581174	89.05889	327.89111	11	10	31.0554073636	32.8276148	Human,Macaque,Dog	3	Human,Macaque,Dog	3	LineageLoss	RodentLoss	bound	HNF4a	Dog	Dog	2	left	nonCGI	LMR	2-16581018-16581026	0	noOverlap	10044514	intergenic	CTCF,HNF4a	2TFs	HNF4a	1TF
1401	23	11252920	11253266	23-11253093-11253094	61.71399	206.34181	4	3	18.85086	17.5154323333	Human,Macaque,Mouse,Rat,Dog	5	Mouse,Dog	2	evoDynamic	evoDynamic	bound	HNF4a	Dog	Dog	3	flat	nonCGI	LMR	23-11252978-11252986	0	Promoters	76375	intergenic	CTCF,HNF4a	2TFs	HNF4a	1TF
1402	5	30648360	30648706	5-30648533-30648534	50.02016	280.76889	12	9	14.4600279167	12.3027374444	Human,Macaque,Mouse,Rat,Dog	5	Macaque,Dog	2	evoDynamic	evoDynamic	bound	HNF4a	Dog	Dog	4	right	nonCGI	UMR	5-30648417-30648425	0	Enhancers	11230	intergenic	FoxA1,HNF4a	2TFs	FoxA1,HNF4a	2TFs
1403	8	13837736	13838082	8-13837909-13837910	22.69808	49.58226	1	1	53.333333	53.333333	Human,Dog	2	Dog	1	SpSpecificGains	DogSpecificGains	bound	HNF4a	Dog	Dog	NC	NC	nonCGI	FMR	8-13837872-13837880	0	noOverlap	37595	intergenic	HNF4a	1TF	HNF4a	1TF
1404	9	23353452	23353798	9-23353625-23353626	13.71799	26.21267	7	7	22.2024234286	22.2024234286	Human,Macaque,Rat,Dog	4	Dog	1	SpSpecificGains	DogSpecificGains	bound	HNF4a	Dog	Dog	4	right	nonCGI	LMR	9-23353506-23353514	0	Enhancers	11279	intron	HNF4a	1TF	HNF4a	1TF
1405	12	1480428	1480774	12-1480601-1480602	7.76788	16.31975	2	2	49.5530015	49.5530015	Human,Macaque,Rat,Dog	4	Dog	1	SpSpecificGains	DogSpecificGains	bound	HNF4a	Dog	Dog	1	up	nonCGI	FMR	12-1480502-1480510	0	Enhancers	13206813	intron	HNF4a	1TF	HNF4a	1TF
1406	19	46710539	46710885	19-46710712-46710713	7.52739	13.31172	8	8	58.682328	58.682328	Human,Macaque,Mouse,Rat,Dog	5	Macaque,Dog	2	evoDynamic	evoDynamic	bound	HNF4a	Dog	Dog	1	up	nonCGI	FMR	19-46710650-46710658	0	noOverlap	168417	intron	HNF4a	1TF	HNF4a	1TF
1407	4	7034668	7035014	4-7034841-7034842	11.89818	30.32199	17	17	21.0375058235	21.0375058235	Human,Macaque,Dog	3	Dog	1	SpSpecificGains	DogSpecificGains	bound	HNF4a	Dog	Dog	2	left	nonCGI	LMR	4-7034697-7034705	0	Promoters	63232846	intergenic	CEBPA,HNF4a	2TFs	CEBPA,HNF4a	2TFs
1408	23	18281089	18281435	23-18281262-18281263	15.36909	32.84373	6	6	37.1715865	37.1715865	Human,Macaque,Mouse,Rat,Dog	5	Dog	1	SpSpecificGains	DogSpecificGains	bound	HNF4a	Dog	Dog	2	left	nonCGI	LMR	23-18281171-18281179	0	noOverlap	16453045	intron	CTCF,HNF4a	2TFs	HNF4a	1TF
1409	37	1515837	1516183	37-1516010-1516011	46.86809	199.84724	31	31	57.0704483226	57.0704483226	Human,Macaque,Mouse,Rat,Dog	5	Dog	1	SpSpecificGains	DogSpecificGains	bound	HNF4a	Dog	Dog	1	up	CGI	LMR	37-1515839-1515847	1	Enhancers	13481017	intron	HNF4a	1TF	HNF4a	1TF
1410	9	55357401	55357747	9-55357574-55357575	27.12958	150.8759	8	7	25.67600225	29.3440025714	Human,Macaque,Dog	3	Dog	1	SpSpecificGains	DogSpecificGains	bound	HNF4a	Dog	Dog	4	right	nonCGI	LMR	9-55357472-55357480	0	noOverlap	13977	intergenic	CEBPA,HNF4a	2TFs	CEBPA,HNF4a	2TFs
1411	1	96051031	96051377	1-96051204-96051205	16.21212	34.23082	0	0	0	0	Human,Macaque,Dog	3	Dog	1	SpSpecificGains	DogSpecificGains	bound	HNF4a	Dog	Dog	2	left	nonCGI	FMR	1-96051229-96051237	0	noOverlap	95448	intergenic	FoxA1,HNF4a	2TFs	FoxA1,HNF4a	2TFs
1412	8	69418926	69419272	8-69419099-69419100	23.73839	81.41287	5	5	22.8106422	22.8106422	Human,Rat,Dog	3	Rat,Dog	2	evoDynamic	evoDynamic	bound	HNF4a	Dog	Dog	2	left	nonCGI	LMR	8-69418953-69418961	0	noOverlap	62502311	intergenic	FoxA1,HNF4a	2TFs	FoxA1,HNF4a	2TFs
1413	X	122874543	122874889	X-122874716-122874717	66.61157	227.36064	13	13	5.34188030769	5.34188030769	Human,Macaque,Dog	3	Human,Dog	2	evoDynamic	evoDynamic	bound	HNF4a	Dog	Dog	3	flat	nonCGI	UMR	X-122874549-122874557	0	noOverlap	35898	intron	HNF4a	1TF	HNF4a	1TF
1414	32	5366396	5366742	32-5366569-5366570	35.86845	89.88593	20	20	1.3116883	1.3116883	Human,Macaque,Mouse,Rat,Dog	5	Dog	1	SpSpecificGains	DogSpecificGains	bound	HNF4a	Dog	Dog	4	right	CGI	UMR	32-5366542-5366550	1	Promoters	1000	intergenic	HNF4a	1TF	HNF4a	1TF
1415	5	70697435	70697781	5-70697608-70697609	19.08637	45.14154	6	6	36.4255918333	36.4255918333	Macaque,Mouse,Rat,Dog	4	Mouse,Dog	2	evoDynamic	evoDynamic	bound	HNF4a	Dog	Dog	1	up	nonCGI	FMR	5-70697438-70697446	0	Enhancers	44256	intergenic	HNF4a	1TF	HNF4a	1TF
1416	7	18643560	18643906	7-18643733-18643734	29.41213	78.79804	5	5	17.0487014	17.0487014	Human,Macaque,Mouse,Rat,Dog	5	Human,Macaque,Mouse,Rat,Dog	5	UltraCons	UltraCons	bound	HNF4a	Dog	Dog	3	flat	nonCGI	LMR	7-18643642-18643650	0	Enhancers	192433	intergenic	CEBPA,FoxA1,HNF4a	3TFs	CEBPA,FoxA1,HNF4a	3TFs
1417	5	66600572	66600918	5-66600745-66600746	29.82516	80.56901	14	14	49.7960642143	49.7960642143	Mouse,Rat,Dog	3	Dog	1	SpSpecificGains	DogSpecificGains	bound	HNF4a	Dog	Dog	1	up	nonCGI	FMR	5-66600685-66600693	0	noOverlap	252637	intergenic	HNF4a	1TF	HNF4a	1TF
1418	20	3033121	3033467	20-3033294-3033295	53.6642	237.37173	9	1	31.0319361111	18.518519	Rat,Dog	2	Dog	1	SpSpecificGains	DogSpecificGains	bound	HNF4a	Dog	Dog	4	right	nonCGI	LMR	20-3033136-3033144	0	noOverlap	26798508	intron	HNF4a	1TF	HNF4a	1TF
1419	1	76395053	76395399	1-76395226-76395227	7.52152	12.52288	3	3	57.361111	57.361111	Human,Macaque,Dog	3	Dog	1	SpSpecificGains	DogSpecificGains	bound	HNF4a	Dog	Dog	NC	NC	nonCGI	UMR	1-76395059-76395067	0	noOverlap	12473565	intron	HNF4a	1TF	HNF4a	1TF
1420	37	24962554	24962900	37-24962727-24962728	69.06038	237.99274	3	3	20.0891266667	20.0891266667	Human,Macaque,Mouse,Rat,Dog	5	Human,Macaque,Mouse,Dog	4	SpSpecificLoss	RatSpecificLoss	bound	HNF4a	Dog	Dog	4	right	nonCGI	LMR	37-24962557-24962565	0	noOverlap	4417	intron	HNF4a	1TF	HNF4a	1TF
1421	36	25042841	25043187	36-25043014-25043015	7.33517	11.02946	0	0	0	0	Human,Macaque,Mouse,Rat,Dog	5	Human,Dog	2	evoDynamic	evoDynamic	bound	HNF4a	Dog	Dog	1	up	nonCGI	FMR	36-25042977-25042985	0	noOverlap	3495	intron	HNF4a	1TF	HNF4a	1TF
1422	14	30031317	30031663	14-30031490-30031491	26.49193	94.02785	2	2	30.952381	30.952381	Human,Macaque,Mouse,Rat,Dog	5	Macaque,Dog	2	evoDynamic	evoDynamic	bound	HNF4a	Dog	Dog	2	left	nonCGI	LMR	14-30031339-30031347	0	Enhancers	27039429	intron	CEBPA,HNF4a	2TFs	CEBPA,HNF4a	2TFs
1423	9	48120071	48120417	9-48120244-48120245	8.31859	17.40049	3	3	61.820818	61.820818	Mouse,Rat,Dog	3	Mouse,Dog	2	evoDynamic	evoDynamic	bound	HNF4a	Dog	Dog	1	up	nonCGI	FMR	9-48120197-48120205	0	Enhancers	43314421	intron	HNF4a	1TF	HNF4a	1TF
1424	X	45996628	45996974	X-45996801-45996802	35.5333	89.14552	3	3	12.5	12.5	Mouse,Rat,Dog	3	Dog	1	SpSpecificGains	DogSpecificGains	bound	HNF4a	Dog	Dog	2	left	nonCGI	UMR	X-45996918-45996926	0	Enhancers	25212	intron	CEBPA,HNF4a	2TFs	CEBPA,HNF4a	2TFs
1425	24	26686183	26686529	24-26686356-26686357	36.00162	103.48397	3	3	55.378151	55.378151	Human,Macaque,Mouse,Rat,Dog	5	Dog	1	SpSpecificGains	DogSpecificGains	bound	HNF4a	Dog	Dog	4	right	nonCGI	LMR	24-26686204-26686212	0	Enhancers	22343	intergenic	CEBPA,HNF4a	2TFs	CEBPA,HNF4a	2TFs
1426	11	39727254	39727600	11-39727427-39727428	11.00943	20.88315	3	3	52.8205126667	52.8205126667	Macaque,Dog	2	Dog	1	SpSpecificGains	DogSpecificGains	bound	HNF4a	Dog	Dog	1	up	nonCGI	FMR	11-39727276-39727284	0	noOverlap	208032	intergenic	CEBPA,HNF4a	2TFs	CEBPA,HNF4a	2TFs
1427	20	33896524	33896870	20-33896697-33896698	9.9997	17.49717	0	0	0	0	Human,Macaque,Mouse,Rat,Dog	5	Dog	1	SpSpecificGains	DogSpecificGains	bound	HNF4a	Dog	Dog	NC	NC	nonCGI	FMR	20-33896609-33896617	0	Enhancers	52785	intron	CEBPA,HNF4a	2TFs	CEBPA,HNF4a	2TFs
1428	13	3000283	3000629	13-3000456-3000457	41.68176	114.34797	3	3	38.9734056667	38.9734056667	Human,Dog	2	Dog	1	SpSpecificGains	DogSpecificGains	bound	HNF4a	Dog	Dog	4	right	nonCGI	FMR	13-3000399-3000407	0	Enhancers	26872092	intron	HNF4a	1TF	HNF4a	1TF
1429	7	37342594	37342940	7-37342767-37342768	41.80304	125.02518	1	1	0	0	Human,Macaque,Mouse,Rat,Dog	5	Mouse,Rat,Dog	3	LineageLoss	PrimateLoss	bound	HNF4a	Dog	Dog	4	right	nonCGI	LMR	7-37342634-37342642	0	Enhancers	13985	intron	CEBPA,FoxA1,HNF4a	3TFs	CEBPA,FoxA1,HNF4a	3TFs
1430	30	29165421	29165767	30-29165594-29165595	21.59091	49.3997	3	3	76.388889	76.388889	Human,Macaque,Dog	3	Dog	1	SpSpecificGains	DogSpecificGains	bound	HNF4a	Dog	Dog	1	up	nonCGI	FMR	30-29165457-29165465	0	noOverlap	38909	intron	HNF4a	1TF	HNF4a	1TF
1431	18	53300101	53300447	18-53300274-53300275	10.37742	18.1855	0	0	0	0	Human,Macaque,Mouse,Rat,Dog	5	Rat,Dog	2	evoDynamic	evoDynamic	bound	HNF4a	Dog	Dog	4	right	nonCGI	FMR	18-53300218-53300226	0	noOverlap	2293	intergenic	HNF4a	1TF	HNF4a	1TF
1432	1	98347896	98348242	1-98348069-98348070	77.32365	271.9213	10	3	19.1512958	17.7826086667	Human,Macaque,Mouse,Rat,Dog	5	Mouse,Rat,Dog	3	LineageLoss	PrimateLoss	bound	HNF4a	Dog	Dog	2	left	nonCGI	UMR	1-98347921-98347929	0	noOverlap	93485	intron	FoxA1,HNF4a	2TFs	FoxA1,HNF4a	2TFs
1433	7	17283197	17283543	7-17283370-17283371	16.02377	30.82987	2	2	70.357143	70.357143	Human,Macaque,Mouse,Rat,Dog	5	Dog	1	SpSpecificGains	DogSpecificGains	bound	HNF4a	Dog	Dog	1	up	nonCGI	FMR	7-17283315-17283323	0	Enhancers	15576785	intron	HNF4a	1TF	HNF4a	1TF
1434	6	31833781	31834127	6-31833954-31833955	49.98655	143.25665	8	8	19.723136	19.723136	Mouse,Rat,Dog	3	Rat,Dog	2	evoDynamic	evoDynamic	bound	HNF4a	Dog	Dog	2	left	nonCGI	LMR	6-31833918-31833926	0	Enhancers	12475	intron	HNF4a	1TF	HNF4a	1TF
1435	7	57621406	57621752	7-57621579-57621580	12.24634	22.43389	3	3	14.040861	14.040861	Human,Mouse,Rat,Dog	4	Mouse,Rat,Dog	3	LineageLoss	PrimateLoss	bound	HNF4a	Dog	Dog	1	up	nonCGI	FMR	7-57621471-57621479	0	noOverlap	13389	intergenic	HNF4a	1TF	HNF4a	1TF
1436	20	50073363	50073709	20-50073536-50073537	24.5739	62.71514	8	8	34.598159125	34.598159125	Human,Macaque,Dog	3	Dog	1	SpSpecificGains	DogSpecificGains	bound	HNF4a	Dog	Dog	1	up	nonCGI	LMR	20-50073371-50073379	0	noOverlap	5603	intron	CTCF,HNF4a	2TFs	HNF4a	1TF
1437	13	53917055	53917401	13-53917228-53917229	18.7428	38.50716	0	0	0	0	Human,Macaque,Dog	3	Dog	1	SpSpecificGains	DogSpecificGains	bound	HNF4a	Dog	Dog	NC	NC	nonCGI	FMR	13-53917114-53917122	0	Enhancers	18542461	intergenic	CEBPA,HNF4a	2TFs	CEBPA,HNF4a	2TFs
1438	5	70090571	70090917	5-70090744-70090745	7.37411	11.66272	3	3	66.040404	66.040404	Macaque,Mouse,Rat,Dog	4	Dog	1	SpSpecificGains	DogSpecificGains	bound	HNF4a	Dog	Dog	1	up	nonCGI	FMR	5-70090593-70090601	0	noOverlap	56602	intron	HNF4a	1TF	HNF4a	1TF
1439	3	63121657	63122003	3-63121830-63121831	44.98054	139.63353	6	6	24.7791193333	24.7791193333	Human,Macaque,Mouse,Dog	4	Dog	1	SpSpecificGains	DogSpecificGains	bound	HNF4a	Dog	Dog	3	flat	nonCGI	LMR	3-63121672-63121680	0	Promoters	32443964	intron	HNF4a	1TF	HNF4a	1TF
1440	30	30063518	30063864	30-30063691-30063692	20.64445	44.30356	3	3	32.5730996667	32.5730996667	Mouse,Rat,Dog	3	Dog	1	SpSpecificGains	DogSpecificGains	bound	HNF4a	Dog	Dog	2	left	nonCGI	FMR	30-30063552-30063560	0	Enhancers	95756	intron	CEBPA,HNF4a	2TFs	CEBPA,HNF4a	2TFs
1441	12	21632474	21632820	12-21632647-21632648	53.49779	149.46094	2	2	28.5809015	28.5809015	Human,Macaque,Dog	3	Dog	1	SpSpecificGains	DogSpecificGains	bound	HNF4a	Dog	Dog	2	left	nonCGI	FMR	12-21632490-21632498	0	noOverlap	129913	intron	CEBPA,HNF4a	2TFs	CEBPA,HNF4a	2TFs
1442	9	8534882	8535228	9-8535055-8535056	12.61917	76.46908	18	13	26.8369411667	29.4665035385	Human,Macaque,Dog	3	Dog	1	SpSpecificGains	DogSpecificGains	bound	HNF4a	Dog	Dog	1	up	nonCGI	LMR	9-8534889-8534897	0	Enhancers	8453282	intergenic	CEBPA,FoxA1,HNF4a	3TFs	CEBPA,FoxA1,HNF4a	3TFs
1443	20	44021525	44021871	20-44021698-44021699	17.42993	48.27455	28	28	0.595238107143	0.595238107143	Human,Macaque,Dog	3	Dog	1	SpSpecificGains	DogSpecificGains	bound	HNF4a	Dog	Dog	3	flat	CGI	UMR	20-44021537-44021545	1	Promoters	606	intron	HNF4a	1TF	HNF4a	1TF
1444	17	11590733	11591079	17-11590906-11590907	84.7582	305.06195	12	12	19.4179508333	19.4179508333	Human,Mouse,Dog	3	Human,Dog	2	evoDynamic	evoDynamic	bound	HNF4a	Dog	Dog	3	flat	nonCGI	LMR	17-11590743-11590751	0	Promoters	157562	intron	CEBPA,FoxA1,HNF4a	3TFs	CEBPA,FoxA1,HNF4a	3TFs
1445	36	9847732	9848078	36-9847905-9847906	33.95546	94.9898	2	2	61.607143	61.607143	Human,Macaque,Dog	3	Dog	1	SpSpecificGains	DogSpecificGains	bound	HNF4a	Dog	Dog	1	up	nonCGI	FMR	36-9847741-9847749	0	primedEnhancers	59957860	intergenic	HNF4a	1TF	HNF4a	1TF
1446	2	75615074	75615420	2-75615247-75615248	23.21667	58.16553	2	2	6.25	6.25	Macaque,Mouse,Rat,Dog	4	Dog	1	SpSpecificGains	DogSpecificGains	bound	HNF4a	Dog	Dog	2	left	nonCGI	FMR	2-75615222-75615230	0	Enhancers	70005339	intergenic	CEBPA,HNF4a	2TFs	CEBPA,HNF4a	2TFs
1447	10	50227122	50227468	10-50227295-50227296	12.89091	25.60793	16	16	0.6006865	0.6006865	Human,Macaque,Mouse,Rat,Dog	5	Rat,Dog	2	evoDynamic	evoDynamic	bound	HNF4a	Dog	Dog	3	flat	nonCGI	UMR	10-50227264-50227272	0	Promoters	49725571	intergenic	FoxA1,HNF4a	2TFs	FoxA1,HNF4a	2TFs
1448	16	18263125	18263471	16-18263298-18263299	14.90507	31.19503	2	1	22.6495725	22.222222	Human,Dog	2	Dog	1	SpSpecificGains	DogSpecificGains	bound	HNF4a	Dog	Dog	2	left	nonCGI	UMR	16-18263144-18263152	0	Promoters	2065	intron	HNF4a	1TF	HNF4a	1TF
1449	9	23786126	23786472	9-23786299-23786300	13.92318	25.95992	1	1	0	0	Human,Macaque,Dog	3	Dog	1	SpSpecificGains	DogSpecificGains	bound	HNF4a	Dog	Dog	4	right	nonCGI	LMR	9-23786221-23786229	0	Enhancers	32827	intron	CTCF,HNF4a	2TFs	HNF4a	1TF
1450	10	45091049	45091395	10-45091222-45091223	11.6344	23.57465	5	5	46.2670346	46.2670346	Human,Macaque,Mouse,Rat,Dog	5	Dog	1	SpSpecificGains	DogSpecificGains	bound	HNF4a	Dog	Dog	1	up	nonCGI	FMR	10-45091168-45091176	0	primedEnhancers	35817	intron	CEBPA,HNF4a	2TFs	CEBPA,HNF4a	2TFs
1451	9	43339237	43339583	9-43339410-43339411	28.90598	73.10957	1	1	27.777778	27.777778	Macaque,Dog	2	Dog	1	SpSpecificGains	DogSpecificGains	bound	HNF4a	Dog	Dog	1	up	nonCGI	FMR	9-43339242-43339250	0	noOverlap	25776	intergenic	CEBPA,HNF4a	2TFs	CEBPA,HNF4a	2TFs
1452	10	20088486	20088832	10-20088659-20088660	29.82516	80.56901	5	5	4.7619048	4.7619048	Human,Macaque,Mouse,Dog	4	Dog	1	SpSpecificGains	DogSpecificGains	bound	HNF4a	Dog	Dog	3	flat	nonCGI	UMR	10-20088633-20088641	0	Promoters	135055	intergenic	CEBPA,HNF4a	2TFs	CEBPA,HNF4a	2TFs
1453	28	8687625	8687971	28-8687798-8687799	6.39111	12.18861	2	2	21.4285715	21.4285715	Human,Macaque,Mouse,Rat,Dog	5	Dog	1	SpSpecificGains	DogSpecificGains	bound	HNF4a	Dog	Dog	4	right	nonCGI	LMR	28-8687800-8687808	0	noOverlap	26617	intron	CEBPA,HNF4a	2TFs	CEBPA,HNF4a	2TFs
1454	10	68798722	68799068	10-68798895-68798896	32.33251	86.99751	34	34	0.336134470588	0.336134470588	Rat,Dog	2	Dog	1	SpSpecificGains	DogSpecificGains	bound	HNF4a	Dog	Dog	3	flat	CGI	UMR	10-68798795-68798803	0	Promoters	47369	exon	HNF4a	1TF	HNF4a	1TF
1455	6	53471988	53472334	6-53472161-53472162	15.47778	44.74292	1	1	18.181818	18.181818	Human,Dog	2	Dog	1	SpSpecificGains	DogSpecificGains	bound	HNF4a	Dog	Dog	NC	NC	nonCGI	LMR	6-53472023-53472031	0	Enhancers	522963	intergenic	HNF4a	1TF	HNF4a	1TF
1456	20	4550232	4550578	20-4550405-4550406	39.39978	110.42371	6	6	62.579365	62.579365	Human,Macaque,Mouse,Rat,Dog	5	Mouse,Dog	2	evoDynamic	evoDynamic	bound	HNF4a	Dog	Dog	2	left	nonCGI	UMR	20-4550339-4550347	1	noOverlap	40927360	intron	FoxA1,HNF4a	2TFs	FoxA1,HNF4a	2TFs
1457	9	25779632	25779978	9-25779805-25779806	23.21667	58.16553	10	10	53.6276045	53.6276045	Human,Macaque,Mouse,Rat,Dog	5	Dog	1	SpSpecificGains	DogSpecificGains	bound	HNF4a	Dog	Dog	1	up	nonCGI	FMR	9-25779634-25779642	0	Enhancers	3018	intron	HNF4a	1TF	HNF4a	1TF
1458	34	35355595	35355941	34-35355768-35355769	16.61901	34.03034	0	0	0	0	Macaque,Mouse,Dog	3	Mouse,Dog	2	evoDynamic	evoDynamic	bound	HNF4a	Dog	Dog	4	right	nonCGI	LMR	34-35355633-35355641	0	Enhancers	19154	intergenic	CEBPA,HNF4a	2TFs	CEBPA,HNF4a	2TFs
1459	9	45637217	45637563	9-45637390-45637391	8.59394	18.49883	13	13	50.0632047692	50.0632047692	Human,Macaque,Mouse,Rat,Dog	5	Human,Macaque,Dog	3	LineageLoss	RodentLoss	bound	HNF4a	Dog	Dog	1	up	nonCGI	LMR	9-45637234-45637242	0	primedEnhancers	45591583	exon	HNF4a	1TF	HNF4a	1TF
1460	23	12056804	12057150	23-12056977-12056978	42.70911	128.87901	1	1	47.368421	47.368421	Human,Dog	2	Dog	1	SpSpecificGains	DogSpecificGains	bound	HNF4a	Dog	Dog	NC	NC	nonCGI	FMR	23-12056836-12056844	0	Enhancers	22583	intron	HNF4a	1TF	HNF4a	1TF
1461	14	45326682	45327028	14-45326855-45326856	21.56455	53.20546	1	1	37.5	37.5	Human,Macaque,Dog	3	Dog	1	SpSpecificGains	DogSpecificGains	bound	HNF4a	Dog	Dog	NC	NC	nonCGI	FMR	14-45326789-45326797	0	Enhancers	126224	intron	HNF4a	1TF	HNF4a	1TF
1462	29	9284306	9284652	29-9284479-9284480	18.21682	70.71893	1	1	29.166667	29.166667	Human,Macaque,Dog	3	Dog	1	SpSpecificGains	DogSpecificGains	bound	HNF4a	Dog	Dog	NC	NC	nonCGI	FMR	29-9284337-9284345	0	noOverlap	55321	intergenic	CEBPA,FoxA1,HNF4a	3TFs	CEBPA,FoxA1,HNF4a	3TFs
1463	10	19656082	19656428	10-19656255-19656256	14.37059	31.07749	4	4	40.2389705	40.2389705	Human,Macaque,Mouse,Rat,Dog	5	Dog	1	SpSpecificGains	DogSpecificGains	bound	HNF4a	Dog	Dog	1	up	nonCGI	FMR	10-19656083-19656091	1	Enhancers	96055	intron	HNF4a	1TF	HNF4a	1TF
1464	5	81661576	81661922	5-81661749-81661750	69.77721	244.28484	25	25	0.45	0.45	Human,Macaque,Mouse,Rat,Dog	5	Dog	1	SpSpecificGains	DogSpecificGains	bound	HNF4a	Dog	Dog	3	flat	CGI	UMR	5-81661640-81661648	0	Promoters	14	intergenic	CEBPA,HNF4a	2TFs	CEBPA,HNF4a	2TFs
1465	1	17876485	17876831	1-17876658-17876659	20.32546	48.33522	1	1	58.823529	58.823529	Human,Macaque,Mouse,Rat,Dog	5	Dog	1	SpSpecificGains	DogSpecificGains	bound	HNF4a	Dog	Dog	4	right	nonCGI	FMR	1-17876505-17876513	0	Enhancers	96680	intron	HNF4a	1TF	HNF4a	1TF
1466	25	20883990	20884336	25-20884163-20884164	5.72589	7.99793	22	22	7.75629254545	7.75629254545	Human,Macaque,Dog	3	Human,Macaque,Dog	3	LineageLoss	RodentLoss	bound	HNF4a	Dog	Dog	4	right	CGI	UMR	25-20884091-20884099	0	Promoters	21705	intergenic	HNF4a	1TF	HNF4a	1TF
1467	8	64327464	64327810	8-64327637-64327638	40.2596	163.56314	12	12	30.62642825	30.62642825	Rat,Dog	2	Dog	1	SpSpecificGains	DogSpecificGains	bound	HNF4a	Dog	Dog	1	up	nonCGI	LMR	8-64327466-64327474	0	noOverlap	206708	intron	CEBPA,CTCF,HNF4a	3TFs	CEBPA,HNF4a	2TFs
1468	4	35963627	35963973	4-35963800-35963801	42.7771	172.87563	2	0	29.6875	0	Human,Macaque,Mouse,Rat,Dog	5	Dog	1	SpSpecificGains	DogSpecificGains	bound	HNF4a	Dog	Dog	1	up	nonCGI	LMR	4-35963649-35963657	0	Enhancers	12932	intron	HNF4a	1TF	HNF4a	1TF
1469	18	51758249	51758595	18-51758422-51758423	11.04979	23.33022	5	5	51.7933438	51.7933438	Human,Macaque,Dog	3	Macaque,Dog	2	evoDynamic	evoDynamic	bound	HNF4a	Dog	Dog	1	up	nonCGI	UMR	18-51758291-51758299	0	noOverlap	11515	intergenic	HNF4a	1TF	HNF4a	1TF
1470	3	56427500	56427846	3-56427673-56427674	17.22751	38.5518	3	3	69.362745	69.362745	Human,Macaque,Mouse,Rat,Dog	5	Dog	1	SpSpecificGains	DogSpecificGains	bound	HNF4a	Dog	Dog	2	left	nonCGI	FMR	3-56427649-56427657	0	noOverlap	10615	intron	HNF4a	1TF	HNF4a	1TF
1471	27	25509652	25509998	27-25509825-25509826	116.13844	383.21231	1	1	27.272727	27.272727	Human,Dog	2	Human,Dog	2	evoDynamic	evoDynamic	bound	HNF4a	Dog	Dog	2	left	nonCGI	UMR	27-25509684-25509692	0	Promoters	38987	exon	CEBPA,HNF4a	2TFs	CEBPA,HNF4a	2TFs
1472	3	44332498	44332844	3-44332671-44332672	62.70706	191.14168	3	3	30.5555553333	30.5555553333	Human,Macaque,Mouse,Rat,Dog	5	Dog	1	SpSpecificGains	DogSpecificGains	bound	HNF4a	Dog	Dog	2	left	nonCGI	LMR	3-44332500-44332508	0	Enhancers	2288326	intron	CEBPA,FoxA1,HNF4a	3TFs	CEBPA,FoxA1,HNF4a	3TFs
1473	36	20951122	20951468	36-20951295-20951296	9.14465	20.74566	4	4	43.63122175	43.63122175	Macaque,Dog	2	Dog	1	SpSpecificGains	DogSpecificGains	bound	HNF4a	Dog	Dog	1	up	nonCGI	FMR	36-20951184-20951192	0	Enhancers	883698	intergenic	CTCF,HNF4a	2TFs	HNF4a	1TF
1474	19	22839540	22839886	19-22839713-22839714	18.12212	42.87062	0	0	0	0	Human,Macaque,Mouse,Rat,Dog	5	Dog	1	SpSpecificGains	DogSpecificGains	bound	HNF4a	Dog	Dog	1	up	nonCGI	FMR	19-22839550-22839558	0	noOverlap	20558986	intron	CEBPA,HNF4a	2TFs	CEBPA,HNF4a	2TFs
1475	4	81024585	81024931	4-81024758-81024759	20.64445	44.30356	2	2	22.222222	22.222222	Human,Macaque,Mouse,Rat,Dog	5	Dog	1	SpSpecificGains	DogSpecificGains	bound	HNF4a	Dog	Dog	2	left	nonCGI	LMR	4-81024750-81024758	0	Enhancers	97451	intron	CEBPA,HNF4a	2TFs	CEBPA,HNF4a	2TFs
1476	26	5455789	5456135	26-5455962-5455963	20.7095	67.68861	11	11	15.7334749091	15.7334749091	Human,Dog	2	Dog	1	SpSpecificGains	DogSpecificGains	bound	HNF4a	Dog	Dog	4	right	nonCGI	UMR	26-5455851-5455859	0	Enhancers	124330	intron	HNF4a	1TF	HNF4a	1TF
1477	35	3508243	3508589	35-3508416-3508417	13.55432	28.18744	1	1	34.482759	34.482759	Human,Macaque,Mouse,Rat,Dog	5	Dog	1	SpSpecificGains	DogSpecificGains	bound	HNF4a	Dog	Dog	1	up	nonCGI	FMR	35-3508339-3508347	0	Enhancers	9995	intergenic	HNF4a	1TF	HNF4a	1TF
1478	17	21191787	21192133	17-21191960-21191961	43.45516	130.81357	2	2	39.649123	39.649123	Human,Macaque,Mouse,Rat,Dog	5	Human,Dog	2	evoDynamic	evoDynamic	bound	HNF4a	Dog	Dog	2	left	nonCGI	FMR	17-21191802-21191810	0	noOverlap	50993	intron	CEBPA,HNF4a	2TFs	CEBPA,HNF4a	2TFs
1479	14	55613786	55614132	14-55613959-55613960	32.73656	92.49409	5	5	30.1502908	30.1502908	Human,Macaque,Dog	3	Dog	1	SpSpecificGains	DogSpecificGains	bound	HNF4a	Dog	Dog	4	right	nonCGI	LMR	14-55613933-55613941	0	Enhancers	15449	intron	HNF4a	1TF	HNF4a	1TF
1480	2	84976239	84976585	2-84976412-84976413	47.8551	127.90696	38	38	28.6729420789	28.6729420789	Human,Macaque,Dog	3	Human,Macaque,Dog	3	LineageLoss	RodentLoss	bound	HNF4a	Dog	Dog	4	right	CGI	UMR	2-84976281-84976289	1	Promoters	8669	exon	HNF4a	1TF	HNF4a	1TF
1481	38	13554620	13554966	38-13554793-13554794	6.59016	10.45917	3	3	16.0535116667	16.0535116667	Human,Macaque,Dog	3	Dog	1	SpSpecificGains	DogSpecificGains	bound	HNF4a	Dog	Dog	1	up	nonCGI	FMR	38-13554770-13554778	0	primedEnhancers	123426	intergenic	CEBPA,HNF4a	2TFs	CEBPA,HNF4a	2TFs
1482	12	1287930	1288276	12-1288103-1288104	33.54243	94.9898	3	2	11.3492063333	12.0238095	Human,Macaque,Mouse,Dog	4	Dog	1	SpSpecificGains	DogSpecificGains	bound	HNF4a	Dog	Dog	3	flat	nonCGI	UMR	12-1287932-1287940	1	Promoters	2490	intron	CEBPA,FoxA1,HNF4a	3TFs	CEBPA,FoxA1,HNF4a	3TFs
1483	14	55692257	55692603	14-55692430-55692431	26.52091	70.0571	2	2	34.586466	34.586466	Human,Macaque,Mouse,Rat,Dog	5	Dog	1	SpSpecificGains	DogSpecificGains	bound	HNF4a	Dog	Dog	2	left	nonCGI	LMR	14-55692263-55692271	0	noOverlap	93920	intron	CEBPA,HNF4a	2TFs	CEBPA,HNF4a	2TFs
1484	18	47418793	47419139	18-47418966-47418967	50.29872	197.4762	14	11	21.0265981429	20.4303687273	Human,Macaque,Dog	3	Human,Macaque,Dog	3	LineageLoss	RodentLoss	bound	HNF4a	Dog	Dog	2	left	nonCGI	UMR	18-47418973-47418981	1	Promoters	131370	intergenic	CEBPA,FoxA1,HNF4a	3TFs	CEBPA,FoxA1,HNF4a	3TFs
1485	3	37644431	37644777	3-37644604-37644605	84.34517	302.83405	6	6	17.0568783333	17.0568783333	Human,Macaque,Dog	3	Macaque,Dog	2	evoDynamic	evoDynamic	bound	HNF4a	Dog	Dog	3	flat	nonCGI	LMR	3-37644474-37644482	0	noOverlap	4052	intergenic	CEBPA,FoxA1,HNF4a	3TFs	CEBPA,FoxA1,HNF4a	3TFs
1486	2	53495350	53495696	2-53495523-53495524	56.04288	164.85037	5	1	1.846154	0	Human,Macaque,Mouse,Rat,Dog	5	Dog	1	SpSpecificGains	DogSpecificGains	bound	HNF4a	Dog	Dog	3	flat	nonCGI	UMR	2-53495438-53495446	0	noOverlap	18625655	intron	CEBPA,HNF4a	2TFs	CEBPA,HNF4a	2TFs
1487	23	20406475	20406821	23-20406648-20406649	68.39145	202.15717	0	0	0	0	Human,Macaque,Dog	3	Dog	1	SpSpecificGains	DogSpecificGains	bound	HNF4a	Dog	Dog	NC	NC	nonCGI	FMR	23-20406553-20406561	0	Enhancers	18408420	intron	HNF4a	1TF	HNF4a	1TF
1488	36	5240666	5241012	36-5240839-5240840	33.85366	84.03674	3	3	53.7037036667	53.7037036667	Macaque,Rat,Dog	3	Dog	1	SpSpecificGains	DogSpecificGains	bound	HNF4a	Dog	Dog	1	up	nonCGI	FMR	36-5240684-5240692	0	primedEnhancers	24803	intron	HNF4a	1TF	HNF4a	1TF
1489	37	18094106	18094452	37-18094279-18094280	24.45576	61.51925	5	5	14.079365	14.079365	Human,Mouse,Rat,Dog	4	Mouse,Dog	2	evoDynamic	evoDynamic	bound	HNF4a	Dog	Dog	3	flat	nonCGI	LMR	37-18094244-18094252	0	Enhancers	20244	intergenic	CEBPA,HNF4a	2TFs	CEBPA,HNF4a	2TFs
1490	12	45382846	45383192	12-45383019-45383020	29.2343	71.63943	1	1	73.076923	73.076923	Human,Dog	2	Dog	1	SpSpecificGains	DogSpecificGains	bound	HNF4a	Dog	Dog	NC	NC	nonCGI	FMR	12-45382859-45382867	0	primedEnhancers	20864607	intergenic	HNF4a	1TF	HNF4a	1TF
1491	9	60314712	60315058	9-60314885-60314886	44.38991	186.99742	48	48	0	0	Human,Macaque,Mouse,Rat,Dog	5	Mouse,Dog	2	evoDynamic	evoDynamic	bound	HNF4a	Dog	Dog	3	flat	CGI	UMR	9-60314774-60314782	1	Promoters	111	intron	HNF4a	1TF	HNF4a	1TF
1492	14	6108824	6109170	14-6108997-6108998	55.22685	157.8895	4	4	49.5889895	49.5889895	Human,Macaque,Rat,Dog	4	Rat,Dog	2	evoDynamic	evoDynamic	bound	HNF4a	Dog	Dog	1	up	nonCGI	FMR	14-6108941-6108949	0	primedEnhancers	54855558	intron	HNF4a	1TF	HNF4a	1TF
1493	21	29759024	29759370	21-29759197-29759198	50.0747	174.73451	3	0	35.0786686667	0	Rat,Dog	2	Rat,Dog	2	evoDynamic	evoDynamic	bound	HNF4a	Dog	Dog	3	flat	nonCGI	LMR	21-29759044-29759052	0	Promoters	5934	exon	CEBPA,FoxA1,HNF4a	3TFs	CEBPA,FoxA1,HNF4a	3TFs
1494	5	70470247	70470593	5-70470420-70470421	7.47803	18.36732	5	5	23.0494504	23.0494504	Human,Macaque,Mouse,Rat,Dog	5	Dog	1	SpSpecificGains	DogSpecificGains	bound	HNF4a	Dog	Dog	2	left	nonCGI	LMR	5-70470260-70470268	0	noOverlap	131915	intergenic	HNF4a	1TF	HNF4a	1TF
1495	26	21748156	21748502	26-21748329-21748330	61.20373	175.3455	3	3	41.4327486667	41.4327486667	Human,Macaque,Dog	3	Dog	1	SpSpecificGains	DogSpecificGains	bound	HNF4a	Dog	Dog	1	up	nonCGI	FMR	26-21748312-21748320	0	noOverlap	40396512	intron	CEBPA,HNF4a	2TFs	CEBPA,HNF4a	2TFs
1496	25	29198315	29198661	25-29198488-29198489	16.85591	36.94277	3	2	13.9573066667	13.793103	Human,Dog	2	Dog	1	SpSpecificGains	DogSpecificGains	bound	HNF4a	Dog	Dog	4	right	nonCGI	LMR	25-29198330-29198338	0	Enhancers	23714663	intergenic	HNF4a	1TF	HNF4a	1TF
1497	9	19968746	19969092	9-19968919-19968920	16.19515	35.84112	4	4	18.401703	18.401703	Rat,Dog	2	Dog	1	SpSpecificGains	DogSpecificGains	bound	HNF4a	Dog	Dog	2	left	nonCGI	LMR	9-19968931-19968939	0	Enhancers	9303	intron	CEBPA,HNF4a	2TFs	CEBPA,HNF4a	2TFs
1498	8	43521650	43521996	8-43521823-43521824	33.1294	93.16363	3	3	54.385965	54.385965	Human,Macaque,Dog	3	Dog	1	SpSpecificGains	DogSpecificGains	bound	HNF4a	Dog	Dog	1	up	nonCGI	FMR	8-43521724-43521732	1	Enhancers	7574	exon	HNF4a	1TF	HNF4a	1TF
1499	16	32172023	32172369	16-32172196-32172197	53.50259	149.17024	2	2	52.7972025	52.7972025	Human,Macaque,Dog	3	Dog	1	SpSpecificGains	DogSpecificGains	bound	HNF4a	Dog	Dog	2	left	nonCGI	FMR	16-32172040-32172048	0	Enhancers	941018	intron	CEBPA,FoxA1,HNF4a	3TFs	CEBPA,FoxA1,HNF4a	3TFs
1500	9	6917246	6917592	9-6917419-6917420	40.96273	114.2797	10	10	50	50	Human,Macaque,Mouse,Rat,Dog	5	Dog	1	SpSpecificGains	DogSpecificGains	bound	HNF4a	Dog	Dog	4	right	nonCGI	FMR	9-6917260-6917268	1	Enhancers	10041	intron	HNF4a	1TF	HNF4a	1TF
1501	9	17077703	17078049	9-17077876-17077877	12.44889	32.84577	2	1	60.357143	60.714286	Human,Macaque,Mouse,Rat,Dog	5	Dog	1	SpSpecificGains	DogSpecificGains	bound	HNF4a	Dog	Dog	2	left	nonCGI	FMR	9-17077833-17077841	0	Enhancers	15420743	intergenic	CEBPA,HNF4a	2TFs	CEBPA,HNF4a	2TFs
1502	15	7123191	7123537	15-7123364-7123365	27.04263	97.23763	10	9	34.5572978	34.4543452222	Human,Macaque,Mouse,Rat,Dog	5	Dog	1	SpSpecificGains	DogSpecificGains	bound	HNF4a	Dog	Dog	4	right	nonCGI	LMR	15-7123210-7123218	1	noOverlap	2002	intron	CEBPA,HNF4a	2TFs	CEBPA,HNF4a	2TFs
[truncated: 406,069 more rows]
